# Supplementary material for: Structural and theoretical studies of 4-chloro-2-methyl-6-oxo-3,6-dideuteropyrimidin-1-ium chloride (d 6)
Source: Acta Crystallogr E Crystallogr Commun. 2021 Mar 19;77(Pt 4):390–5. doi: 10.1107/S205698902100270X (PMC8025851; doi:10.1107/S205698902100270X)
Supplement: Supplementary file 1 [file e-77-00390-sup1.cif]

##############################################################################
#                                                                            #
# This CIF contains the data in a paper accepted for publication in          #
# Acta Crystallographica Section E. It conforms to the requirements of       #
# Notes for Authors for Acta Crystallographica Section E, and has been       #
# peer reviewed under the auspices of the IUCr Commission on Journals.       #
#                                                                            #
# Full details of the Crystallographic Information File format               #
# are given in the paper "The Crystallographic Information File (CIF):       #
# a New Standard Archive File for Crystallography" by S. R. Hall, F. H.      #
# Allen and I. D. Brown [Acta Cryst. (1991), A47, 655-685].                  #
#                                                                            #
# The current version of the core CIF dictionary is obtainable from          #
# ftp://ftp.iucr.org/pub/cif_core.dic.                                       #
#                                                                            #
# Software is freely available for graphical display of the structure(s)     #
# in this CIF. For information consult the CIF software page                 #
# http://www.iucr.org/resources/cif/software.                                #
#                                                                            #
# This file may be used for bona fide research purposes within the           #
# scientific community so long as proper attribution is given to the journal # 
# article from which it was obtained.                                        #
#                                                                            #
##############################################################################
data_I
_audit_creation_method     'SHELXL-2018/3'
_journal_date_recd_electronic     2020-12-16
_journal_date_accepted     2021-03-11
_journal_name_full     'Acta Crystallographica, Section E'
_journal_year     2021
_journal_volume     77
_journal_issue      4
_journal_page_first     390
_journal_page_last     395
_journal_paper_category     GO
_journal_paper_doi     10.1107/S205698902100270X
_journal_coeditor_code     RU2073
_publ_contact_author_name     'Ray J. Butcher'
_publ_contact_author_address
;
Department of Chemistry
Howard University
525 College Street NW
Washington DC 20059
USA
;
_publ_contact_author_email     'rbutcher99@yahoo.com'
_publ_contact_author_fax     '202-806-5442'
_publ_contact_author_phone     '703-585-6631'
_publ_section_title
;
Structural and theoretical studies of
4-chloro-2-methyl-6-oxo-3,6-dideuteropyrimidin-1-ium chloride (<i>d</i>^6^)
;
loop_
    _publ_author_name
    _publ_author_footnote
    _publ_author_address
    'Butcher, Ray J.' .
;
Department of Chemistry
Howard University
525 College Street NW
Washington DC 20059
USA
;
    'Purdy, Andrew P.' .
;
Chemistry Division, Code 6100
Naval Research Laboratory
4555 Overlook Av, SW
Washington DC 20375-5342
USA
;
    'Fischer, Sean A.' .
;
Chemistry Division, Code 6189
Naval Research Laboratory
4555 Overlook Av, SW
Washington DC 20375-5342
USA
;
    'Gunlycke, Daniel' .
;
Chemistry Division, Code 6189
Naval Research Laboratory
4555 Overlook Av, SW
Washington DC 20375-5342
USA
;
_publ_section_synopsis
;
The crystal structure of 4-chloro-2-methyl-6-oxo-3,6-dideuteropyrimidin-1-ium
chloride exhibits unusual angles about an <i>sp</i>^2^ C atom, which are
confirmed by theoretical calculations.
;
_chemical_name_systematic
;
4-Chloro-2-methyl-6-oxo-3,6-dihydropyrimidin-1-ium chloride
;
_chemical_name_common     ?
_chemical_formula_moiety     'C5 D6 Cl N2 O +, Cl -'
_chemical_formula_sum     'C5 Cl2 D6 N2 O'
_chemical_formula_iupac     'C5 D6 Cl N2 O +, Cl -'
_chemical_formula_weight     187.05
_chemical_melting_point     ?
_space_group_crystal_system     orthorhombic
_space_group_name_H-M_alt     'P b c m'
_space_group_name_Hall     '-P 2c 2b'
loop_
    _space_group_symop_operation_xyz
    'x, y, z'
    '-x, -y, z+1/2'
    'x, -y+1/2, -z'
    '-x, y+1/2, -z+1/2'
    '-x, -y, -z'
    'x, y, -z-1/2'
    '-x, y-1/2, z'
    'x, -y-1/2, z-1/2'
_cell_length_a     8.6030(4)
_cell_length_b     13.1389(6)
_cell_length_c     6.4812(3)
_cell_angle_alpha     90
_cell_angle_beta     90
_cell_angle_gamma     90
_cell_volume     732.60(6)
_cell_formula_units_Z     4
_cell_measurement_reflns_used     8906
_cell_measurement_theta_min     2.83
_cell_measurement_theta_max     35.56
_cell_measurement_temperature     100(2)
_exptl_crystal_description     plate
_exptl_crystal_colour     'pale yellow'
_exptl_crystal_size_max     0.25
_exptl_crystal_size_mid     0.18
_exptl_crystal_size_min     0.06
_exptl_crystal_density_diffrn     1.696
_exptl_crystal_density_meas     ?
_exptl_crystal_density_method     ?
_exptl_crystal_F_000     368
_exptl_absorpt_coefficient_mu     0.813
_exptl_absorpt_correction_type     multi-scan
_exptl_absorpt_process_details
;
(SADABS; Sheldrick, 1996)
;
_exptl_absorpt_correction_T_min     0.6352
_exptl_absorpt_correction_T_max     0.7470
_diffrn_ambient_temperature     100(2)
_diffrn_source     ?
_diffrn_radiation_type     MoK\a
_diffrn_radiation_wavelength     0.71073
_diffrn_measurement_device_type     'Bruker APEXII CCD'
_diffrn_measurement_method     '\f and \w scans'
_diffrn_detector_area_resol_mean     ?
_diffrn_reflns_number     12377
_diffrn_reflns_av_R_equivalents     0.0413
_diffrn_reflns_av_unetI/netI     0.0266
_diffrn_reflns_theta_min     2.830
_diffrn_reflns_theta_max     35.637
_diffrn_reflns_theta_full     25.242
_diffrn_measured_fraction_theta_max     0.991
_diffrn_measured_fraction_theta_full     0.994
_diffrn_reflns_limit_h_min     -13
_diffrn_reflns_limit_h_max     14
_diffrn_reflns_limit_k_min     -21
_diffrn_reflns_limit_k_max     14
_diffrn_reflns_limit_l_min     -9
_diffrn_reflns_limit_l_max     10
_refine_special_details     ?
_reflns_number_total     1802
_reflns_number_gt     1558
_reflns_threshold_expression     'I > 2\s(I)'
_refine_ls_structure_factor_coef     Fsqd
_refine_ls_matrix_type     full
_refine_ls_R_factor_all     0.0753
_refine_ls_R_factor_gt     0.0644
_refine_ls_wR_factor_gt     0.1446
_refine_ls_wR_factor_ref     0.1522
_refine_ls_goodness_of_fit_ref     1.189
_refine_ls_restrained_S_all     1.132
_refine_ls_number_reflns     1802
_refine_ls_number_parameters     137
_refine_ls_number_restraints     362
_refine_ls_hydrogen_treatment     mixed
_refine_ls_weighting_scheme     calc
_refine_ls_weighting_details
              'w=1/[\s^2^(Fo^2^)+(0.0253P)^2^+2.2439P] where P=(Fo^2^+2Fc^2^)/3'
_atom_sites_solution_hydrogens     mixed
_atom_sites_solution_primary     direct
_atom_sites_solution_secondary     difmap
_refine_ls_shift/su_max     0.001
_refine_ls_shift/su_mean     0.000
_refine_diff_density_max     0.679
_refine_diff_density_min     -1.093
_refine_ls_extinction_method     none
_refine_ls_extinction_coef     .
loop_
    _atom_type_symbol
    _atom_type_description
    _atom_type_scat_dispersion_real
    _atom_type_scat_dispersion_imag
    _atom_type_scat_source
    'C' 'C' 0.0033 0.0016
                         'International Tables Vol C Tables 4.2.6.8 and 6.1.1.4'
    'D' 'D' 0.0000 0.0000
                         'International Tables Vol C Tables 4.2.6.8 and 6.1.1.4'
    'Cl' 'Cl' 0.1484 0.1585
                         'International Tables Vol C Tables 4.2.6.8 and 6.1.1.4'
    'N' 'N' 0.0061 0.0033
                         'International Tables Vol C Tables 4.2.6.8 and 6.1.1.4'
    'O' 'O' 0.0106 0.0060
                         'International Tables Vol C Tables 4.2.6.8 and 6.1.1.4'
_computing_data_collection
;
APEX2 (Bruker, 2005)
;
_computing_cell_refinement
;
SAINT (Bruker 2002)
;
_computing_data_reduction
;
SAINT (Bruker 2002)
;
_computing_structure_solution
;
SHELXT (Sheldrick 2015a)
;
_computing_structure_refinement
;
<i>SHELXL2018/3</i> (Sheldrick, 2015b)
;
_computing_molecular_graphics
;
SHELXTL (Sheldrick 2008)
;
_computing_publication_material
;
SHELXTL (Sheldrick 2008)
;
loop_
    _atom_site_type_symbol
    _atom_site_label
    _atom_site_fract_x
    _atom_site_fract_y
    _atom_site_fract_z
    _atom_site_U_iso_or_equiv
    _atom_site_adp_type
    _atom_site_calc_flag
    _atom_site_occupancy
    _atom_site_disorder_assembly
    _atom_site_disorder_group
    Cl Cl2 0.79527(11) 0.10338(6) 0.750000 0.0147(2) Uani d 0.773(4) A 1
    Cl Cl2A 0.689(3) 0.0986(17) 0.750000 0.0189(12) Uani d 0.09(2) B 2
    Cl Cl2B 0.714(3) 0.1092(13) 0.750000 0.0191(11) Uani d 0.13(2) C 3
    Cl Cl1 0.46030(12) 0.19112(9) 0.250000 0.0235(3) Uani d 0.747(4) D 1
    O O1 0.7595(7) -0.1423(3) 0.250000 0.0247(9) Uani d 0.747(4) D 1
    N N1 0.7600(5) 0.1616(3) 0.250000 0.0141(6) Uani d 0.747(4) D 1
    D D1A 0.763535 0.228547 0.250000 0.017 Uiso calc 0.747(4) D 1
    N N2 0.8852(7) 0.0087(4) 0.250000 0.0152(5) Uani d 0.747(4) D 1
    D D2A 0.973805 -0.024740 0.250000 0.018 Uiso calc 0.747(4) D 1
    C C1 0.8910(6) 0.1091(4) 0.250000 0.0143(6) Uani d 0.747(4) D 1
    C C2 0.6181(6) 0.1132(4) 0.250000 0.0153(6) Uani d 0.747(4) D 1
    C C3 0.6072(8) 0.0099(5) 0.250000 0.0185(7) Uani d 0.747(4) D 1
    D D3A 0.508666 -0.022705 0.250000 0.022 Uiso calc 0.747(4) D 1
    C C4 0.7475(9) -0.0484(3) 0.250000 0.0170(6) Uani d 0.747(4) D 1
    C C5 1.0525(9) 0.1617(5) 0.250000 0.0233(10) Uani d 0.747(4) D 1
    D D5A 1.0986(14) 0.1441(10) 0.1214(19) 0.035 Uiso d 0.747(4) . .
    D D5B 1.0311(14) 0.2329(5) 0.250000 0.035 Uiso d 0.747(4) . .
    Cl Cl1A 1.0368(7) 0.1850(5) 0.250000 0.0364(14) Uani d 0.253(4) D 2
    O O1A 0.734(2) -0.1471(7) 0.250000 0.026(2) Uani d 0.253(4) D 2
    N N1A 0.7367(12) 0.1568(8) 0.250000 0.0163(11) Uani d 0.253(4) D 2
    D D1AA 0.733683 0.223774 0.250000 0.020 Uiso calc 0.253(4) D 2
    N N2A 0.6105(17) 0.0044(10) 0.250000 0.0179(11) Uani d 0.253(4) D 2
    D D2AA 0.521578 -0.028785 0.250000 0.021 Uiso calc 0.253(4) D 2
    C C1A 0.6051(12) 0.1048(10) 0.250000 0.0168(11) Uani d 0.253(4) D 2
    C C2A 0.8783(12) 0.1079(9) 0.250000 0.0164(11) Uani d 0.253(4) D 2
    C C3A 0.8883(18) 0.0046(9) 0.250000 0.0168(11) Uani d 0.253(4) D 2
    D D3AA 0.986561 -0.028400 0.250000 0.020 Uiso calc 0.253(4) D 2
    C C4A 0.748(2) -0.0533(7) 0.250000 0.0177(11) Uani d 0.253(4) D 2
    C C5A 0.4429(14) 0.1574(10) 0.250000 0.0233(10) Uani d 0.253(4) D 2
    D D5C 0.464(2) 0.2283(10) 0.250000 0.035 Uiso d 0.253(4) D 2
    D D5D 0.3968(19) 0.1390(15) 0.122(2) 0.035 Uiso d 0.253(4) D 2
loop_
    _atom_site_aniso_label
    _atom_site_aniso_U_11
    _atom_site_aniso_U_22
    _atom_site_aniso_U_33
    _atom_site_aniso_U_12
    _atom_site_aniso_U_13
    _atom_site_aniso_U_23
    Cl2 0.0144(5) 0.0132(3) 0.0164(3) 0.0011(3) 0.000 0.000
    Cl2A 0.017(3) 0.019(2) 0.0204(18) -0.004(2) 0.000 0.000
    Cl2B 0.017(2) 0.021(2) 0.0193(16) -0.004(2) 0.000 0.000
    Cl1 0.0173(4) 0.0233(5) 0.0298(5) 0.0084(3) 0.000 0.000
    O1 0.0121(18) 0.0141(12) 0.048(2) -0.0039(10) 0.000 0.000
    N1 0.0155(12) 0.0117(11) 0.0151(11) -0.0013(9) 0.000 0.000
    N2 0.0132(11) 0.0139(11) 0.0187(12) -0.0029(9) 0.000 0.000
    C1 0.0144(12) 0.0139(11) 0.0145(12) -0.0012(10) 0.000 0.000
    C2 0.0133(12) 0.0160(13) 0.0165(12) 0.0030(10) 0.000 0.000
    C3 0.0161(12) 0.0182(13) 0.0212(14) 0.0006(11) 0.000 0.000
    C4 0.0129(12) 0.0158(12) 0.0224(13) -0.0015(10) 0.000 0.000
    C5 0.0257(17) 0.0149(18) 0.029(2) 0.0063(13) 0.000 0.000
    Cl1A 0.029(2) 0.045(3) 0.035(2) -0.005(2) 0.000 0.000
    O1A 0.018(5) 0.017(3) 0.044(5) 0.001(3) 0.000 0.000
    N1A 0.018(2) 0.014(2) 0.016(2) 0.0017(18) 0.000 0.000
    N2A 0.016(2) 0.0172(19) 0.021(2) 0.0011(18) 0.000 0.000
    C1A 0.0154(19) 0.017(2) 0.018(2) 0.0020(18) 0.000 0.000
    C2A 0.0168(19) 0.0158(19) 0.017(2) 0.0003(18) 0.000 0.000
    C3A 0.015(2) 0.0171(19) 0.019(2) 0.0007(18) 0.000 0.000
    C4A 0.014(2) 0.0166(19) 0.022(2) -0.0006(18) 0.000 0.000
    C5A 0.0257(17) 0.0149(18) 0.029(2) 0.0063(13) 0.000 0.000
_geom_special_details
;
 All esds (except the esd in the dihedral angle between two l.s. planes)
 are estimated using the full covariance matrix.  The cell esds are taken
 into account individually in the estimation of esds in distances, angles
 and torsion angles; correlations between esds in cell parameters are only
 used when they are defined by crystal symmetry.  An approximate (isotropic)
 treatment of cell esds is used for estimating esds involving l.s. planes.
;
loop_
    _geom_bond_atom_site_label_1
    _geom_bond_atom_site_label_2
    _geom_bond_site_symmetry_2
    _geom_bond_distance
    _geom_bond_publ_flag
    Cl1 C2 . 1.700(5) ?
    Cl1 D5D 6_556 1.206(11) ?
    O1 C4 . 1.238(4) ?
    N1 C1 . 1.322(6) ?
    N1 C2 . 1.377(6) ?
    N1 D1A . 0.8800 ?
    N2 C1 . 1.320(6) ?
    N2 C4 . 1.402(6) ?
    N2 D2A . 0.8800 ?
    C1 C5 . 1.552(9) ?
    C2 C3 . 1.360(7) ?
    C3 C4 . 1.430(7) ?
    C3 D3A . 0.9500 ?
    C5 D5A . 0.952(5) ?
    C5 D5B . 0.953(5) ?
    C5 D5A 6_556 0.952(5) ?
    Cl1A C2A . 1.698(7) ?
    Cl1A D5A . 1.126(8) ?
    Cl1A D5B . 0.631(10) ?
    O1A C4A . 1.238(5) ?
    N1A C1A . 1.322(7) ?
    N1A C2A . 1.378(7) ?
    N1A D1AA . 0.8800 ?
    N2A C1A . 1.321(8) ?
    N2A C4A . 1.402(8) ?
    N2A D2AA . 0.8800 ?
    C1A C5A . 1.556(10) ?
    C2A C3A . 1.361(8) ?
    C3A C4A . 1.429(9) ?
    C3A D3AA . 0.9500 ?
    C5A D5C . 0.950(5) ?
    C5A D5D . 0.950(5) ?
    C5A D5D 6_556 0.950(5) ?
loop_
    _geom_angle_atom_site_label_1
    _geom_angle_atom_site_label_2
    _geom_angle_atom_site_label_3
    _geom_angle_site_symmetry_1
    _geom_angle_site_symmetry_3
    _geom_angle
    _geom_angle_publ_flag
    C2 Cl1 D5D . 6_556 91.1(7) ?
    C1 N1 C2 . . 121.0(3) ?
    C1 N1 D1A . . 119.5 ?
    C2 N1 D1A . . 119.5 ?
    C1 N2 C4 . . 124.5(4) ?
    C1 N2 D2A . . 117.7 ?
    C4 N2 D2A . . 117.7 ?
    N2 C1 N1 . . 119.3(4) ?
    N2 C1 C5 . . 118.7(5) ?
    N1 C1 C5 . . 122.1(4) ?
    C3 C2 N1 . . 121.4(4) ?
    C3 C2 Cl1 . . 123.1(4) ?
    N1 C2 Cl1 . . 115.4(3) ?
    C2 C3 C4 . . 118.5(5) ?
    C2 C3 D3A . . 120.8 ?
    C4 C3 D3A . . 120.8 ?
    O1 C4 N2 . . 117.6(6) ?
    O1 C4 C3 . . 127.2(6) ?
    N2 C4 C3 . . 115.2(3) ?
    C1 C5 D5A . . 105.3(8) ?
    C1 C5 D5B . . 105.3(8) ?
    D5A C5 D5B . . 108.7(8) ?
    C1 C5 D5A . 6_556 105.3(8) ?
    D5A C5 D5A . 6_556 122(2) ?
    D5B C5 D5A . 6_556 108.7(8) ?
    C2A Cl1A D5A . . 95.4(7) ?
    C2A Cl1A D5B . . 122.1(14) ?
    D5A Cl1A D5B . . 120.9(9) ?
    D5A Cl1A D5A . 6_556 96(2) ?
    D5B Cl1A D5A . 6_556 120.9(9) ?
    C1A N1A C2A . . 121.1(5) ?
    C1A N1A D1AA . . 119.5 ?
    C2A N1A D1AA . . 119.5 ?
    C1A N2A C4A . . 124.7(8) ?
    C1A N2A D2AA . . 117.6 ?
    C4A N2A D2AA . . 117.6 ?
    N2A C1A N1A . . 119.1(8) ?
    N2A C1A C5A . . 118.4(8) ?
    N1A C1A C5A . . 122.5(8) ?
    C3A C2A N1A . . 121.4(8) ?
    C3A C2A Cl1A . . 123.0(8) ?
    N1A C2A Cl1A . . 115.6(7) ?
    C2A C3A C4A . . 118.5(8) ?
    C2A C3A D3AA . . 120.7 ?
    C4A C3A D3AA . . 120.7 ?
    O1A C4A N2A . . 117.2(10) ?
    O1A C4A C3A . . 127.7(10) ?
    N2A C4A C3A . . 115.2(5) ?
    C1A C5A D5C . . 105.2(9) ?
    C1A C5A D5D . . 105.2(9) ?
    D5C C5A D5D . . 109.3(8) ?
    C1A C5A D5D . 6_556 105.2(9) ?
    D5C C5A D5D . 6_556 109.3(8) ?
    D5D C5A D5D . 6_556 121(3) ?
loop_
    _geom_torsion_atom_site_label_1
    _geom_torsion_atom_site_label_2
    _geom_torsion_atom_site_label_3
    _geom_torsion_atom_site_label_4
    _geom_torsion_site_symmetry_1
    _geom_torsion_site_symmetry_2
    _geom_torsion_site_symmetry_3
    _geom_torsion_site_symmetry_4
    _geom_torsion
    _geom_torsion_publ_flag
    C4 N2 C1 N1 . . . . 0.0 ?
    C4 N2 C1 C5 . . . . 180.0 ?
    C2 N1 C1 N2 . . . . 0.0 ?
    C2 N1 C1 C5 . . . . 180.0 ?
    C1 N1 C2 C3 . . . . 0.0 ?
    C1 N1 C2 Cl1 . . . . 180.0 ?
    N1 C2 C3 C4 . . . . 0.0 ?
    Cl1 C2 C3 C4 . . . . 180.0 ?
    C1 N2 C4 O1 . . . . 180.0 ?
    C1 N2 C4 C3 . . . . 0.0 ?
    C2 C3 C4 O1 . . . . 180.0 ?
    C2 C3 C4 N2 . . . . 0.0 ?
    C4A N2A C1A N1A . . . . 0.0 ?
    C4A N2A C1A C5A . . . . 180.0 ?
    C2A N1A C1A N2A . . . . 0.0 ?
    C2A N1A C1A C5A . . . . 180.0 ?
    C1A N1A C2A C3A . . . . 0.0 ?
    C1A N1A C2A Cl1A . . . . 180.0 ?
    N1A C2A C3A C4A . . . . 0.0 ?
    Cl1A C2A C3A C4A . . . . 180.0 ?
    C1A N2A C4A O1A . . . . 180.0 ?
    C1A N2A C4A C3A . . . . 0.0 ?
    C2A C3A C4A O1A . . . . 180.0 ?
    C2A C3A C4A N2A . . . . 0.0 ?
loop_
    _geom_hbond_atom_site_label_D
    _geom_hbond_atom_site_label_H
    _geom_hbond_atom_site_label_A
    _geom_hbond_site_symmetry_A
    _geom_hbond_distance_DH
    _geom_hbond_distance_HA
    _geom_hbond_distance_DA
    _geom_hbond_angle_DHA
    _geom_hbond_publ_flag
    N1 D1A Cl2 3_556 0.88 2.23 3.103(4) 174.9 yes
    N2 D2A Cl2 5_756 0.88 2.24 3.119(6) 177.6 yes
    C3 D3A Cl2 5_656 0.95 2.82 3.769(7) 175.2 yes
    C5 D5B Cl2 3_556 0.953(5) 2.957(11) 3.798(6) 147.8(9) yes
    C5 D5B O1 7_765 0.953(5) 2.436(10) 3.040(8) 121.1(10) yes
    Cl1A D5B O1A 7_765 0.631(10) 2.565(18) 2.960(16) 123.4(14) yes
    N1A D1AA Cl2A 3_556 0.88 2.37 3.24(3) 172.2 yes
    N2A D2AA Cl2A 5_656 0.88 2.03 2.91(4) 177.3 yes
    C3A D3AA Cl2A 5_756 0.95 2.94 3.88(3) 171.1 yes
    C5A D5C O1A 7_665 0.950(5) 2.36(2) 2.985(16) 122.8(14) yes
    C5A D5D O1A 5_655 0.950(5) 2.662(12) 3.582(9) 163.0(12) yes
_shelx_space_group_comment
;
The symmetry employed for this shelxl refinement is uniquely defined
by the following loop, which should always be used as a source of
symmetry information in preference to the above space-group names.
They are only intended as comments.
;
_shelx_estimated_absorpt_T_min     ?
_shelx_estimated_absorpt_T_max     ?
_shelx_hkl_file
;
   1   0   0    2.53    0.12
   1   0   0    2.80    0.12
   1   0   0    2.41    0.13
  -1   0   0    3.06    0.15
  -1   0   0    2.54    0.14
   3   0   0    0.23    0.06
   3   0   0    0.23    0.04
  -3   0   0    0.15    0.05
  -3   0   0    0.12    0.03
   4   0   0  979.73   39.81
  -4   0   0 1000.00   40.31
   5   0   0    0.16    0.07
   5   0   0    0.00    0.04
   6   0   0  352.29   13.59
   7   0   0   -0.02    0.05
   7   0   0    0.19    0.09
   8   0   0  137.71    5.51
   9   0   0    0.03    0.11
  10   0   0   52.06    2.34
  10  -1   0   -0.08    0.15
   9  -1   0   -0.14    0.10
   8  -1   0   -0.04    0.07
   8  -1   0    0.05    0.11
   7  -1   0    0.04    0.08
   7  -1   0   -0.06    0.06
   6  -1   0    0.32    0.08
   6  -1   0    0.18    0.09
   5  -1   0   -0.01    0.05
   5  -1   0   -0.02    0.05
  -4   1   0    0.92    0.13
   4  -1   0    1.28    0.12
   4  -1   0    1.13    0.14
  -3   1   0    0.05    0.05
   3  -1   0   -0.05    0.03
   3  -1   0    0.06    0.04
  -2   1   0    1.36    0.09
  -2   1   0    1.26    0.11
  -2   1   0    1.31    0.10
   2  -1   0    1.72    0.11
   2  -1   0    1.24    0.11
  -1   1   0    0.10    0.04
  -1   1   0   -0.02    0.03
  -1   1   0   -0.03    0.03
   1  -1   0    0.04    0.03
   1  -1   0    0.02    0.03
   1  -1   0   -0.05    0.03
   1   1   0    0.07    0.03
   1   1   0   -0.02    0.04
  -1  -1   0    0.00    0.03
  -1  -1   0    0.02    0.03
   2   1   0    1.27    0.11
   2   1   0    1.37    0.11
  -2  -1   0    1.26    0.11
   3   1   0   -0.03    0.05
   3   1   0    0.07    0.04
   3   1   0    0.00    0.03
   4   1   0    1.53    0.22
   4   1   0    1.12    0.15
  -4  -1   0    1.11    0.08
   5   1   0    0.11    0.07
   5   1   0    0.03    0.03
   5   1   0    0.04    0.06
   6   1   0    0.18    0.10
   7   1   0    0.11    0.09
   8   1   0   -0.07    0.10
   9   1   0   -0.06    0.11
  10   1   0   -0.32    0.14
  10  -2   0    1.71    0.32
   9  -2   0   -0.22    0.10
   9  -2   0    0.02    0.12
   7  -2   0   -0.13    0.06
   7  -2   0   -0.11    0.08
   6  -2   0    7.31    0.40
   6  -2   0    7.08    0.44
   5  -2   0    0.10    0.08
   5  -2   0    0.06    0.06
  -4   2   0   17.11    0.74
   4  -2   0   18.66    0.78
   4  -2   0   17.82    0.80
  -3   2   0    0.13    0.06
   3  -2   0    0.09    0.05
   3  -2   0    0.09    0.04
  -2   2   0   40.63    1.65
   2  -2   0   41.02    1.65
   2  -2   0   43.83    1.65
   2  -2   0   41.30    1.65
  -1   2   0    0.09    0.03
  -1   2   0    0.06    0.03
  -1   2   0    0.09    0.03
   1  -2   0    0.06    0.03
   1  -2   0    0.13    0.04
   1  -2   0    0.06    0.04
   0   2   0   57.61    2.29
   0  -2   0   60.88    2.29
   0  -2   0   58.71    2.29
   1   2   0    0.14    0.03
   1   2   0    0.14    0.04
   1   2   0    0.19    0.05
  -1  -2   0    0.19    0.04
  -1  -2   0    0.08    0.05
   2   2   0   40.01    1.65
   2   2   0   43.08    1.66
   3   2   0    0.13    0.05
   3   2   0    0.16    0.08
   4   2   0   16.97    0.77
   4   2   0   17.39    0.77
   5   2   0   -0.09    0.05
   5   2   0   -0.03    0.06
   6   2   0    6.46    0.39
   6   2   0    6.44    0.41
   7   2   0   -0.08    0.11
   7   2   0    0.05    0.08
   9   2   0    0.00    0.11
  10   2   0    1.65    0.30
   9  -3   0   -0.18    0.10
   9  -3   0   -0.23    0.10
   8  -3   0    6.53    0.40
   8  -3   0    5.68    0.45
   7  -3   0    0.04    0.09
   7  -3   0   -0.01    0.08
   6  -3   0   13.06    0.71
   6  -3   0   14.90    0.69
  -5   3   0    0.18    0.11
   5  -3   0    0.17    0.08
   5  -3   0    0.07    0.07
  -4   3   0   27.90    1.09
   4  -3   0   26.93    1.14
   4  -3   0   26.15    1.18
  -3   3   0    0.19    0.05
   3  -3   0    0.12    0.05
  -2   3   0   46.04    1.79
  -2   3   0   42.88    1.79
   2  -3   0   47.76    1.82
   2  -3   0   45.29    1.80
   1  -3   0    0.51    0.07
   0   3   0   58.70    2.25
   0   3   0   57.42    2.23
   0  -3   0   52.15    2.24
   0  -3   0   60.29    2.23
   1   3   0    0.21    0.07
   1   3   0    0.29    0.06
  -1  -3   0    0.19    0.04
   2   3   0   48.37    1.78
   2   3   0   40.70    1.72
   3   3   0    0.22    0.07
   3   3   0    0.25    0.09
   4   3   0   25.59    1.14
   4   3   0   27.83    1.16
   5   3   0    0.03    0.08
   5   3   0    0.12    0.07
   6   3   0   15.22    0.73
   6   3   0   13.56    0.72
   7   3   0    0.05    0.09
   7   3   0    0.25    0.13
   8   3   0    5.80    0.44
   8   3   0    6.40    0.43
   9   3   0    0.06    0.13
  10   3   0    2.23    0.35
   9  -4   0    0.06    0.14
   8  -4   0    2.26    0.26
   7  -4   0    1.27    0.19
   6  -4   0   10.25    0.62
   5  -4   0    3.00    0.26
  -4   4   0   30.29    1.21
   4  -4   0   29.65    1.27
  -3   4   0    5.90    0.30
   3  -4   0    6.22    0.35
  -2   4   0   65.56    2.66
  -2   4   0   70.40    2.67
   2  -4   0   69.21    2.70
   2  -4   0   67.37    2.66
  -1   4   0    7.77    0.38
   1  -4   0    7.68    0.39
   0   4   0   95.76    3.83
   0  -4   0  100.50    3.81
   1   4   0    8.47    0.43
   1   4   0    6.90    0.40
  -1  -4   0    7.74    0.36
   2   4   0   69.39    2.74
   2   4   0   68.03    2.65
   2   4   0   68.17    2.71
   3   4   0    5.48    0.32
   3   4   0    5.44    0.35
   4   4   0   30.16    1.28
   4   4   0   28.46    1.25
   5   4   0    2.85    0.28
   5   4   0    3.35    0.41
   6   4   0    9.81    0.56
   6   4   0    9.97    0.57
   7   4   0    1.26    0.22
   7   4   0    1.45    0.25
   8   4   0    2.57    0.30
   8   4   0    2.58    0.31
   9   4   0    0.45    0.18
   9  -5   0   -0.19    0.12
   8  -5   0    2.37    0.28
   7  -5   0   -0.12    0.09
   6  -5   0    5.60    0.39
   5  -5   0    0.03    0.09
  -4   5   0    9.05    0.43
   4  -5   0    8.78    0.49
  -3   5   0   -0.01    0.05
   3  -5   0   -0.05    0.06
  -2   5   0    8.87    0.44
  -2   5   0   10.52    0.48
   2  -5   0    9.98    0.44
   2  -5   0    9.77    0.49
  -1   5   0   -0.09    0.06
   1  -5   0   -0.03    0.06
   0   5   0   10.82    0.53
   0  -5   0   10.06    0.49
   1   5   0   -0.03    0.07
   1   5   0    0.10    0.06
  -1  -5   0    0.05    0.04
   2   5   0   10.19    0.55
   2   5   0   10.70    0.52
   3   5   0    0.08    0.04
   3   5   0   -0.03    0.08
   3   5   0    0.10    0.06
   4   5   0    8.12    0.48
   4   5   0    7.43    0.44
   5   5   0    0.00    0.09
   5   5   0   -0.01    0.09
   6   5   0    5.81    0.42
   6   5   0    4.93    0.39
   7   5   0    0.01    0.11
   7   5   0   -0.05    0.11
   8   5   0    2.97    0.33
   8   5   0    2.96    0.40
   9   5   0    0.23    0.16
   9   5   0   -0.15    0.13
   9  -6   0    0.23    0.14
   8  -6   0    5.64    0.44
   7  -6   0    0.64    0.16
   6  -6   0   13.77    0.73
   5  -6   0    0.90    0.17
   4  -6   0   27.02    1.21
  -3   6   0    1.36    0.17
   3  -6   0    1.52    0.19
  -2   6   0   52.38    2.13
  -2   6   0   50.92    2.08
   2  -6   0   54.78    2.15
  -1   6   0    2.11    0.21
   1  -6   0    2.08    0.20
   0   6   0   76.75    3.12
   0  -6   0   79.30    3.09
   1   6   0    1.85    0.22
   1   6   0    2.09    0.20
  -1  -6   0    1.89    0.17
   2   6   0   52.74    2.19
   2   6   0   54.05    2.22
   3   6   0    1.36    0.22
   3   6   0    1.69    0.20
   4   6   0   26.88    1.25
   4   6   0   27.21    1.22
   5   6   0    1.14    0.22
   5   6   0    1.58    0.23
   6   6   0   12.80    0.74
   6   6   0   13.31    0.74
   7   6   0    0.85    0.23
   7   6   0    0.62    0.18
   8   6   0    5.94    0.48
   8   6   0    5.15    0.47
   9   6   0    0.44    0.18
   9   6   0    0.21    0.19
   9  -7   0    0.02    0.26
   8  -7   0    1.82    0.27
   6  -7   0    4.93    0.41
   5  -7   0    0.39    0.12
  -4   7   0    6.72    0.38
   4  -7   0    6.57    0.44
   3  -7   0    0.30    0.12
  -2   7   0    8.88    0.49
   2  -7   0    8.94    0.51
   1  -7   0    0.26    0.12
   0   7   0   10.41    0.57
   0  -7   0   10.15    0.53
   1   7   0    0.13    0.15
  -1  -7   0   -0.03    0.09
   2   7   0    9.69    0.54
   2   7   0    8.95    0.79
  -2  -7   0    9.97    0.47
   3   7   0    0.35    0.16
   4   7   0    6.96    0.49
   4   7   0    6.66    0.45
   5   7   0    0.52    0.13
   6   7   0    3.92    0.38
   6   7   0    4.33    0.40
   7   7   0    0.26    0.17
   7   7   0    0.43    0.17
   8   7   0    2.51    0.36
   8   7   0    1.66    0.31
   9   7   0   -0.07    0.21
   8  -8   0    0.32    0.16
   7  -8   0    0.48    0.16
   6  -8   0    0.91    0.19
   5  -8   0    1.04    0.19
  -4   8   0    1.38    0.20
   4  -8   0    1.29    0.21
  -3   8   0    1.50    0.21
   3  -8   0    1.29    0.20
  -2   8   0    3.08    0.28
   2  -8   0    3.13    0.28
  -1   8   0    1.30    0.22
   0   8   0    4.00    0.39
   0  -8   0    3.49    0.28
   1   8   0    1.46    0.22
   1   8   0    1.36    0.23
  -1  -8   0    1.30    0.20
   2   8   0    2.86    0.31
   2   8   0    2.83    0.29
   3   8   0    1.58    0.26
   3   8   0    1.54    0.23
  -3  -8   0    1.06    0.17
   4   8   0    1.89    0.30
   4   8   0    1.50    0.24
   5   8   0    0.85    0.19
   5   8   0    1.00    0.22
   6   8   0    0.79    0.22
   6   8   0    1.10    0.22
   7   8   0    0.48    0.21
   7   8   0    0.52    0.20
   8   8   0    0.55    0.23
   8  -9   0    2.15    0.33
   7  -9   0    0.02    0.14
   6  -9   0    4.55    0.41
   5  -9   0    0.00    0.11
  -4   9   0    8.93    0.50
   4  -9   0    8.27    0.54
  -3   9   0    0.06    0.11
   3  -9   0   -0.03    0.09
  -2   9   0   11.62    0.69
   2  -9   0   10.59    0.62
  -1   9   0   -0.04    0.12
   1  -9   0    0.02    0.09
   0   9   0   12.27    0.70
   0   9   0   14.00    0.73
   0  -9   0   11.23    0.64
   1   9   0   -0.11    0.11
   1   9   0    0.05    0.11
  -1  -9   0   -0.02    0.07
   2   9   0   11.39    0.66
   2   9   0   11.56    0.69
   3   9   0   -0.10    0.10
   3   9   0    0.06    0.15
  -3  -9   0   -0.16    0.08
   4   9   0    7.58    0.53
   4   9   0    7.17    0.69
  -4  -9   0    7.82    0.46
   5   9   0    0.21    0.18
   5   9   0   -0.03    0.11
  -5  -9   0   -0.03    0.12
   6   9   0    4.81    0.45
   6   9   0    4.75    0.47
   7   9   0   -0.21    0.15
   7   9   0    0.09    0.21
   7 -10   0   -0.26    0.14
   6 -10   0    0.81    0.21
   5 -10   0    0.08    0.13
  -4  10   0    0.48    0.17
   4 -10   0    0.73    0.19
  -3  10   0    0.36    0.17
   3 -10   0    0.59    0.26
  -2  10   0    0.35    0.15
   2 -10   0    0.08    0.11
  -1  10   0    0.35    0.18
   1 -10   0    0.43    0.15
   0  10   0    0.20    0.14
   0  10   0    0.36    0.18
   0 -10   0    0.30    0.12
   1  10   0    0.60    0.19
   1  10   0    0.60    0.21
  -1 -10   0    0.34    0.12
   2  10   0    0.26    0.18
   2  10   0    0.08    0.12
   3  10   0    0.16    0.18
   4  10   0    0.47    0.17
   4  10   0    0.63    0.22
   5  10   0    0.17    0.19
   5  10   0    0.28    0.17
  -5 -10   0    0.02    0.17
   6  10   0    0.88    0.27
   6  10   0    0.80    0.25
   7  10   0    0.28    0.20
   7  10   0    0.09    0.21
   6 -11   0    0.07    0.15
   5 -11   0   -0.17    0.10
   4 -11   0    0.33    0.16
  -3  11   0   -0.12    0.15
  -2  11   0    0.75    0.20
   2 -11   0    0.47    0.14
  -1  11   0   -0.03    0.13
  -1  11   0   -0.14    0.14
   1 -11   0   -0.10    0.09
   0  11   0    0.80    0.23
   0  11   0    1.04    0.23
   0 -11   0    0.50    0.15
   1  11   0   -0.13    0.13
   1  11   0   -0.27    0.13
   2  11   0    0.64    0.23
   2  11   0    0.51    0.17
   3  11   0   -0.22    0.13
   3  11   0   -0.04    0.18
   4  11   0    0.15    0.20
   4  11   0    0.40    0.19
   5  11   0    0.03    0.16
   6  11   0    0.20    0.24
   6  11   0    0.05    0.19
   5 -12   0    0.08    0.17
   4 -12   0   16.62    1.13
  -3  12   0    0.26    0.24
   3 -12   0    0.19    0.17
  -2  12   0   23.31    1.18
   2 -12   0   23.08    1.18
  -1  12   0    0.44    0.21
  -1  12   0    0.45    0.19
   1 -12   0    0.42    0.15
   0  12   0   25.43    1.29
   0  12   0   24.89    1.28
   0 -12   0   25.36    1.22
   1  12   0    0.72    0.22
   1  12   0    0.55    0.24
   2  12   0   22.23    1.20
   2  12   0   22.99    1.24
   3  12   0    0.30    0.19
   3  12   0    0.79    0.26
   4  12   0   17.32    1.02
   4  12   0   14.23    1.22
   5  12   0    0.10    0.18
   3 -13   0    0.05    0.16
  -2  13   0    0.13    0.21
  -2  13   0    0.20    0.20
  -1  13   0   -0.26    0.20
   1 -13   0   -0.24    0.11
   0  13   0    0.45    0.23
   0  13   0    0.10    0.36
   1  13   0   -0.34    0.20
   2  13   0    0.17    0.23
   2  13   0   -0.01    0.18
   3  13   0    0.08    0.17
  -1  14   0   -0.19    0.24
   0  14   0   11.54    0.81
   0  14   1    0.24    0.28
  -1  14   1    0.31    0.26
   3  13   1    9.56    0.73
   3  13   1    9.44    0.69
   2  13   1    1.17    0.31
   2  13   1    1.12    0.26
   1  13   1   13.05    0.85
   0  13   1    1.72    0.32
   1 -13  -1   12.41    0.74
  -1  13   1   11.40    0.76
   2 -13  -1    1.08    0.37
  -2  13   1    1.59    0.28
  -2  13   1    1.06    0.27
   3 -13  -1    9.95    0.69
   5  12   1    0.16    0.22
   4  12   1    0.17    0.23
   4  12   1    0.37    0.22
   3  12   1    0.30    0.23
   3  12   1    0.17    0.18
   2  12   1    0.52    0.20
   2  12   1    0.77    0.24
   1  12   1    0.50    0.22
   1  12   1    0.68    0.21
   0 -12  -1    0.27    0.14
   0  12   1    0.64    0.21
   0  12   1    0.40    0.19
   1 -12  -1    0.13    0.12
  -1  12   1    0.27    0.18
  -1  12   1    0.29    0.18
   2 -12  -1    0.04    0.14
   3 -12  -1    0.32    0.15
  -3  12   1   -0.01    0.17
   4 -12  -1   -0.01    0.20
   5 -12  -1    0.17    0.16
   6  11   1    2.34    0.38
   6  11   1    2.13    0.40
   5  11   1    0.88    0.22
   4  11   1    4.07    0.43
   4  11   1    3.90    0.46
   3  11   1    1.49    0.29
   3  11   1    1.61    0.29
   2  11   1    5.22    0.48
   2  11   1    5.68    0.47
  -1 -11  -1    2.16    0.27
   1  11   1    2.77    0.34
   1  11   1    2.27    0.39
   0 -11  -1    6.29    0.45
   0  11   1    5.81    0.48
   0  11   1    6.41    0.49
   1 -11  -1    2.35    0.29
  -1  11   1    2.54    0.32
  -1  11   1    2.04    0.30
   2 -11  -1    4.88    0.43
  -2  11   1    5.15    0.43
   3 -11  -1    1.67    0.26
  -3  11   1    1.39    0.23
   4 -11  -1    3.66    0.38
   5 -11  -1    0.77    0.21
   6 -11  -1    1.78    0.30
   7  10   1    0.33    0.22
   7  10   1    0.12    0.22
  -6 -10  -1    0.35    0.22
   6  10   1    0.66    0.32
   6  10   1    0.44    0.21
   5  10   1    0.37    0.20
   5  10   1    0.22    0.14
  -4 -10  -1    1.28    0.19
   4  10   1    2.09    0.35
   4  10   1    1.36    0.25
   3  10   1    0.38    0.18
   2  10   1    2.26    0.32
   2  10   1    2.15    0.30
  -1 -10  -1    0.18    0.10
   1  10   1    0.29    0.16
   1  10   1    0.29    0.13
   0 -10  -1    2.76    0.27
   0  10   1    2.70    0.33
   0  10   1    2.81    0.32
   1 -10  -1    0.14    0.11
  -1  10   1    0.11    0.14
   2 -10  -1    2.30    0.28
  -2  10   1    2.18    0.27
  -3  10   1    0.06    0.12
   4 -10  -1    1.32    0.23
  -4  10   1    1.38    0.23
   5 -10  -1    0.09    0.12
   6 -10  -1    0.47    0.17
   7 -10  -1   -0.20    0.12
   7   9   1    4.77    0.63
   7   9   1    5.11    0.54
   6   9   1    8.23    0.60
   6   9   1    8.01    0.62
  -5  -9  -1    8.46    0.54
   5   9   1    8.75    0.62
   5   9   1    9.06    0.60
  -4  -9  -1   16.04    0.81
   4   9   1   16.81    0.89
   4   9   1   17.02    1.21
  -3  -9  -1   13.29    0.66
   3   9   1   14.10    0.80
   3   9   1   13.73    0.77
   2   9   1   27.23    1.28
   2   9   1   25.96    1.25
  -1  -9  -1   19.36    0.87
   1   9   1   17.79    0.94
   1   9   1   18.09    0.93
   0  -9  -1   32.28    1.37
   0   9   1   30.34    1.40
   0   9   1   30.09    1.41
   1  -9  -1   18.80    0.91
  -1   9   1   18.43    0.91
   2  -9  -1   27.40    1.25
  -2   9   1   26.73    1.24
   3  -9  -1   14.55    0.77
  -3   9   1   13.81    0.70
   4  -9  -1   17.93    0.91
  -4   9   1   16.75    0.80
   5  -9  -1    9.20    0.60
   6  -9  -1    8.64    0.60
   7  -9  -1    4.90    0.46
   8  -9  -1    3.05    0.38
   8   8   1   -0.19    0.15
   8   8   1   -0.03    0.21
   7   8   1    0.97    0.23
   6   8   1    0.19    0.16
   6   8   1   -0.04    0.13
   5   8   1    2.97    0.33
   5   8   1    3.99    0.41
  -4  -8  -1    0.10    0.10
   4   8   1   -0.13    0.10
   4   8   1    0.07    0.14
  -3  -8  -1    5.72    0.35
   3   8   1    5.02    0.39
   3   8   1    5.29    0.43
  -2  -8  -1    0.07    0.06
  -2  -8  -1    0.06    0.07
   2   8   1    0.11    0.12
   2   8   1    0.11    0.12
  -1  -8  -1    6.20    0.37
   1   8   1    5.55    0.41
   1   8   1    6.21    0.43
   0  -8  -1    0.24    0.09
   0   8   1    0.16    0.13
  -1   8   1    6.34    0.42
   2  -8  -1    0.13    0.08
  -2   8   1    0.29    0.11
   3  -8  -1    4.77    0.37
  -3   8   1    5.24    0.35
   4  -8  -1    0.10    0.09
  -4   8   1    0.00    0.10
   5  -8  -1    2.81    0.31
   6  -8  -1   -0.07    0.10
   7  -8  -1    1.90    0.29
   8  -8  -1    0.01    0.13
   9   7   1   13.61    0.85
   8   7   1    4.49    0.45
   8   7   1    5.16    0.48
   7   7   1   30.60    1.50
   7   7   1   32.32    1.50
   6   7   1   10.36    0.69
   6   7   1   10.37    0.65
   5   7   1   62.93    2.61
   5   7   1   61.88    2.64
   4   7   1   18.83    0.92
   4   7   1   18.48    0.95
  -3  -7  -1  113.54    4.40
   3   7   1  110.70    4.45
   3   7   1  111.16    4.49
  -2  -7  -1   29.24    1.20
  -2  -7  -1   29.00    1.25
   2   7   1   28.24    1.28
  -1  -7  -1  162.73    6.06
   1   7   1  153.00    6.12
   1   7   1  151.63    6.11
   0  -7  -1   34.35    1.42
   0   7   1   32.37    1.44
   1  -7  -1  152.76    6.00
  -1   7   1  154.64    6.01
   2  -7  -1   28.18    1.24
   2  -7  -1   27.58    1.15
  -2   7   1   28.75    1.22
   3  -7  -1  111.25    4.47
  -3   7   1  114.17    4.42
   4  -7  -1   18.66    0.91
  -4   7   1   19.27    0.83
   5  -7  -1   64.47    2.68
   6  -7  -1   10.81    0.64
   7  -7  -1   32.29    1.50
   8  -7  -1    4.12    0.39
   9  -7  -1   13.61    0.83
   9   6   1    0.84    0.23
   9   6   1    1.46    0.28
   8   6   1    4.73    0.44
   8   6   1    5.92    0.48
   7   6   1    2.16    0.30
   6   6   1    9.22    0.59
   6   6   1   10.32    0.63
   5   6   1    3.56    0.32
   5   6   1    3.51    0.34
   4   6   1   16.18    0.81
   4   6   1   16.97    0.85
   3   6   1    4.11    0.34
   3   6   1    4.13    0.30
  -2  -6  -1   23.26    0.99
  -2  -6  -1   25.37    1.10
   2   6   1   23.92    1.07
   2   6   1   23.09    1.08
  -1  -6  -1    4.17    0.27
  -1  -6  -1    4.93    0.26
   1   6   1    5.20    0.38
   1   6   1    4.37    0.33
   0  -6  -1   26.48    1.14
   0   6   1   27.30    1.17
   1  -6  -1    4.18    0.28
  -1   6   1    4.17    0.29
  -1   6   1    3.96    0.22
   2  -6  -1   23.63    1.03
   2  -6  -1   21.80    0.96
  -2   6   1   24.11    1.00
   3  -6  -1    4.25    0.30
   3  -6  -1    4.17    0.26
  -3   6   1    3.79    0.29
   4  -6  -1   16.81    0.82
  -4   6   1   16.90    0.73
   5  -6  -1    3.51    0.31
   6  -6  -1    9.66    0.57
   7  -6  -1    2.40    0.29
   8  -6  -1    4.43    0.40
   9  -6  -1    0.56    0.18
   9   5   1    1.98    0.33
   9   5   1    3.22    0.42
   8   5   1    4.42    0.41
   8   5   1    4.78    0.42
   7   5   1    2.23    0.30
   7   5   1    2.02    0.28
   6   5   1   13.02    0.73
   6   5   1   13.80    0.72
   5   5   1    3.34    0.29
   5   5   1    3.04    0.31
   4   5   1   31.56    1.39
   4   5   1   31.63    1.36
   3   5   1    3.93    0.30
   3   5   1    3.79    0.27
  -2  -5  -1   72.10    2.72
   2   5   1   69.06    2.78
   2   5   1   67.75    2.80
  -1  -5  -1    5.54    0.28
  -1  -5  -1    5.19    0.27
   1   5   1    5.31    0.31
   1   5   1    5.35    0.33
   0  -5  -1   96.67    3.76
   0  -5  -1   95.46    3.71
   0   5   1   95.96    3.77
   1  -5  -1    5.24    0.29
   1  -5  -1    5.02    0.25
  -1   5   1    5.42    0.34
  -1   5   1    4.41    0.25
   2  -5  -1   66.63    2.66
   2  -5  -1   69.18    2.71
  -2   5   1   67.91    2.67
   3  -5  -1    4.34    0.30
   3  -5  -1    4.50    0.28
  -3   5   1    5.31    0.26
   4  -5  -1   34.04    1.45
   5  -5  -1    3.03    0.28
   6  -5  -1   14.16    0.73
   7  -5  -1    1.55    0.22
   8  -5  -1    3.83    0.35
   9  -5  -1    0.38    0.16
   9   4   1    1.34    0.24
   8   4   1   -0.05    0.12
   8   4   1    0.02    0.12
   7   4   1    4.06    0.36
   7   4   1    4.81    0.38
   6   4   1    0.14    0.11
   6   4   1    0.15    0.09
   5   4   1    6.95    0.45
   5   4   1    7.59    0.57
   4   4   1    0.13    0.09
   4   4   1    0.04    0.07
   3   4   1   11.83    0.57
   3   4   1   11.79    0.59
  -2  -4  -1   -0.01    0.03
   2   4   1    0.08    0.06
   2   4   1    0.00    0.03
   2   4   1    0.05    0.07
  -1  -4  -1   15.78    0.62
  -1  -4  -1   13.52    0.61
   1   4   1   14.74    0.69
   1   4   1   13.80    0.66
   0  -4  -1    0.11    0.05
   0  -4  -1    0.19    0.05
   0   4   1    0.09    0.06
   1  -4  -1   14.27    0.63
   1  -4  -1   14.36    0.59
  -1   4   1   14.01    0.61
  -1   4   1   13.45    0.59
   3  -4  -1   14.04    0.61
   3  -4  -1   12.35    0.62
  -3   4   1   13.38    0.56
   4  -4  -1    0.20    0.07
   5  -4  -1    8.05    0.45
   6  -4  -1    0.30    0.11
   7  -4  -1    4.74    0.34
   8  -4  -1   -0.18    0.09
  10   3   1    1.78    0.30
   9   3   1    3.29    0.35
   8   3   1    7.00    0.50
   7   3   1    5.25    0.38
   7   3   1    4.94    0.38
   6   3   1   14.71    0.73
   6   3   1   14.06    0.95
   5   3   1    8.17    0.46
   5   3   1    7.89    0.45
   4   3   1   27.29    1.18
   4   3   1   27.16    1.17
   3   3   1   11.49    0.54
   3   3   1   11.70    0.56
   2   3   1   55.26    2.15
   2   3   1   53.48    2.21
  -1  -3  -1   14.67    0.58
   1   3   1   13.97    0.62
   1   3   1   14.20    0.61
   1   3   1   14.09    0.58
   0  -3  -1   97.33    3.59
   0  -3  -1   89.36    3.60
   0  -3  -1   87.60    3.57
   0   3   1   93.04    3.59
   0   3   1   95.06    3.60
   0   3   1   94.64    3.58
   1  -3  -1   13.75    0.59
   1  -3  -1   13.89    0.59
   1  -3  -1   14.73    0.61
  -1   3   1   14.31    0.59
   2  -3  -1   57.52    2.26
   2  -3  -1   55.42    2.25
  -2   3   1   58.64    2.22
   3  -3  -1   12.15    0.55
   3  -3  -1   11.60    0.55
   4  -3  -1   28.08    1.18
   4  -3  -1   27.59    1.19
   5  -3  -1    8.38    0.45
   5  -3  -1    8.33    0.47
   6  -3  -1   15.80    0.79
   6  -3  -1   15.73    0.75
   7  -3  -1    5.39    0.36
   7  -3  -1    5.39    0.40
   8  -3  -1    7.21    0.45
   8  -3  -1    7.50    0.52
   9  -3  -1    2.78    0.30
   9  -3  -1    3.22    0.35
  10   2   1    0.30    0.14
   9   2   1    0.43    0.16
   8   2   1    1.14    0.28
   7   2   1    0.58    0.14
   7   2   1    0.48    0.13
   6   2   1    3.20    0.27
   6   2   1    3.16    0.27
   5   2   1    0.68    0.13
   5   2   1    0.43    0.10
   4   2   1    7.10    0.38
   4   2   1    6.79    0.38
   3   2   1    0.96    0.14
   3   2   1    1.09    0.12
   2   2   1   10.76    0.47
   2   2   1   10.15    0.48
  -1  -2  -1    2.38    0.16
  -1  -2  -1    2.70    0.15
  -1  -2  -1    2.43    0.13
   1   2   1    2.46    0.12
   1   2   1    2.45    0.16
   1   2   1    2.82    0.15
   0  -2  -1    9.37    0.39
   0  -2  -1    9.77    0.40
   0  -2  -1    8.82    0.40
   0   2   1    8.80    0.41
   0   2   1    9.61    0.41
   0   2   1    9.53    0.40
   1  -2  -1    2.43    0.14
   1  -2  -1    2.35    0.15
   1  -2  -1    2.28    0.12
  -1   2   1    2.31    0.14
  -1   2   1    2.33    0.14
  -1   2   1    2.48    0.13
   2  -2  -1   12.45    0.53
   2  -2  -1   12.81    0.54
   2  -2  -1   11.32    0.53
   3  -2  -1    1.11    0.12
   3  -2  -1    0.85    0.12
   3  -2  -1    1.12    0.12
   4  -2  -1    6.75    0.38
   4  -2  -1    6.95    0.36
   5  -2  -1    0.57    0.10
   5  -2  -1    1.03    0.15
   6  -2  -1    3.21    0.28
   6  -2  -1    3.61    0.26
   7  -2  -1    0.38    0.09
   7  -2  -1    0.46    0.13
   8  -2  -1    1.08    0.25
   8  -2  -1    1.45    0.19
   9  -2  -1    0.24    0.14
   9  -2  -1    0.07    0.11
  10  -2  -1    0.15    0.17
  10   1   1    3.14    0.37
   9   1   1   -0.05    0.10
   8   1   1    5.77    0.44
   7   1   1    0.55    0.14
   6   1   1    9.21    0.51
   5   1   1    3.39    0.24
   5   1   1    3.68    0.26
   4   1   1   16.32    0.71
   4   1   1   15.44    0.70
   3   1   1   26.79    1.12
   3   1   1   28.05    1.12
  -2  -1  -1   29.23    1.17
   2   1   1   28.71    1.16
   2   1   1   28.97    1.16
  -1  -1  -1   87.65    3.34
  -1  -1  -1   85.73    3.34
   1   1   1   85.67    3.34
   1   1   1   87.93    3.33
   0  -1  -1   36.60    1.46
   0  -1  -1   36.74    1.47
   0   1   1   39.57    1.48
   1  -1  -1   91.38    3.43
   1  -1  -1   89.08    3.43
   1  -1  -1   88.30    3.43
  -1   1   1   87.81    3.43
   2  -1  -1   37.74    1.50
   2  -1  -1   38.16    1.49
   2  -1  -1   37.68    1.48
  -2   1   1   37.12    1.50
  -2   1   1   36.84    1.47
   3  -1  -1   27.80    1.20
   3  -1  -1   29.03    1.15
   3  -1  -1   28.76    1.18
   4  -1  -1   16.91    0.72
   4  -1  -1   16.56    0.75
  -4   1   1   16.96    0.70
   5  -1  -1    3.91    0.24
   5  -1  -1    3.64    0.26
   6  -1  -1   10.13    0.55
   6  -1  -1   10.09    0.50
   7  -1  -1    0.31    0.08
   7  -1  -1    0.27    0.11
   8  -1  -1    5.75    0.53
   8  -1  -1    5.70    0.35
   9  -1  -1    0.25    0.13
  10  -1  -1    3.34    0.39
  10   0   1    0.07    0.14
   9   0   1   -0.15    0.09
   8   0   1    0.28    0.12
   7   0   1   -0.01    0.05
   7   0   1   -0.05    0.07
   6   0   1    0.38    0.11
   6   0   1    0.19    0.06
   5   0   1   -0.02    0.04
   5   0   1   -0.07    0.05
  -4   0  -1    0.14    0.05
   4   0   1    0.24    0.07
  -3   0  -1    0.00    0.02
   3   0   1    0.00    0.03
   3   0   1    0.02    0.04
   3   0   1   -0.04    0.04
  -2   0  -1    0.06    0.03
  -2   0  -1    0.10    0.04
  -2   0  -1    0.03    0.04
   2   0   1   -0.03    0.05
   2   0   1    0.11    0.04
   2   0   1    0.08    0.03
  -1   0  -1    0.02    0.02
  -1   0  -1    0.00    0.03
  -1   0  -1    0.01    0.02
   1   0   1   -0.01    0.02
   1   0   1    0.01    0.02
   1   0  -1    0.01    0.02
   1   0  -1    0.02    0.02
   1   0  -1    0.02    0.03
   1   0  -1    0.01    0.04
  -1   0   1   -0.01    0.02
  -1   0   1    0.01    0.02
  -1   0   1    0.00    0.02
  -1   0   1    0.01    0.02
   2   0  -1    0.13    0.06
  -2   0   1    0.14    0.05
   3   0  -1   -0.01    0.03
   3   0  -1    0.00    0.03
   3   0  -1   -0.04    0.03
  -3   0   1    0.02    0.03
  -3   0   1   -0.04    0.03
   5   0  -1    0.02    0.05
   5   0  -1   -0.03    0.04
   5   0  -1    0.00    0.05
   6   0  -1    0.17    0.08
   7   0  -1    0.03    0.08
   7   0  -1   -0.09    0.06
   8   0  -1   -0.06    0.08
   8   0  -1    0.17    0.11
   9   0  -1   -0.08    0.11
  10   0  -1    0.03    0.13
  10  -1   1    3.40    0.38
   9  -1   1    0.25    0.12
   8  -1   1    6.18    0.35
   8  -1   1    5.47    0.43
   7  -1   1    0.30    0.08
   7  -1   1    0.36    0.12
   6  -1   1   10.03    0.54
   6  -1   1    9.95    0.48
   5  -1   1    3.41    0.25
   4  -1   1   17.06    0.76
   4  -1   1   17.19    0.73
  -3   1  -1   26.41    1.12
   3  -1   1   28.00    1.14
   3  -1   1   29.23    1.12
  -2   1  -1   30.76    1.21
   2  -1   1   31.73    1.22
   2  -1   1   29.71    1.22
  -1   1  -1   92.75    3.60
   1  -1   1   88.83    3.60
   1  -1   1   99.53    3.60
   0   1  -1   35.43    2.37
   1   1  -1   84.92    3.35
   1   1  -1   86.63    3.36
   1   1  -1   87.42    3.36
  -1  -1   1   93.88    3.37
  -1  -1   1   82.70    3.39
  -1  -1   1   88.14    3.36
   2   1  -1   30.13    1.19
   2   1  -1   31.06    1.17
   2   1  -1   29.29    1.19
  -2  -1   1   28.72    1.21
  -2  -1   1   30.22    1.19
   3   1  -1   25.84    1.12
   3   1  -1   27.66    1.08
   3   1  -1   28.26    1.11
   4   1  -1   15.90    0.72
   4   1  -1   15.83    0.66
   4   1  -1   16.56    0.71
   5   1  -1    3.52    0.24
   5   1  -1    3.75    0.27
   5   1  -1    3.75    0.20
   6   1  -1    9.60    0.53
   6   1  -1    9.19    0.43
   6   1  -1    9.48    0.48
   7   1  -1    0.28    0.11
   8   1  -1    5.62    0.50
   9   1  -1   -0.18    0.09
  10   1  -1    3.25    0.37
  10  -2   1    0.18    0.15
   9  -2   1   -0.02    0.11
   8  -2   1    1.12    0.17
   8  -2   1    1.22    0.34
   7  -2   1    0.32    0.12
   7  -2   1    0.33    0.10
   6  -2   1    3.31    0.27
   6  -2   1    3.12    0.23
   5  -2   1    0.50    0.09
   5  -2   1    0.56    0.11
   4  -2   1    6.47    0.35
   4  -2   1    7.25    0.38
   3  -2   1    0.52    0.09
  -2   2  -1    8.90    0.42
   2  -2   1   10.49    0.44
   2  -2   1    9.42    0.43
  -1   2  -1    2.27    0.14
  -1   2  -1    2.39    0.12
  -1   2  -1    2.63    0.14
   1  -2   1    2.12    0.14
   0   2  -1   10.35    0.42
   0   2  -1    9.86    0.43
   0  -2   1   10.42    0.42
   0  -2   1    8.54    0.43
   1   2  -1    2.24    0.15
   1   2  -1    2.59    0.13
  -1  -2   1    2.53    0.16
  -1  -2   1    2.49    0.14
  -1  -2   1    2.09    0.13
   2   2  -1    9.63    0.45
   3   2  -1    1.08    0.12
   3   2  -1    1.13    0.08
   3   2  -1    0.90    0.13
   4   2  -1    6.59    0.36
   4   2  -1    7.05    0.37
   5   2  -1    0.71    0.13
   5   2  -1    0.71    0.13
   6   2  -1    3.38    0.26
   6   2  -1    2.98    0.27
   7   2  -1    0.42    0.12
   7   2  -1    0.56    0.14
   8   2  -1    0.85    0.27
   9   2  -1    0.24    0.14
  10   2  -1    0.06    0.13
   9  -3   1    3.24    0.35
   9  -3   1    2.87    0.30
   8  -3   1    5.91    0.39
   8  -3   1    6.88    0.49
   7  -3   1    5.21    0.39
   6  -3   1   15.09    0.71
   6  -3   1   14.70    0.75
   5  -3   1    8.06    0.46
   5  -3   1    8.30    0.44
   4  -3   1   27.39    1.13
   4  -3   1   26.01    1.14
   3  -3   1   12.98    0.59
  -2   3  -1   52.89    2.17
  -2   3  -1   56.36    2.18
   2  -3   1   56.82    2.19
  -1   3  -1   14.89    0.65
   1  -3   1   15.70    0.66
   1  -3   1   15.22    0.65
   0   3  -1   98.73    3.85
   0  -3   1   99.60    3.83
   1   3  -1   14.65    0.61
   1   3  -1   14.46    0.65
   1   3  -1   15.60    0.64
  -1  -3   1   14.36    0.60
   2   3  -1   57.05    2.17
   2   3  -1   54.76    2.21
   3   3  -1   12.17    0.56
   3   3  -1   11.23    0.49
   3   3  -1   11.76    0.54
   4   3  -1   26.54    1.16
   4   3  -1   27.07    1.15
   5   3  -1    8.15    0.46
   5   3  -1    8.38    0.47
   6   3  -1   13.61    0.70
   6   3  -1   13.78    0.69
   7   3  -1    5.22    0.38
   7   3  -1    5.60    0.40
   8   3  -1    5.93    0.45
   8   3  -1    6.21    0.43
   9   3  -1    2.98    0.35
  10   3  -1    2.15    0.33
   9  -4   1    1.06    0.19
   8  -4   1    0.03    0.10
   7  -4   1    4.06    0.31
  -5   4  -1    7.00    0.36
   5  -4   1    7.10    0.42
  -4   4  -1    0.08    0.06
   4  -4   1   -0.01    0.06
  -3   4  -1   11.51    0.51
   3  -4   1   10.78    0.54
  -2   4  -1    0.02    0.04
  -2   4  -1    0.03    0.05
   2  -4   1    0.06    0.05
  -1   4  -1   15.83    0.68
   1  -4   1   14.60    0.73
   0   4  -1    0.16    0.07
   0  -4   1    0.11    0.05
   1   4  -1   14.71    0.72
   1   4  -1   14.56    0.68
  -1  -4   1   15.76    0.64
   2   4  -1    0.00    0.07
   2   4  -1    0.12    0.06
   3   4  -1    9.82    0.47
   3   4  -1   13.03    0.59
   3   4  -1   11.57    0.55
   4   4  -1    0.02    0.08
   4   4  -1    0.03    0.07
   5   4  -1    8.23    0.47
   5   4  -1    6.90    0.61
   6   4  -1    0.31    0.11
   6   4  -1    0.20    0.11
   7   4  -1    3.72    0.33
   7   4  -1    4.48    0.35
   8   4  -1    0.15    0.14
   8   4  -1    0.05    0.13
   9   4  -1    1.73    0.28
   9   4  -1    1.01    0.22
   9  -5   1    0.44    0.17
   8  -5   1    3.60    0.33
   7  -5   1    1.57    0.22
   6  -5   1   14.41    0.74
  -5   5  -1    3.11    0.30
   5  -5   1    3.14    0.34
  -4   5  -1   33.21    1.55
   4  -5   1   35.46    1.47
  -3   5  -1    3.68    0.34
   3  -5   1    3.67    0.27
  -2   5  -1   73.93    2.91
  -2   5  -1   68.50    2.85
   2  -5   1   77.96    2.93
  -1   5  -1    5.32    0.32
   1  -5   1    5.60    0.32
   0   5  -1   98.37    4.02
   0  -5   1  106.48    4.00
   1   5  -1    5.47    0.31
   1   5  -1    5.04    0.33
  -1  -5   1    5.37    0.29
   2   5  -1   69.37    2.79
   2   5  -1   70.24    2.82
   3   5  -1    3.63    0.30
   3   5  -1    3.88    0.27
   4   5  -1   33.76    1.47
   4   5  -1   33.33    1.44
   5   5  -1    2.80    0.28
   5   5  -1    3.06    0.29
   6   5  -1   13.06    0.71
   6   5  -1   12.36    0.68
   7   5  -1    1.74    0.27
   7   5  -1    1.65    0.26
   8   5  -1    4.41    0.40
   9   5  -1    0.52    0.25
   9   5  -1    0.81    0.22
   9  -6   1    0.85    0.19
   8  -6   1    3.71    0.35
   7  -6   1    1.77    0.25
   6  -6   1    9.87    0.58
  -5   6  -1    3.27    0.24
   5  -6   1    3.35    0.30
  -4   6  -1   18.46    0.80
   4  -6   1   16.64    0.84
  -3   6  -1    4.71    0.30
   3  -6   1    4.15    0.31
  -2   6  -1   25.53    1.08
   2  -6   1   23.92    1.09
  -1   6  -1    4.81    0.32
   1  -6   1    4.52    0.30
   0   6  -1   27.93    1.22
   0  -6   1   27.99    1.19
   1   6  -1    4.71    0.31
   1   6  -1    4.97    0.35
  -1  -6   1    4.80    0.29
   2   6  -1   23.99    1.03
   2   6  -1   21.88    1.05
   3   6  -1    4.30    0.35
   3   6  -1    4.11    0.30
   4   6  -1   16.47    0.83
   4   6  -1   15.35    0.78
   5   6  -1    3.79    0.35
   5   6  -1    3.34    0.32
   6   6  -1    9.94    0.61
   6   6  -1    9.05    0.57
   7   6  -1    2.32    0.31
   7   6  -1    2.13    0.29
   8   6  -1    4.57    0.43
   8   6  -1    4.14    0.42
   9   6  -1    0.86    0.24
   9   6  -1    0.81    0.22
   8  -7   1    4.77    0.42
   7  -7   1   31.28    1.46
   6  -7   1   10.66    0.64
  -5   7  -1   66.54    2.68
   5  -7   1   67.78    2.79
  -4   7  -1   19.93    0.92
   4  -7   1   21.28    0.99
  -3   7  -1  109.15    4.40
   3  -7   1  114.63    4.46
  -2   7  -1   29.26    1.30
   2  -7   1   31.03    1.33
  -1   7  -1  149.22    6.02
   1  -7   1  158.55    6.02
   0   7  -1   33.08    1.48
   0  -7   1   35.31    1.45
   1   7  -1  147.54    5.97
   1   7  -1  152.03    5.99
  -1  -7   1  156.65    5.92
   2   7  -1   29.89    1.33
   2   7  -1   30.38    1.46
   3   7  -1  107.09    4.26
   3   7  -1  106.09    4.29
   4   7  -1   20.24    1.01
   4   7  -1   19.59    0.96
   5   7  -1   63.40    2.64
   5   7  -1   60.45    2.59
   6   7  -1   10.34    0.66
   6   7  -1   10.77    0.67
   7   7  -1   31.14    1.52
   7   7  -1   32.32    1.50
   8   7  -1    4.65    0.46
   8   7  -1    4.81    0.47
   9   7  -1   12.76    0.81
   7  -8   1    0.88    0.19
   6  -8   1   -0.07    0.10
  -5   8  -1    3.23    0.26
   5  -8   1    3.45    0.34
  -4   8  -1    0.01    0.10
   4  -8   1    0.10    0.10
  -3   8  -1    5.68    0.38
   3  -8   1    5.11    0.39
  -2   8  -1    0.22    0.11
   2  -8   1    0.17    0.10
  -1   8  -1    6.77    0.44
   1  -8   1    5.78    0.46
   0   8  -1    0.05    0.20
   0   8  -1    0.38    0.13
   0  -8   1    0.27    0.10
   1   8  -1    6.51    0.43
   1   8  -1    6.10    0.44
  -1  -8   1    5.96    0.37
   2   8  -1    0.09    0.12
   2   8  -1    0.13    0.13
   3   8  -1    5.11    0.42
   3   8  -1    4.96    0.37
  -3  -8   1    4.12    0.28
   4   8  -1    0.03    0.13
   4   8  -1   -0.06    0.12
   5   8  -1    3.06    0.33
   5   8  -1    3.75    0.38
   6   8  -1   -0.22    0.12
   6   8  -1   -0.11    0.11
   7   8  -1    1.15    0.25
   7   8  -1    2.12    0.34
   8   8  -1    0.09    0.18
   8  -9   1    3.18    0.41
   7  -9   1    4.50    0.41
   6  -9   1    8.65    0.59
  -5   9  -1    8.75    0.51
   5  -9   1    9.68    0.60
  -4   9  -1   17.60    0.85
   4  -9   1   17.50    0.91
  -3   9  -1   14.30    0.80
   3  -9   1   14.27    0.77
  -2   9  -1   27.45    1.26
   2  -9   1   27.78    1.27
  -1   9  -1   19.09    0.96
   1  -9   1   19.66    0.94
   0   9  -1   33.10    1.48
   0   9  -1   31.43    1.47
   0  -9   1   32.93    1.43
   1   9  -1   18.48    0.95
   1   9  -1   18.27    0.93
   2   9  -1   28.42    1.35
   2   9  -1   27.84    1.32
   3   9  -1   14.65    0.82
   3   9  -1   12.89    0.75
   4   9  -1   16.99    0.90
   4   9  -1   17.10    1.22
  -4  -9   1   16.59    0.79
   5   9  -1    8.83    0.59
   5   9  -1    8.38    0.62
   6   9  -1    8.34    0.61
   6   9  -1    8.15    0.62
   7   9  -1    4.87    0.55
   7   9  -1    4.07    0.48
   8   9  -1    3.63    0.72
   7 -10   1   -0.01    0.16
   6 -10   1    0.70    0.20
   5 -10   1    0.26    0.13
  -4  10  -1    1.29    0.20
   4 -10   1    0.97    0.19
  -3  10  -1    0.27    0.14
  -2  10  -1    2.55    0.31
   2 -10   1    2.43    0.29
  -1  10  -1    0.51    0.18
   1 -10   1    0.44    0.14
   0  10  -1    2.85    0.33
   0  10  -1    3.16    0.36
   0 -10   1    2.67    0.28
   1  10  -1    0.25    0.13
   1  10  -1    0.17    0.16
   2  10  -1    2.55    0.34
   2  10  -1    2.35    0.31
   3  10  -1    0.32    0.19
   4  10  -1    1.29    0.25
   4  10  -1    1.55    0.29
   5  10  -1    0.31    0.15
   5  10  -1   -0.06    0.16
   6  10  -1    0.75    0.26
   6  10  -1    0.77    0.25
   7  10  -1   -0.09    0.20
   7  10  -1    0.44    0.22
   6 -11   1    2.24    0.34
   5 -11   1    0.96    0.23
  -4  11  -1    3.64    0.40
   4 -11   1    4.28    0.42
  -3  11  -1    2.00    0.32
   3 -11   1    1.60    0.26
  -2  11  -1    5.54    0.47
   2 -11   1    5.61    0.45
  -1  11  -1    2.81    0.36
  -1  11  -1    2.66    0.34
   1 -11   1    2.80    0.32
   0  11  -1    6.93    0.57
   0  11  -1    6.61    0.51
   0 -11   1    6.39    0.46
   1  11  -1    2.10    0.32
   1  11  -1    2.60    0.36
   2  11  -1    5.55    0.52
   2  11  -1    5.80    0.48
   3  11  -1    1.39    0.26
   3  11  -1    2.23    0.37
   4  11  -1    4.56    0.46
   4  11  -1    3.62    0.47
   5  11  -1    1.15    0.26
   6  11  -1    2.22    0.37
   6  11  -1    2.49    0.39
   5 -12   1    0.04    0.16
   4 -12   1    0.20    0.18
  -3  12  -1    0.27    0.19
   3 -12   1    0.16    0.14
  -2  12  -1    0.22    0.19
   2 -12   1    0.40    0.15
  -1  12  -1    0.37    0.21
  -1  12  -1    0.24    0.20
   1 -12   1    0.09    0.12
   0  12  -1    0.32    0.20
   0  12  -1    0.58    0.20
   1  12  -1    0.21    0.20
   1  12  -1    0.47    0.18
   2  12  -1   -0.17    0.17
   2  12  -1    0.29    0.22
   3  12  -1    0.16    0.22
   3  12  -1    0.06    0.16
   4  12  -1    0.33    0.24
   4  12  -1    0.02    0.20
   5  12  -1    0.22    0.20
   3 -13   1    9.43    0.66
  -2  13  -1    0.96    0.28
  -2  13  -1    0.99    0.26
  -1  13  -1   12.30    0.80
   0  13  -1    1.32    0.45
   0  13  -1    1.37    0.33
   1  13  -1   13.47    0.98
   1  13  -1   11.73    1.11
   2  13  -1    1.11    0.31
   2  13  -1    0.76    0.25
   3  13  -1   10.51    0.82
   3  13  -1    8.68    0.68
  -1  14  -1    0.10    0.25
   0  14  -1    1.26    0.32
   0  14   2    0.56    0.27
   3  13   2    1.80    0.37
   3  13   2    2.72    0.40
   2  13   2    1.94    0.31
   1  13   2    3.13    0.44
   1  13   2    2.32    0.48
   0 -13  -2    2.76    0.35
   0  13   2    3.62    0.44
   1 -13  -2    2.66    0.36
  -1  13   2    2.85    0.54
  -1  13   2    2.26    0.37
  -2  13   2    3.34    0.41
  -2  13   2    2.93    0.39
   3 -13  -2    1.38    0.25
   5  12   2    0.14    0.20
   4  12   2    0.16    0.23
   4  12   2    0.31    0.25
   3  12   2    0.16    0.22
   3  12   2    0.34    0.21
   2  12   2    0.31    0.21
   2  12   2    0.84    0.24
  -1 -12  -2    0.77    0.18
   1  12   2    0.63    0.22
   1  12   2    0.84    0.26
   0 -12  -2    0.29    0.15
   0  12   2    0.48    0.20
   0  12   2    0.52    0.22
   1 -12  -2    0.66    0.17
  -1  12   2    0.79    0.20
  -1  12   2    0.78    0.22
   2 -12  -2    0.09    0.14
  -2  12   2    0.21    0.20
   3 -12  -2    0.40    0.17
   4 -12  -2   -0.09    0.15
   5 -12  -2    0.53    0.32
   6  11   2    0.20    0.33
   6  11   2    0.30    0.20
   5  11   2    0.09    0.32
   5  11   2    0.16    0.17
   4  11   2    1.11    0.26
   4  11   2    0.93    0.25
   3  11   2    0.62    0.20
   3  11   2    0.80    0.23
   2  11   2    1.35    0.26
   2  11   2    2.09    0.35
  -1 -11  -2    0.64    0.15
   1  11   2    0.94    0.23
   1  11   2    0.71    0.24
   0 -11  -2    0.91    0.16
   0  11   2    1.30    0.23
   1 -11  -2    0.62    0.16
  -1  11   2    0.67    0.19
  -1  11   2    0.59    0.17
   2 -11  -2    0.91    0.19
  -2  11   2    1.64    0.28
   3 -11  -2    0.27    0.13
  -3  11   2    0.38    0.17
   4 -11  -2    0.66    0.19
   5 -11  -2   -0.02    0.14
   6 -11  -2    0.30    0.18
  -7 -10  -2    3.85    0.64
   7  10   2    4.99    0.67
   7  10   2    4.00    0.49
   6  10   2    6.03    0.52
  -5 -10  -2    7.93    0.55
   5  10   2    9.39    0.63
   5  10   2    8.93    0.65
  -4 -10  -2   12.07    0.87
   4  10   2   13.52    0.81
   4  10   2   13.21    0.78
  -3 -10  -2   11.38    0.60
   3  10   2   12.51    0.76
   2  10   2   20.39    1.05
   2  10   2   20.03    1.06
  -1 -10  -2   16.34    0.80
   1  10   2   15.37    0.86
   1  10   2   15.70    0.86
   0 -10  -2   22.97    1.08
   0  10   2   23.12    1.14
   0  10   2   22.79    1.13
   1 -10  -2   15.81    0.81
  -1  10   2   14.97    0.80
   2 -10  -2   20.15    0.99
  -2  10   2   19.20    0.95
  -3  10   2   11.82    0.69
   4 -10  -2   13.56    0.78
   5 -10  -2    8.33    0.59
   6 -10  -2    7.15    0.57
   7 -10  -2    4.17    0.45
  -8  -9  -2    0.04    0.30
  -7  -9  -2   -0.15    0.17
   7   9   2    0.18    0.18
  -6  -9  -2   -0.12    0.16
   6   9   2    0.17    0.15
   6   9   2    0.04    0.19
  -5  -9  -2    0.02    0.13
   5   9   2    0.12    0.16
   5   9   2    0.14    0.14
   4   9   2    0.41    0.16
   4   9   2    0.45    0.27
  -3  -9  -2    0.20    0.11
   3   9   2    0.09    0.11
   3   9   2    0.25    0.15
  -2  -9  -2    0.62    0.13
  -2  -9  -2    0.33    0.10
   2   9   2    0.84    0.18
   2   9   2    0.65    0.20
  -1  -9  -2    0.24    0.10
   1   9   2    0.27    0.12
   1   9   2    0.15    0.15
   0  -9  -2    0.37    0.12
   0   9   2    0.83    0.18
   0   9   2    0.71    0.18
   1  -9  -2    0.24    0.11
  -1   9   2   -0.02    0.12
   2  -9  -2    0.38    0.12
  -2   9   2    0.56    0.15
   3  -9  -2    0.20    0.10
  -3   9   2    0.18    0.12
   4  -9  -2    0.29    0.12
  -4   9   2    0.09    0.11
   5  -9  -2    0.07    0.12
   6  -9  -2   -0.01    0.11
   7  -9  -2   -0.06    0.14
   8  -9  -2   -0.29    0.14
   8   8   2    1.44    0.27
   8   8   2    1.51    0.32
   7   8   2    4.18    0.42
   7   8   2    3.64    0.44
   6   8   2    3.19    0.36
   6   8   2    3.23    0.38
   5   8   2    4.92    0.41
   5   8   2    4.98    0.62
  -4  -8  -2    6.53    0.42
   4   8   2    5.94    0.45
   4   8   2    6.36    0.48
  -3  -8  -2    4.35    0.32
   3   8   2    4.89    0.41
   3   8   2    4.78    0.37
  -2  -8  -2    8.65    0.47
  -2  -8  -2    9.51    0.47
   2   8   2    8.68    0.55
   2   8   2    8.48    0.53
  -1  -8  -2    4.08    0.29
  -1  -8  -2    4.07    0.26
   1   8   2    4.39    0.36
   1   8   2    4.35    0.34
   0  -8  -2   10.96    0.57
   0   8   2   10.70    0.60
  -1   8   2    3.89    0.32
   2  -8  -2    8.83    0.51
  -2   8   2    8.89    0.49
   3  -8  -2    4.76    0.29
   3  -8  -2    4.62    0.35
  -3   8   2    4.71    0.31
   4  -8  -2    5.72    0.41
   5  -8  -2    4.87    0.39
   6  -8  -2    3.05    0.34
   7  -8  -2    3.53    0.38
   8  -8  -2    1.07    0.37
   9   7   2    1.03    0.25
   8   7   2    0.00    0.15
   8   7   2    0.01    0.18
   7   7   2    4.58    0.45
   7   7   2    4.45    0.40
   6   7   2    0.18    0.13
   5   7   2    8.31    0.57
   4   7   2    0.57    0.14
   4   7   2    0.50    0.16
  -3  -7  -2    8.30    0.47
   3   7   2    8.53    0.50
   3   7   2    8.61    0.55
   2   7   2    0.45    0.20
   2   7   2    0.47    0.11
  -1  -7  -2    8.27    0.47
   1   7   2    9.54    0.54
   1   7   2   10.04    0.53
   0  -7  -2    0.10    0.09
   0   7   2   -0.01    0.12
   1  -7  -2    9.28    0.51
   1  -7  -2   10.55    0.45
  -1   7   2    8.60    0.51
   2  -7  -2    0.18    0.09
  -2   7   2    0.25    0.12
   3  -7  -2    9.71    0.46
   3  -7  -2    9.36    0.52
  -3   7   2    7.82    0.45
   4  -7  -2    0.33    0.11
   5  -7  -2    6.02    0.44
   6  -7  -2    0.09    0.11
   7  -7  -2    2.90    0.33
   8  -7  -2    0.00    0.11
   9  -7  -2    0.65    0.18
   9   6   2    0.74    0.23
   9   6   2    0.98    0.29
   8   6   2    0.89    0.22
   8   6   2    0.99    0.27
   7   6   2    1.87    0.30
   7   6   2    1.85    0.28
   6   6   2    1.65    0.26
   6   6   2    1.68    0.27
   5   6   2    2.29    0.26
   5   6   2    1.70    0.27
   4   6   2    2.99    0.31
   4   6   2    3.65    0.29
   3   6   2    2.44    0.23
   3   6   2    2.37    0.31
  -2  -6  -2    4.07    0.26
  -2  -6  -2    3.29    0.24
   2   6   2    4.58    0.30
   2   6   2    4.00    0.31
  -1  -6  -2    3.01    0.21
  -1  -6  -2    2.96    0.21
   1   6   2    2.85    0.24
   1   6   2    3.03    0.26
   0  -6  -2    4.60    0.25
   0  -6  -2    4.23    0.28
   0   6   2    4.18    0.30
   1  -6  -2    2.99    0.23
   1  -6  -2    2.95    0.18
  -1   6   2    2.76    0.22
   2  -6  -2    4.04    0.28
   2  -6  -2    4.32    0.29
  -2   6   2    3.87    0.27
   3  -6  -2    2.05    0.19
   3  -6  -2    2.22    0.23
  -3   6   2    2.08    0.17
   4  -6  -2    3.19    0.26
   4  -6  -2    3.28    0.29
   5  -6  -2    2.10    0.25
   6  -6  -2    2.00    0.27
   7  -6  -2    1.21    0.21
   8  -6  -2    0.68    0.17
   9  -6  -2    0.56    0.17
   9   5   2    1.69    0.28
   8   5   2    0.35    0.15
   8   5   2    0.30    0.15
   7   5   2    7.16    0.50
   7   5   2    5.91    0.45
   6   5   2    0.81    0.17
   5   5   2   10.38    0.60
   5   5   2   10.53    0.58
   4   5   2    1.73    0.26
   4   5   2    1.51    0.18
   3   5   2   15.29    0.71
   3   5   2   15.01    0.74
  -2  -5  -2    1.21    0.12
  -2  -5  -2    1.57    0.15
   2   5   2    1.87    0.20
   2   5   2    2.01    0.18
  -1  -5  -2   21.06    0.89
  -1  -5  -2   20.96    0.90
   1   5   2   21.37    0.94
   1   5   2   21.83    0.94
   0  -5  -2    1.86    0.16
   0  -5  -2    2.04    0.15
   0   5   2    1.65    0.18
   1  -5  -2   19.70    0.85
   1  -5  -2   21.40    0.88
  -1   5   2   19.69    0.87
   2  -5  -2    1.65    0.17
   2  -5  -2    1.96    0.16
   3  -5  -2   14.94    0.69
   3  -5  -2   14.05    0.66
   4  -5  -2    1.67    0.20
   4  -5  -2    1.65    0.19
   5  -5  -2   11.17    0.60
   6  -5  -2    0.68    0.16
   7  -5  -2    6.36    0.44
   8  -5  -2   -0.10    0.19
   9  -5  -2    2.38    0.32
   9   4   2    2.30    0.33
   8   4   2    4.03    0.37
   8   4   2    4.45    0.40
   7   4   2    6.44    0.46
   7   4   2    6.33    0.44
   6   4   2   11.15    0.63
   6   4   2   11.07    0.61
   5   4   2   13.53    0.75
   4   4   2   28.50    1.21
   4   4   2   27.27    1.23
   3   4   2   30.20    1.25
   3   4   2   29.30    1.31
  -2  -4  -2   69.95    2.58
   2   4   2   65.03    2.64
   2   4   2   64.98    2.67
  -1  -4  -2   64.06    2.48
  -1  -4  -2   62.11    2.49
   1   4   2   64.30    2.56
   1   4   2   63.49    2.53
   0  -4  -2   97.31    3.76
   0  -4  -2   99.56    3.76
   0   4   2   98.24    3.78
   0   4   2   92.64    3.76
   1  -4  -2   61.22    2.36
  -1   4   2   56.25    2.36
  -1   4   2   62.74    2.36
   2  -4  -2   65.85    2.60
   2  -4  -2   64.07    2.59
   2  -4  -2   65.00    2.56
  -2   4   2   67.84    2.56
   3  -4  -2   30.73    1.28
   3  -4  -2   29.89    1.27
   4  -4  -2   27.53    1.22
   4  -4  -2   29.31    1.22
   5  -4  -2   13.93    0.68
   6  -4  -2   11.10    0.59
   7  -4  -2    5.70    0.41
   8  -4  -2    3.63    0.33
   9  -4  -2    2.32    0.32
  10   3   2   -0.25    0.12
   9   3   2    0.26    0.15
   7   3   2    1.03    0.18
   7   3   2    1.63    0.24
   5   3   2    2.30    0.23
   5   3   2    2.74    0.25
   4   3   2    0.34    0.11
   4   3   2    0.24    0.08
   3   3   2    3.44    0.22
   3   3   2    3.25    0.24
   2   3   2    0.62    0.10
   2   3   2    0.56    0.10
  -1  -3  -2    4.49    0.22
  -1  -3  -2    4.76    0.25
   1   3   2    4.84    0.27
   1   3   2    4.26    0.22
   1   3   2    5.26    0.26
   0  -3  -2    0.78    0.09
   0  -3  -2    0.83    0.09
   0  -3  -2    0.80    0.09
   0   3   2    0.75    0.08
   0   3   2    0.79    0.10
   1  -3  -2    4.71    0.25
   1  -3  -2    4.92    0.25
  -1   3   2    4.43    0.23
  -1   3   2    4.54    0.24
   2  -3  -2    0.54    0.09
   2  -3  -2    0.50    0.10
   3  -3  -2    3.22    0.23
   3  -3  -2    3.60    0.23
   4  -3  -2    0.36    0.08
   4  -3  -2    0.33    0.10
   4  -3  -2    0.39    0.09
   5  -3  -2    2.34    0.21
   5  -3  -2    2.19    0.22
   6  -3  -2   -0.02    0.08
   6  -3  -2    0.12    0.08
   7  -3  -2    0.81    0.16
   8  -3  -2    0.04    0.12
   8  -3  -2   -0.03    0.08
   9  -3  -2    0.23    0.14
   9  -3  -2    0.53    0.16
  10   2   2    0.79    0.23
   9   2   2   13.43    0.78
   8   2   2    4.96    0.56
   7   2   2   37.42    1.64
   6   2   2   11.77    0.61
   6   2   2   11.53    0.61
   5   2   2   91.47    3.61
   5   2   2   90.83    3.62
   4   2   2   23.75    1.04
   4   2   2   24.24    1.03
   3   2   2  225.04    8.65
   3   2   2  224.11    8.68
   2   2   2   50.78    2.03
   2   2   2   52.70    2.06
  -1  -2  -2  532.42   20.47
  -1  -2  -2  543.25   20.42
   1   2   2  542.63   20.42
   1   2   2  526.30   20.46
   0  -2  -2   79.45    3.10
   0  -2  -2   82.21    3.08
   0  -2  -2   78.61    3.15
   0   2   2   79.76    3.08
   0   2   2   78.59    3.12
   0   2   2   81.39    3.09
   1  -2  -2  550.18   20.81
   1  -2  -2  539.62   20.83
  -1   2   2  548.61   20.81
   2  -2  -2   51.87    2.04
   2  -2  -2   51.46    2.02
   2  -2  -2   50.80    2.02
   3  -2  -2  264.86    9.89
   3  -2  -2  255.82    9.92
   3  -2  -2  250.79    9.89
   4  -2  -2   30.61    1.24
   4  -2  -2   29.29    1.27
   4  -2  -2   29.60    1.26
   5  -2  -2  103.56    3.95
   5  -2  -2   97.82    3.99
   6  -2  -2   12.37    0.65
   6  -2  -2   12.15    0.60
   7  -2  -2   38.95    1.60
   7  -2  -2   36.99    1.67
   8  -2  -2    4.66    0.43
   8  -2  -2    4.82    0.35
   9  -2  -2   13.14    0.69
   9  -2  -2   13.89    0.81
  10  -2  -2    1.38    0.27
  10   1   2   -0.06    0.15
   9   1   2    0.47    0.15
   8   1   2    0.94    0.19
   7   1   2    1.62    0.21
   6   1   2    2.59    0.24
   5   1   2    5.27    0.32
   5   1   2    4.81    0.31
   4   1   2    6.79    0.36
   4   1   2    6.62    0.35
   3   1   2    9.19    0.44
   3   1   2    9.51    0.43
   2   1   2   11.30    0.51
   2   1   2   11.74    0.49
  -1  -1  -2   10.03    0.45
  -1  -1  -2   10.88    0.47
  -1  -1  -2   11.52    0.44
   1   1   2   11.25    0.47
   1   1   2   11.42    0.45
   0  -1  -2   12.94    0.51
   0  -1  -2   11.21    0.52
   0  -1  -2   12.57    0.51
   0   1   2   13.16    0.51
   0   1   2   13.01    0.51
   0   1   2   12.00    0.52
   1  -1  -2   10.15    0.44
   1  -1  -2   10.99    0.43
   1  -1  -2   10.77    0.43
  -1   1   2   10.33    0.44
  -1   1   2   10.36    0.43
  -1   1   2    8.87    0.46
   2  -1  -2   12.16    0.49
   2  -1  -2   10.68    0.48
   2  -1  -2   10.94    0.51
   3  -1  -2   10.08    0.49
   3  -1  -2    9.50    0.45
   3  -1  -2   11.04    0.58
   4  -1  -2    6.39    0.38
   4  -1  -2    6.60    0.36
   5  -1  -2    4.76    0.31
   5  -1  -2    4.88    0.28
   6  -1  -2    2.66    0.21
   6  -1  -2    2.58    0.24
   7  -1  -2    1.67    0.22
   7  -1  -2    2.06    0.20
   8  -1  -2    0.76    0.14
   9  -1  -2    0.42    0.16
  10  -1  -2   -0.06    0.15
  10   0   2    0.39    0.19
   9   0   2    0.00    0.11
   8   0   2    0.96    0.19
   7   0   2    0.58    0.14
   6   0   2    1.04    0.11
   6   0   2    0.98    0.18
   5   0   2    1.63    0.17
   5   0   2    1.58    0.12
  -4   0  -2    2.49    0.15
   4   0   2    2.78    0.20
   4   0   2    2.83    0.16
  -3   0  -2    6.94    0.30
   3   0   2    6.87    0.30
   3   0   2    6.53    0.33
  -2   0  -2    6.75    0.34
  -2   0  -2    7.67    0.31
  -2   0  -2    7.34    0.33
   2   0   2    7.47    0.33
   2   0   2    7.66    0.31
  -1   0  -2   35.68    1.40
   1   0   2   36.72    1.40
   0   0  -2    9.96    0.44
   1   0  -2   37.29    1.45
   1   0  -2   37.52    1.47
   1   0  -2   38.66    1.45
   1   0  -2   37.87    1.46
  -1   0   2   37.82    1.49
  -1   0   2   35.57    1.45
   2   0  -2    7.32    0.33
   2   0  -2    7.31    0.35
   2   0  -2    7.47    0.31
   2   0  -2    7.41    0.34
  -2   0   2    7.23    0.32
  -2   0   2    7.56    0.31
   3   0  -2    6.65    0.35
   3   0  -2    6.59    0.30
   3   0  -2    6.93    0.34
   3   0  -2    6.75    0.31
   4   0  -2    2.55    0.16
   4   0  -2    2.55    0.17
   4   0  -2    2.56    0.19
  -4   0   2    2.50    0.17
   5   0  -2    1.54    0.14
   5   0  -2    1.46    0.16
   5   0  -2    1.47    0.17
   7   0  -2    0.53    0.13
   7   0  -2    0.62    0.10
   8   0  -2    1.16    0.30
   9   0  -2   -0.01    0.12
  10   0  -2    0.24    0.18
  10  -1   2   -0.03    0.15
   9  -1   2    0.33    0.15
   8  -1   2    0.87    0.18
   8  -1   2    0.47    0.10
   7  -1   2    1.69    0.22
   7  -1   2    1.66    0.17
   6  -1   2    2.43    0.23
   6  -1   2    2.04    0.18
   5  -1   2    4.50    0.29
   4  -1   2    6.39    0.33
   4  -1   2    5.58    0.30
   3  -1   2    9.21    0.41
   3  -1   2    8.07    0.39
  -2   1  -2    9.51    0.46
   2  -1   2   12.58    0.48
   2  -1   2   10.63    0.47
  -1   1  -2    9.56    0.44
  -1   1  -2   11.59    0.44
   1  -1   2   10.80    0.44
   1  -1   2   10.84    0.45
   0   1  -2   12.36    0.50
   0   1  -2   13.16    0.52
   0  -1   2   11.52    0.50
   1   1  -2    9.74    0.41
   1   1  -2    9.42    0.41
   1   1  -2   10.25    0.40
  -1  -1   2    9.53    0.42
  -1  -1   2    9.67    0.44
  -1  -1   2    9.45    0.41
   2   1  -2   12.01    0.46
   2   1  -2    9.88    0.46
   2   1  -2   11.48    0.47
   2   1  -2   10.36    0.49
  -2  -1   2   10.25    0.47
   3   1  -2    9.13    0.44
   3   1  -2   10.73    0.50
   3   1  -2    9.29    0.47
   4   1  -2    6.94    0.36
   4   1  -2    6.29    0.30
   4   1  -2    6.13    0.33
   5   1  -2    4.14    0.23
   5   1  -2    4.44    0.30
   5   1  -2    4.35    0.26
   6   1  -2    3.02    0.23
   6   1  -2    2.98    0.26
   7   1  -2    1.79    0.22
   7   1  -2    1.61    0.15
   7   1  -2    1.98    0.19
   9   1  -2    0.56    0.17
  10   1  -2    0.02    0.15
  10  -2   2    1.41    0.29
   9  -2   2   12.74    0.75
   8  -2   2    4.72    0.33
   8  -2   2    5.74    0.53
   7  -2   2   38.72    1.70
   7  -2   2   39.17    1.62
   6  -2   2   12.99    0.67
   6  -2   2   13.10    0.62
   5  -2   2   98.53    3.79
   5  -2   2   94.74    3.83
   4  -2   2   26.77    1.10
   4  -2   2   25.95    1.12
   3  -2   2  249.62    9.76
   3  -2   2  251.29    9.61
   2  -2   2   59.17    2.32
   1  -2   2  571.34   22.09
   1  -2   2  547.36   22.02
   0   2  -2   86.11    3.34
   0   2  -2   85.48    3.35
   0  -2   2   88.07    3.36
   1   2  -2  573.46   20.76
   1   2  -2  524.68   20.72
  -1  -2   2  534.32   20.72
  -1  -2   2  542.19   20.75
   2   2  -2   52.99    2.08
   2   2  -2   50.60    2.07
   2   2  -2   54.28    2.08
   3   2  -2  235.03    8.81
   3   2  -2  224.84    8.85
   3   2  -2  230.76    8.86
   4   2  -2   24.65    0.99
   4   2  -2   25.33    1.05
   4   2  -2   23.76    1.05
   5   2  -2   89.00    3.45
   5   2  -2   88.00    3.53
   5   2  -2   89.98    3.52
   6   2  -2   12.45    0.61
   6   2  -2   12.42    0.64
   6   2  -2   12.04    0.53
   7   2  -2   36.40    1.55
   7   2  -2   36.81    1.61
   8   2  -2    5.15    0.44
   8   2  -2    4.51    0.33
   9   2  -2   12.96    0.77
  10   2  -2    1.00    0.23
   9  -3   2    0.35    0.15
   9  -3   2    0.26    0.14
   8  -3   2   -0.05    0.09
   8  -3   2   -0.08    0.09
   7  -3   2    1.47    0.22
   7  -3   2    1.59    0.22
   6  -3   2    0.06    0.08
   6  -3   2    0.12    0.08
   5  -3   2    1.91    0.19
   5  -3   2    2.04    0.21
   4  -3   2    0.25    0.07
   4  -3   2    0.25    0.08
   3  -3   2    2.89    0.21
  -2   3  -2    0.42    0.07
   2  -3   2    0.36    0.07
  -1   3  -2    4.80    0.26
   1  -3   2    4.89    0.26
   0   3  -2    0.76    0.10
   0  -3   2    0.77    0.09
   1   3  -2    4.92    0.27
   1   3  -2    4.86    0.25
  -1  -3   2    4.44    0.22
   2   3  -2    0.85    0.15
   3   3  -2    3.47    0.22
   3   3  -2    3.06    0.23
   4   3  -2    0.34    0.06
   4   3  -2    0.38    0.09
   4   3  -2    0.28    0.09
   5   3  -2    2.60    0.23
   5   3  -2    2.61    0.24
   6   3  -2    0.08    0.10
   6   3  -2    0.27    0.11
   7   3  -2    0.98    0.18
   7   3  -2    1.62    0.22
   8   3  -2   -0.18    0.11
   8   3  -2   -0.06    0.10
   9   3  -2    0.24    0.16
  10   3  -2   -0.09    0.15
   9  -4   2    2.01    0.27
   8  -4   2    4.00    0.34
  -7   4  -2    5.53    0.35
   7  -4   2    5.56    0.38
  -6   4  -2   11.07    0.55
  -5   4  -2   13.89    0.64
   5  -4   2   13.20    0.67
  -4   4  -2   28.86    1.21
   4  -4   2   29.16    1.24
   3  -4   2   32.11    1.35
  -2   4  -2   64.10    2.60
  -2   4  -2   62.73    2.56
   2  -4   2   70.51    2.62
  -1   4  -2   62.46    2.57
   1  -4   2   67.24    2.58
   0   4  -2   97.53    3.97
   0  -4   2  105.01    3.94
   1   4  -2   63.20    2.54
   1   4  -2   64.15    2.65
   2   4  -2   66.22    2.60
   2   4  -2   64.87    2.62
   3   4  -2   29.94    1.26
   3   4  -2   30.09    1.29
   4   4  -2   26.99    1.09
   4   4  -2   27.12    1.20
   4   4  -2   27.81    1.18
   5   4  -2   12.40    0.65
   5   4  -2   12.46    0.69
   6   4  -2   10.45    0.59
   6   4  -2   10.66    0.59
   7   4  -2    5.56    0.41
   7   4  -2    5.86    0.43
   8   4  -2    4.47    0.40
   8   4  -2    4.15    0.37
   9   4  -2    2.18    0.36
   9   4  -2    2.14    0.33
   9  -5   2    1.98    0.29
   8  -5   2   -0.01    0.12
   7  -5   2    5.39    0.38
  -6   5  -2    1.07    0.17
   6  -5   2    0.60    0.14
  -5   5  -2   10.42    0.51
   5  -5   2    9.64    0.62
  -4   5  -2    1.67    0.18
   4  -5   2    1.65    0.20
  -3   5  -2   14.61    0.68
   3  -5   2   14.62    0.70
  -2   5  -2    1.83    0.18
   2  -5   2    1.79    0.18
  -1   5  -2   22.81    0.96
   1  -5   2   20.64    0.94
   0   5  -2    2.15    0.20
   0  -5   2    2.23    0.18
   1   5  -2   20.07    0.91
   1   5  -2   20.31    0.89
   2   5  -2    4.50    0.33
   3   5  -2   14.88    0.70
   3   5  -2   14.63    0.73
   4   5  -2    1.41    0.19
   4   5  -2    1.55    0.23
   5   5  -2   10.56    0.60
   5   5  -2   10.73    0.59
   6   5  -2    0.90    0.19
   6   5  -2    0.87    0.17
   7   5  -2    6.15    0.46
   7   5  -2    5.72    0.48
   8   5  -2    0.43    0.22
   8   5  -2    0.12    0.12
   9   5  -2    1.78    0.42
   9   5  -2    2.42    0.33
   9  -6   2    0.52    0.17
   8  -6   2    0.45    0.15
   7  -6   2    1.31    0.20
  -6   6  -2    1.72    0.22
   6  -6   2    1.55    0.23
  -5   6  -2    1.65    0.20
   5  -6   2    2.08    0.24
  -4   6  -2    3.27    0.27
   4  -6   2    3.59    0.30
  -3   6  -2    2.25    0.22
   3  -6   2    2.38    0.23
  -2   6  -2    4.32    0.30
   2  -6   2    4.59    0.31
  -1   6  -2    3.32    0.27
   1  -6   2    3.22    0.25
   0   6  -2    6.01    0.37
   0  -6   2    5.03    0.33
   1   6  -2    3.39    0.26
   1   6  -2    3.30    0.29
   2   6  -2    4.55    0.30
   2   6  -2    3.94    0.34
   3   6  -2    2.25    0.23
   3   6  -2    2.17    0.27
   4   6  -2    3.21    0.28
   4   6  -2    2.98    0.32
   5   6  -2    1.79    0.27
   5   6  -2    2.16    0.26
   6   6  -2    2.06    0.29
   6   6  -2    1.98    0.27
   7   6  -2    1.58    0.26
   7   6  -2    2.04    0.30
   8   6  -2    1.01    0.24
   8   6  -2    0.81    0.20
   9   6  -2    0.76    0.25
   9   6  -2    0.65    0.22
   8  -7   2   -0.14    0.12
   7  -7   2    2.82    0.33
  -6   7  -2    0.02    0.12
   6  -7   2   -0.08    0.09
  -5   7  -2    6.05    0.37
   5  -7   2    4.96    0.40
  -4   7  -2    0.32    0.11
   4  -7   2    0.05    0.09
  -3   7  -2    9.85    0.51
   3  -7   2    7.65    0.50
   2  -7   2    0.16    0.08
  -1   7  -2   12.86    0.61
   1  -7   2    8.81    0.55
   0   7  -2    0.17    0.12
   0  -7   2   -0.02    0.08
   1   7  -2   11.14    0.62
   1   7  -2   10.35    0.58
   2   7  -2    0.24    0.14
   2   7  -2    0.45    0.12
   3   7  -2    8.46    0.56
   3   7  -2    8.47    0.51
   4   7  -2    0.30    0.16
   4   7  -2    0.16    0.10
   5   7  -2    5.57    0.42
   5   7  -2    6.21    0.48
   6   7  -2    0.20    0.17
   6   7  -2    0.03    0.14
   7   7  -2    2.74    0.36
   7   7  -2    2.68    0.34
   8   7  -2    0.07    0.19
   8   7  -2   -0.04    0.15
   9   7  -2    1.08    0.27
   8  -8   2    1.08    0.23
   7  -8   2    3.53    0.37
   6  -8   2    3.58    0.36
  -5   8  -2    4.37    0.34
   5  -8   2    4.75    0.39
  -4   8  -2    6.07    0.40
   4  -8   2    6.24    0.45
  -3   8  -2    4.82    0.36
   3  -8   2    4.94    0.38
  -2   8  -2    9.37    0.55
   2  -8   2    9.94    0.56
  -1   8  -2    3.94    0.46
   1  -8   2    4.83    0.35
   0   8  -2   11.40    0.64
   0   8  -2   11.04    0.63
   0  -8   2   11.29    0.60
   1   8  -2    4.21    0.37
   1   8  -2    4.59    0.35
   2   8  -2   10.08    0.62
   2   8  -2   10.01    0.59
   3   8  -2    4.71    0.41
   3   8  -2    4.46    0.37
   4   8  -2    5.62    0.43
   4   8  -2    6.23    0.48
   5   8  -2    4.69    0.42
   5   8  -2    4.51    0.40
   6   8  -2    3.28    0.39
   6   8  -2    2.90    0.35
   7   8  -2    3.33    0.40
   7   8  -2    3.78    0.42
   8   8  -2    1.09    0.28
   8   8  -2    1.19    0.45
   8  -9   2   -0.13    0.11
   7  -9   2    0.11    0.13
   6  -9   2    0.02    0.12
  -5   9  -2    0.16    0.18
   5  -9   2    0.10    0.12
  -4   9  -2    0.14    0.13
   4  -9   2    0.09    0.11
  -3   9  -2    0.04    0.12
   3  -9   2    0.34    0.12
  -2   9  -2    0.74    0.18
  -1   9  -2    0.49    0.15
   1  -9   2    0.25    0.12
   0   9  -2    0.71    0.16
   0   9  -2    0.68    0.18
   0  -9   2    0.52    0.13
   1   9  -2    0.56    0.16
   1   9  -2    0.19    0.14
   2   9  -2    0.81    0.17
   2   9  -2    0.35    0.18
   3   9  -2    0.31    0.16
   3   9  -2    0.32    0.14
   4   9  -2    0.17    0.32
   4   9  -2    0.22    0.15
   5   9  -2    0.15    0.13
   5   9  -2    0.11    0.17
   6   9  -2    0.22    0.16
   6   9  -2   -0.09    0.16
   7   9  -2   -0.30    0.17
   7   9  -2   -0.12    0.19
   8   9  -2   -0.39    0.31
   7 -10   2    4.14    0.44
   6 -10   2    7.85    0.59
   5 -10   2    8.78    0.62
  -4  10  -2   14.82    0.77
   4 -10   2   14.62    0.83
  -3  10  -2   12.92    0.73
   3 -10   2   14.09    0.92
  -2  10  -2   21.35    1.06
   2 -10   2   21.11    1.06
  -1  10  -2   15.24    0.86
   1 -10   2   16.53    0.84
   0  10  -2   22.89    1.16
   0  10  -2   23.67    1.16
   1  10  -2   14.65    0.85
   1  10  -2   14.87    0.83
   2  10  -2   20.55    1.06
   2  10  -2   20.61    1.10
   3  10  -2   12.85    0.90
   3  10  -2   13.06    0.80
   4  10  -2   14.12    0.86
   4  10  -2   13.23    0.81
   5  10  -2    8.38    0.66
   5  10  -2    8.30    0.60
   6  10  -2    6.83    0.66
   6  10  -2    7.68    0.60
   7  10  -2    4.01    0.49
   7  10  -2    4.94    0.54
   6 -11   2    0.32    0.16
   5 -11   2    0.06    0.16
  -4  11  -2    0.72    0.21
   4 -11   2    0.55    0.19
  -3  11  -2    0.57    0.20
   3 -11   2    0.47    0.16
  -2  11  -2    2.13    0.32
   2 -11   2    2.29    0.31
  -1  11  -2    0.62    0.20
  -1  11  -2    0.95    0.24
   0  11  -2    2.33    0.33
   1  11  -2    0.79    0.23
   1  11  -2    0.69    0.21
   2  11  -2    0.90    0.20
   2  11  -2    1.23    0.28
   3  11  -2    0.36    0.21
   3  11  -2    0.37    0.17
   4  11  -2    0.67    0.22
   4  11  -2    0.86    0.28
   5  11  -2   -0.11    0.31
   5  11  -2    0.47    0.20
   6  11  -2    0.65    0.25
   6  11  -2    0.45    0.25
   5 -12   2    0.13    0.26
   4 -12   2    0.09    0.14
  -3  12  -2    0.64    0.24
  -2  12  -2    0.64    0.23
   2 -12   2    0.29    0.15
  -1  12  -2    0.95    0.27
  -1  12  -2    0.73    0.23
   0  12  -2    0.34    0.23
   0  12  -2    0.58    0.20
   1  12  -2    0.95    0.23
   1  12  -2    0.89    0.25
   2  12  -2    0.58    0.27
   2  12  -2    0.62    0.25
   3  12  -2    0.38    0.23
   3  12  -2    0.59    0.22
   4  12  -2   -0.03    0.22
   4  12  -2    0.23    0.20
   5  12  -2    0.29    0.26
  -3  13  -2    1.55    0.32
  -2  13  -2    2.87    0.41
  -2  13  -2    2.31    0.41
  -1  13  -2    3.30    0.45
   0  13  -2    3.60    0.45
   1  13  -2    2.92    0.57
   2  13  -2    1.79    0.32
   3  13  -2    1.70    0.31
   3  13  -2    2.46    0.50
   0  14  -2    0.31    0.33
   3  13   3    1.10    0.28
   3  13   3    0.54    0.28
   2  13   3    3.48    0.46
   2  13   3    2.78    0.41
   1  13   3    1.37    0.31
   1  13   3    1.48    0.31
   0 -13  -3    3.76    0.40
   0  13   3    3.52    0.44
   1 -13  -3    1.40    0.24
  -1  13   3    1.14    0.27
  -1  13   3    1.57    0.31
   2 -13  -3    3.51    0.57
  -2  13   3    3.18    0.41
   3 -13  -3    0.79    0.22
   5  12   3    0.15    0.31
   4  12   3   -0.17    0.21
   4  12   3   -0.31    0.16
   3  12   3    0.44    0.22
   3  12   3    0.08    0.17
   2  12   3    0.52    0.23
   2  12   3    0.02    0.17
  -1 -12  -3    0.06    0.11
   1  12   3    0.12    0.14
   1  12   3    0.65    0.21
   0  12   3    0.43    0.21
   0  12   3    0.30    0.17
   1 -12  -3    0.06    0.12
  -1  12   3    0.27    0.16
  -1  12   3    0.42    0.20
  -2  12   3    0.76    0.20
   3 -12  -3   -0.10    0.12
   4 -12  -3   -0.03    0.13
   6  11   3   14.67    0.91
   5  11   3    5.62    0.51
   5  11   3    5.88    0.59
   4  11   3   26.47    1.37
   4  11   3   25.31    1.31
   3  11   3   10.36    0.72
   3  11   3   10.72    0.68
  -2 -11  -3   36.73    1.56
   2  11   3   35.79    1.69
   2  11   3   35.41    1.68
  -1 -11  -3   13.21    0.71
   1  11   3   13.32    0.83
   1  11   3   13.03    0.79
   0 -11  -3   41.00    1.74
   0  11   3   39.26    1.78
   0  11   3   37.49    1.78
   1 -11  -3   14.54    0.80
  -1  11   3   13.06    0.79
  -1  11   3   12.55    0.74
   2 -11  -3   35.84    1.63
  -2  11   3   35.49    1.59
   3 -11  -3   11.08    0.67
  -3  11   3    9.95    0.58
   4 -11  -3   26.11    1.30
   5 -11  -3    7.58    0.84
   6 -11  -3   15.14    0.95
  -7 -10  -3   -0.32    0.25
   7  10   3    0.11    0.20
   6  10   3   -0.40    0.26
   6  10   3   -0.04    0.16
  -5 -10  -3    0.05    0.16
   5  10   3    0.49    0.21
   5  10   3    0.19    0.17
  -4 -10  -3   -0.03    0.12
   4  10   3    0.09    0.14
   4  10   3    0.11    0.19
  -3 -10  -3    0.40    0.14
   3  10   3    0.41    0.25
   3  10   3    0.42    0.18
  -2 -10  -3    0.20    0.11
   2  10   3   -0.02    0.15
   2  10   3    0.21    0.13
  -1 -10  -3    0.73    0.16
   1  10   3    0.85    0.20
   1  10   3    0.90    0.19
   0 -10  -3    0.07    0.10
   0  10   3    0.30    0.17
   0  10   3    0.40    0.16
   1 -10  -3    0.53    0.14
  -1  10   3    0.81    0.18
   2 -10  -3    0.19    0.11
  -2  10   3   -0.11    0.13
   3 -10  -3    0.37    0.15
  -3  10   3    0.34    0.15
   4 -10  -3    0.02    0.10
   5 -10  -3    0.22    0.12
   6 -10  -3    0.13    0.14
   7 -10  -3   -0.15    0.13
  -8  -9  -3    2.15    0.37
  -7  -9  -3   -0.15    0.19
   7   9   3    0.18    0.21
   7   9   3    0.19    0.20
  -6  -9  -3    3.54    0.61
   6   9   3    3.41    0.39
   6   9   3    3.24    0.42
  -5  -9  -3    0.40    0.18
   5   9   3    0.42    0.20
   5   9   3    0.47    0.17
  -4  -9  -3    5.88    0.42
   4   9   3    5.32    0.44
   4   9   3    6.02    0.54
  -3  -9  -3    0.58    0.15
   3   9   3    0.96    0.22
   3   9   3    0.72    0.18
  -2  -9  -3    8.73    0.47
  -2  -9  -3    8.22    0.47
   2   9   3    8.04    0.56
   2   9   3    9.01    0.55
  -1  -9  -3    0.98    0.15
  -1  -9  -3    0.90    0.15
   1   9   3    1.20    0.21
   1   9   3    0.90    0.20
   0  -9  -3    9.63    0.55
   0   9   3   10.00    0.60
   0   9   3    9.33    0.58
   1  -9  -3    0.82    0.16
  -1   9   3    0.86    0.18
   2  -9  -3    8.58    0.52
   2  -9  -3    8.47    0.44
  -2   9   3    8.50    0.49
   3  -9  -3    0.50    0.13
   3  -9  -3    0.55    0.13
  -3   9   3    0.69    0.15
   4  -9  -3    6.33    0.47
   5  -9  -3    0.35    0.14
   6  -9  -3    3.75    0.37
   7  -9  -3    0.20    0.16
   8   8   3    3.07    0.42
   8   8   3    2.61    0.39
   7   8   3    0.31    0.17
   7   8   3    0.60    0.22
   6   8   3    5.94    0.50
   6   8   3    5.40    0.46
  -5  -8  -3    1.68    0.25
   5   8   3    1.39    0.32
   5   8   3    1.02    0.20
  -4  -8  -3    8.21    0.57
   4   8   3    9.21    0.57
   4   8   3   10.92    0.64
  -3  -8  -3    2.34    0.25
   3   8   3    3.58    0.34
   3   8   3    3.57    0.30
  -2  -8  -3   12.70    0.59
  -2  -8  -3   12.64    0.62
   2   8   3   12.55    0.69
   2   8   3   10.80    0.65
  -1  -8  -3    3.39    0.25
  -1  -8  -3    3.38    0.26
   1   8   3    3.31    0.31
   1   8   3    3.49    0.32
   0  -8  -3   11.62    0.60
   0  -8  -3   11.59    0.57
   0   8   3   12.58    0.65
   1  -8  -3    3.89    0.25
   1  -8  -3    4.14    0.35
  -1   8   3    3.33    0.30
   2  -8  -3   12.95    0.59
   2  -8  -3   12.14    0.65
  -2   8   3   11.61    0.62
   3  -8  -3    3.40    0.30
   3  -8  -3    3.16    0.25
  -3   8   3    2.54    0.24
   4  -8  -3   10.42    0.54
   4  -8  -3    9.85    0.58
   5  -8  -3    1.84    0.27
   6  -8  -3    5.48    0.44
   7  -8  -3    0.44    0.16
   8  -8  -3    1.56    0.41
   9   7   3    1.93    0.35
   8   7   3    0.57    0.20
   8   7   3    0.56    0.23
   7   7   3    6.96    0.55
   7   7   3    6.88    0.52
   6   7   3    2.77    0.36
   6   7   3    2.46    0.31
   5   7   3   17.85    0.89
   5   7   3   16.71    0.92
  -4  -7  -3    5.43    0.41
   4   7   3    6.65    0.43
   4   7   3    6.39    0.46
  -3  -7  -3   33.49    1.44
   3   7   3   32.58    1.49
   3   7   3   33.76    1.46
  -2  -7  -3    9.87    0.48
  -2  -7  -3    9.56    0.51
   2   7   3    9.60    0.58
   2   7   3   10.18    0.55
  -1  -7  -3   47.63    1.89
  -1  -7  -3   43.36    1.88
   1   7   3   46.65    1.95
   1   7   3   48.09    1.96
   0  -7  -3   11.91    0.60
   0   7   3   12.58    0.64
   1  -7  -3   45.45    1.89
   1  -7  -3   47.49    1.93
  -1   7   3   47.06    1.93
   2  -7  -3    9.68    0.49
   2  -7  -3    9.84    0.54
  -2   7   3   10.02    0.50
   3  -7  -3   33.31    1.42
   3  -7  -3   32.85    1.37
  -3   7   3   30.95    1.36
   4  -7  -3    5.23    0.35
   4  -7  -3    5.30    0.39
   5  -7  -3   17.16    0.88
   6  -7  -3    2.26    0.30
   7  -7  -3    7.06    0.51
   8  -7  -3    0.47    0.18
   9  -7  -3    1.96    0.31
   9   6   3    0.07    0.17
   8   6   3    0.98    0.23
   8   6   3    0.99    0.22
   7   6   3   -0.04    0.11
   7   6   3    0.17    0.16
   6   6   3    2.83    0.32
   6   6   3    2.25    0.29
   5   6   3    1.45    0.22
   5   6   3    1.70    0.26
   4   6   3    2.53    0.29
   4   6   3    2.72    0.25
  -3  -6  -3    2.82    0.25
   3   6   3    3.34    0.44
   3   6   3    3.43    0.27
  -2  -6  -3    2.40    0.18
  -2  -6  -3    3.50    0.25
   2   6   3    3.17    0.28
   2   6   3    2.83    0.24
  -1  -6  -3    4.82    0.28
  -1  -6  -3    4.30    0.29
   1   6   3    5.14    0.34
   1   6   3    5.11    0.32
   0  -6  -3    3.48    0.23
   0  -6  -3    3.26    0.23
   0   6   3    2.94    0.25
   1  -6  -3    5.45    0.32
   1  -6  -3    5.43    0.33
  -1   6   3    4.25    0.30
   2  -6  -3    3.22    0.25
   2  -6  -3    3.34    0.23
   3  -6  -3    4.08    0.28
   3  -6  -3    3.65    0.29
   4  -6  -3    2.54    0.24
   4  -6  -3    2.42    0.26
   5  -6  -3    1.63    0.23
   5  -6  -3    1.45    0.22
   6  -6  -3    2.44    0.29
   7  -6  -3    0.08    0.16
   8  -6  -3    0.55    0.16
   9  -6  -3    0.01    0.14
   9   5   3    1.12    0.25
   8   5   3    0.18    0.17
   8   5   3    0.25    0.14
   7   5   3    4.51    0.39
   7   5   3    4.16    0.39
   6   5   3    0.49    0.17
   6   5   3    0.46    0.14
   5   5   3    8.49    0.50
   5   5   3    8.36    0.52
   4   5   3    0.96    0.22
   4   5   3    0.99    0.16
   3   5   3   11.80    0.63
   3   5   3   12.56    0.60
  -2  -5  -3    2.13    0.19
  -2  -5  -3    2.06    0.14
   2   5   3    2.10    0.21
   2   5   3    2.01    0.18
  -1  -5  -3   16.00    0.67
  -1  -5  -3   15.59    0.71
   1   5   3   15.13    0.72
   1   5   3   15.21    0.71
   0  -5  -3    2.88    0.20
   0  -5  -3    2.99    0.19
   0   5   3    2.55    0.21
   1  -5  -3   15.24    0.68
   1  -5  -3   15.47    0.69
  -1   5   3   15.33    0.68
   2  -5  -3    2.18    0.17
   2  -5  -3    2.12    0.19
  -2   5   3    2.01    0.16
   3  -5  -3   12.18    0.60
   3  -5  -3   12.61    0.62
   4  -5  -3    1.23    0.18
   4  -5  -3    1.37    0.19
   5  -5  -3    7.77    0.64
   5  -5  -3    8.54    0.49
   6  -5  -3    0.93    0.18
   7  -5  -3    3.37    0.35
   8  -5  -3    0.17    0.16
   9  -5  -3    1.44    0.24
   9   4   3    0.65    0.20
   8   4   3    4.72    0.42
   7   4   3    3.80    0.35
   7   4   3    2.86    0.31
   6   4   3   13.80    0.72
   6   4   3   12.00    0.67
   5   4   3   17.42    0.85
   5   4   3   16.52    0.86
   4   4   3   18.24    0.81
   4   4   3   16.83    0.83
   3   4   3    8.90    0.51
   3   4   3    9.87    0.48
  -2  -4  -3   23.34    0.92
  -2  -4  -3   22.10    0.99
   2   4   3   22.46    0.92
   2   4   3   23.81    1.01
   2   4   3   23.89    0.99
  -1  -4  -3   10.04    0.43
  -1  -4  -3    9.57    0.47
   1   4   3    9.51    0.50
   1   4   3    9.62    0.48
   0  -4  -3   31.50    1.25
   0  -4  -3   30.23    1.23
   0   4   3   29.00    1.24
   1  -4  -3   10.12    0.46
   1  -4  -3    9.97    0.46
  -1   4   3    8.96    0.44
   2  -4  -3   26.20    1.07
   2  -4  -3   20.19    0.96
   2  -4  -3   25.19    1.02
  -2   4   3   24.47    0.97
   3  -4  -3   10.01    0.49
   3  -4  -3    9.15    0.48
   4  -4  -3   18.63    0.86
   4  -4  -3   18.90    0.87
   5  -4  -3    7.20    0.42
   5  -4  -3    6.14    0.44
   6  -4  -3   13.35    0.69
   7  -4  -3    3.58    0.32
   8  -4  -3    5.44    0.40
   9  -4  -3    0.64    0.18
  10   3   3    0.01    0.11
   9   3   3    3.00    0.35
   8   3   3    0.21    0.12
   7   3   3   10.58    0.61
   7   3   3   10.62    0.61
   6   3   3    1.28    0.19
   6   3   3    1.30    0.21
   5   3   3   32.85    1.38
   5   3   3   31.60    1.40
   4   3   3    5.70    0.36
   4   3   3    5.73    0.33
   3   3   3   93.62    3.66
   3   3   3   93.54    3.69
   2   3   3   20.48    0.85
   2   3   3   19.84    0.88
  -1  -3  -3  249.56    9.42
  -1  -3  -3  244.89    9.37
   1   3   3  242.74    9.42
   1   3   3  246.47    9.40
   1   3   3  241.75    9.37
   0  -3  -3   33.23    1.32
   0  -3  -3   32.87    1.34
   0   3   3   33.26    1.33
   0   3   3   32.64    1.37
   1  -3  -3  252.27    9.41
   1  -3  -3  239.65    9.37
   1  -3  -3  243.37    9.39
  -1   3   3  244.29    9.37
   2  -3  -3   20.07    0.86
   2  -3  -3   20.22    0.86
   3  -3  -3   96.18    3.83
   3  -3  -3   98.67    3.82
   4  -3  -3    5.84    0.34
   4  -3  -3    5.53    0.35
   4  -3  -3    5.55    0.34
   5  -3  -3   37.22    1.56
   5  -3  -3   37.09    1.60
   5  -3  -3   37.60    1.59
   6  -3  -3    1.55    0.21
   6  -3  -3    1.60    0.20
   7  -3  -3   12.25    0.62
   7  -3  -3   10.55    0.65
   8  -3  -3    0.24    0.13
   8  -3  -3    0.08    0.11
   9  -3  -3    2.20    0.30
   9  -3  -3    2.65    0.33
  10   2   3   -0.01    0.13
   9   2   3   -0.02    0.11
   8   2   3    0.35    0.21
   7   2   3    0.15    0.09
   6   2   3    1.55    0.20
   5   2   3    0.20    0.08
   5   2   3    0.14    0.09
   4   2   3    2.21    0.21
   4   2   3    1.96    0.17
   3   2   3    0.12    0.08
   3   2   3    0.06    0.06
   2   2   3    2.81    0.16
   2   2   3    2.39    0.22
  -1  -2  -3    0.02    0.04
  -1  -2  -3    0.03    0.02
   1   2   3    0.00    0.04
   1   2   3   -0.01    0.03
   0  -2  -3    2.20    0.14
   0  -2  -3    2.46    0.14
   0   2   3    2.38    0.14
   0   2   3    2.22    0.14
   0   2   3    2.51    0.16
   1  -2  -3    0.07    0.04
   1  -2  -3    0.03    0.03
   1  -2  -3    0.02    0.02
  -1   2   3    0.08    0.03
  -1   2   3    0.00    0.03
  -1   2   3    0.03    0.04
   2  -2  -3    2.73    0.17
   2  -2  -3    2.85    0.19
   3  -2  -3    0.09    0.06
   3  -2  -3    0.10    0.05
   3  -2  -3   -0.03    0.04
   4  -2  -3    2.20    0.19
   4  -2  -3    2.14    0.19
   4  -2  -3    2.43    0.22
   5  -2  -3    0.16    0.10
   5  -2  -3    0.06    0.08
   5  -2  -3    0.02    0.06
   6  -2  -3    1.57    0.21
   6  -2  -3    1.98    0.20
   7  -2  -3    0.02    0.09
   8  -2  -3    0.38    0.14
   8  -2  -3    0.47    0.13
   9  -2  -3    0.04    0.14
   9  -2  -3   -0.17    0.10
  10  -2  -3   -0.10    0.14
  10   1   3    5.29    0.47
   9   1   3    1.52    0.27
   8   1   3   14.57    0.79
   7   1   3    3.70    0.30
   6   1   3   29.03    1.31
   5   1   3    6.75    0.39
   4   1   3   49.53    1.93
   4   1   3   46.16    1.93
   3   1   3    5.99    0.30
   3   1   3    5.73    0.32
  -2  -1  -3   94.05    3.61
   2   1   3   90.18    3.60
   2   1   3   93.62    3.58
  -1  -1  -3   14.72    0.57
  -1  -1  -3   14.07    0.57
  -1  -1  -3   12.96    0.59
  -1  -1  -3   15.26    0.62
   1   1   3   13.19    0.60
   1   1   3   15.01    0.57
   0  -1  -3  136.17    5.26
   0  -1  -3  140.89    5.26
   0  -1  -3  136.31    5.28
   0   1   3  136.91    5.25
   0   1   3  135.36    5.28
   1  -1  -3   15.01    0.60
   1  -1  -3   14.93    0.62
   1  -1  -3   14.44    0.58
  -1   1   3   13.94    0.60
  -1   1   3   13.92    0.58
  -1   1   3   14.01    0.61
   2  -1  -3   94.10    3.67
   2  -1  -3   95.15    3.67
   2  -1  -3   95.14    3.70
   3  -1  -3    6.31    0.35
   3  -1  -3    6.50    0.32
   3  -1  -3    6.12    0.41
   4  -1  -3   50.07    2.06
   4  -1  -3   52.28    2.16
   4  -1  -3   51.06    2.04
   5  -1  -3    5.25    0.33
   5  -1  -3    5.39    0.31
   5  -1  -3    5.42    0.37
   6  -1  -3   28.50    1.20
   6  -1  -3   28.15    1.26
   7  -1  -3    3.29    0.30
   7  -1  -3    3.63    0.26
   8  -1  -3   14.19    0.93
   8  -1  -3   15.53    0.79
   9  -1  -3    1.17    0.24
   9  -1  -3    1.29    0.19
  10  -1  -3    5.94    0.52
  10   0   3   -0.21    0.12
   9   0   3   -0.17    0.10
   8   0   3   -0.18    0.08
   7   0   3    0.01    0.08
   6   0   3    0.10    0.15
   5   0   3    0.04    0.06
   4   0   3    0.01    0.05
  -3   0  -3   -0.02    0.03
   3   0   3    0.04    0.04
  -2   0  -3    0.01    0.03
  -2   0  -3    0.00    0.02
   2   0   3    0.06    0.03
  -1   0  -3    0.02    0.02
   1   0   3    0.04    0.02
   0   0  -3    0.07    0.04
   0   0   3    0.09    0.04
   1   0  -3    0.03    0.03
   1   0  -3    0.10    0.03
   1   0  -3    0.02    0.04
   1   0  -3    0.00    0.02
  -1   0   3    0.03    0.03
  -1   0   3    0.04    0.02
   2   0  -3    0.03    0.03
   2   0  -3    0.03    0.04
   2   0  -3    0.04    0.04
   2   0  -3    0.02    0.03
  -2   0   3   -0.02    0.03
   3   0  -3    0.03    0.05
   3   0  -3    0.03    0.04
   3   0  -3   -0.01    0.05
   3   0  -3    0.00    0.04
   4   0  -3    0.00    0.06
   4   0  -3   -0.01    0.04
   4   0  -3   -0.02    0.04
   4   0  -3   -0.01    0.05
  -4   0   3   -0.05    0.04
   5   0  -3    0.04    0.06
   5   0  -3    0.03    0.05
   5   0  -3    0.01    0.05
   6   0  -3   -0.01    0.06
   6   0  -3    0.03    0.08
   6   0  -3    0.10    0.06
   7   0  -3    0.14    0.10
   7   0  -3    0.00    0.06
   8   0  -3   -0.05    0.08
   9   0  -3   -0.21    0.09
  10   0  -3    0.11    0.15
  10  -1   3    5.68    0.50
   9  -1   3    1.12    0.24
   8  -1   3   14.88    0.80
   7  -1   3    3.57    0.30
   6  -1   3   28.61    1.16
   6  -1   3   27.14    1.26
   5  -1   3    5.27    0.32
   4  -1   3   53.40    2.03
   4  -1   3   49.11    2.05
   3  -1   3    6.39    0.30
   3  -1   3    6.26    0.32
  -2   1  -3  103.69    3.76
  -2   1  -3   89.52    3.73
   2  -1   3   96.71    3.73
  -1   1  -3   13.34    0.54
  -1   1  -3   13.79    0.56
   0   1  -3  139.70    5.29
   0  -1   3  136.02    5.29
   1   1  -3   14.10    0.58
   1   1  -3   14.47    0.60
   1   1  -3   14.31    0.60
  -1  -1   3   14.47    0.60
  -1  -1   3   13.79    0.58
  -1  -1   3   15.25    0.61
   2   1  -3   96.33    3.70
   2   1  -3   94.19    3.70
   2   1  -3   93.60    3.69
   2   1  -3   96.34    3.73
  -2  -1   3   98.06    3.70
   3   1  -3    6.10    0.40
   3   1  -3    6.16    0.34
   3   1  -3    6.37    0.31
   3   1  -3    6.38    0.30
   4   1  -3   51.61    2.02
   4   1  -3   50.97    2.09
   4   1  -3   50.27    2.05
   4   1  -3   50.59    2.01
   5   1  -3    5.66    0.35
   5   1  -3    5.57    0.31
   6   1  -3   28.19    1.23
   6   1  -3   26.86    1.16
   6   1  -3   27.63    1.14
   7   1  -3    3.42    0.30
   7   1  -3    3.08    0.22
   7   1  -3    2.87    0.23
   8   1  -3   14.08    0.96
   8   1  -3   13.84    0.64
   9   1  -3    1.03    0.21
  10   1  -3    5.31    0.49
  10  -2   3    0.07    0.15
   9  -2   3   -0.19    0.11
   8  -2   3    0.42    0.16
   7  -2   3    0.13    0.10
   6  -2   3    1.15    0.18
   6  -2   3    0.69    0.12
   5  -2   3    0.07    0.06
   5  -2   3    0.02    0.07
   4  -2   3    1.99    0.17
   4  -2   3    1.57    0.15
   3  -2   3    0.00    0.07
   3  -2   3    0.03    0.04
   2  -2   3    2.24    0.16
   1  -2   3    0.16    0.16
   0   2  -3    2.44    0.13
   0   2  -3    2.55    0.17
   0  -2   3    2.52    0.13
   1   2  -3    0.05    0.03
   1   2  -3    0.02    0.03
   1   2  -3    0.01    0.04
  -1  -2   3    0.04    0.03
   2   2  -3    2.87    0.16
   2   2  -3    2.38    0.17
   2   2  -3    2.18    0.17
   3   2  -3    0.19    0.06
   3   2  -3    0.09    0.04
   3   2  -3    0.06    0.05
   3   2  -3    0.06    0.07
   4   2  -3    1.70    0.17
   4   2  -3    2.00    0.14
   4   2  -3    2.30    0.19
   5   2  -3    0.08    0.07
   5   2  -3    0.09    0.07
   6   2  -3    1.13    0.17
   6   2  -3    1.29    0.20
   7   2  -3   -0.04    0.09
   7   2  -3   -0.01    0.06
   7   2  -3    0.02    0.09
   8   2  -3    0.43    0.19
   8   2  -3    0.61    0.15
   9   2  -3   -0.08    0.12
  10   2  -3    0.17    0.15
   9  -3   3    2.47    0.32
   8  -3   3    0.27    0.14
   8  -3   3    0.19    0.10
   7  -3   3   10.49    0.61
   7  -3   3   10.94    0.62
   6  -3   3    1.28    0.19
   6  -3   3    1.02    0.15
   5  -3   3   32.27    1.41
   5  -3   3   33.75    1.39
   4  -3   3    6.23    0.35
   3  -3   3  106.27    4.15
   2  -3   3   19.80    1.37
   2  -3   3   20.21    1.39
  -1   3  -3  247.60    9.86
  -1   3  -3  257.35    9.81
   1  -3   3  265.71    9.86
   0   3  -3   33.99    1.39
   1   3  -3  252.03    9.48
   1   3  -3  248.37    9.45
   1   3  -3  238.32    9.42
  -1  -3   3  247.38    9.43
   2   3  -3   19.96    0.85
   2   3  -3   19.67    0.84
   2   3  -3   20.70    0.88
   3   3  -3  100.61    3.88
   3   3  -3   96.47    3.85
   4   3  -3    5.75    0.34
   4   3  -3    5.36    0.33
   4   3  -3    5.68    0.28
   5   3  -3   32.06    1.36
   5   3  -3   31.01    1.26
   5   3  -3   31.35    1.36
   6   3  -3    1.31    0.20
   6   3  -3    1.17    0.19
   7   3  -3   10.36    0.60
   7   3  -3   10.18    0.57
   8   3  -3    0.24    0.14
   8   3  -3    0.15    0.13
   9   3  -3    3.06    0.35
  10   3  -3   -0.08    0.16
   8  -4   3    3.76    0.32
   7  -4   3    2.16    0.25
   5  -4   3    4.75    0.33
   4  -4   3   15.50    0.73
  -3   4  -3    9.09    0.45
   3  -4   3    8.20    0.45
  -2   4  -3   20.76    0.91
  -2   4  -3   23.65    0.97
   2  -4   3   22.84    0.97
  -1   4  -3    9.58    0.47
   1  -4   3    9.37    0.46
   0   4  -3   29.50    1.24
   1   4  -3    9.01    0.47
   2   4  -3   24.78    1.01
   2   4  -3   22.54    1.03
   3   4  -3    8.34    0.43
   3   4  -3    8.26    0.46
   4   4  -3   16.67    0.70
   4   4  -3   16.72    0.80
   4   4  -3   16.44    0.77
   5   4  -3    6.01    0.39
   5   4  -3    5.25    0.37
   6   4  -3    9.60    0.57
   6   4  -3   10.80    0.58
   7   4  -3    2.96    0.31
   7   4  -3    2.91    0.30
   8   4  -3    4.42    0.41
   8   4  -3    5.49    0.42
   9   4  -3    0.52    0.18
   9  -5   3    0.98    0.19
   8  -5   3    0.05    0.12
  -7   5  -3    3.27    0.29
   7  -5   3    3.36    0.31
  -6   5  -3    0.39    0.12
   6  -5   3    0.30    0.12
  -5   5  -3    7.90    0.45
   5  -5   3    8.27    0.49
  -4   5  -3    1.07    0.16
   4  -5   3    0.93    0.15
  -3   5  -3   11.08    0.58
   3  -5   3   12.70    0.60
  -2   5  -3    1.90    0.19
   2  -5   3    1.97    0.24
  -1   5  -3   14.41    0.71
   1  -5   3   16.15    0.71
   0   5  -3    2.63    0.22
   1   5  -3   14.69    0.70
   1   5  -3   14.33    0.67
   2   5  -3    1.78    0.23
   2   5  -3    2.13    0.19
   3   5  -3   11.29    0.60
   3   5  -3   11.43    0.57
   4   5  -3    1.09    0.19
   4   5  -3    0.83    0.15
   5   5  -3    8.06    0.51
   5   5  -3    8.49    0.50
   6   5  -3    0.51    0.15
   6   5  -3    0.68    0.18
   7   5  -3    4.13    0.48
   7   5  -3    4.17    0.37
   8   5  -3    0.32    0.14
   8   5  -3    0.01    0.16
   9   5  -3    1.21    0.26
   9   5  -3    1.12    0.36
   9  -6   3   -0.06    0.11
   8  -6   3    0.96    0.18
  -7   6  -3    0.09    0.16
   7  -6   3   -0.17    0.10
  -6   6  -3    1.36    0.21
   6  -6   3    1.68    0.23
   5  -6   3    0.76    0.15
  -4   6  -3    2.51    0.23
   4  -6   3    2.29    0.25
  -3   6  -3    3.29    0.26
   3  -6   3    3.23    0.27
  -2   6  -3    3.31    0.27
   2  -6   3    2.93    0.25
  -1   6  -3    4.70    0.32
   1  -6   3    4.46    0.30
   0   6  -3    3.34    0.27
   0  -6   3    3.23    0.24
   1   6  -3    4.49    0.31
   1   6  -3    5.07    0.35
   2   6  -3    3.06    0.25
   2   6  -3    3.06    0.29
   3   6  -3    3.37    0.27
   3   6  -3    3.28    0.39
   4   6  -3    2.90    0.26
   4   6  -3    2.62    0.31
   5   6  -3    1.30    0.13
   5   6  -3    1.51    0.23
   5   6  -3    1.43    0.24
   6   6  -3    1.56    0.27
   6   6  -3    1.88    0.27
   7   6  -3    0.33    0.15
   7   6  -3    0.35    0.16
   8   6  -3    0.93    0.23
   8   6  -3    0.76    0.20
   9   6  -3   -0.17    0.14
   9   6  -3   -0.03    0.19
   9  -7   3    1.81    0.36
   8  -7   3    0.35    0.14
   7  -7   3    6.84    0.50
  -6   7  -3    1.57    0.22
   6  -7   3    2.02    0.28
  -5   7  -3   17.46    0.84
   5  -7   3   17.96    0.90
  -4   7  -3    5.49    0.37
   4  -7   3    5.65    0.40
  -3   7  -3   34.46    1.53
   3  -7   3   36.88    1.57
  -2   7  -3   10.64    0.59
  -1   7  -3   50.27    2.14
   1  -7   3   52.29    2.13
   0   7  -3   13.56    0.71
   0   7  -3   13.17    0.69
   1   7  -3   49.33    2.08
   1   7  -3   47.40    2.02
   2   7  -3   10.96    0.62
   2   7  -3   10.01    0.57
   3   7  -3   34.13    1.51
   3   7  -3   32.00    1.44
   4   7  -3    5.38    0.44
   4   7  -3    5.69    0.41
   5   7  -3   16.88    0.88
   5   7  -3   17.65    0.92
   6   7  -3    2.20    0.32
   7   7  -3    6.58    0.51
   7   7  -3    6.04    0.51
   8   7  -3    0.70    0.21
   8   7  -3    0.50    0.21
   9   7  -3    2.58    0.41
   8  -8   3    2.06    0.31
   7  -8   3    0.36    0.16
  -6   8  -3    6.53    0.52
   6  -8   3    5.59    0.45
   5  -8   3    0.76    0.17
  -4   8  -3   10.32    0.66
   4  -8   3    8.84    0.57
   3  -8   3    2.35    0.27
  -2   8  -3   15.13    0.91
   2  -8   3   12.10    0.69
  -1   8  -3    3.82    0.34
   1  -8   3    3.60    0.30
   0   8  -3   12.72    0.71
   0   8  -3   13.92    0.73
   1   8  -3    3.39    0.31
   1   8  -3    3.95    0.36
   2   8  -3   11.90    0.67
   2   8  -3   12.63    0.71
   3   8  -3    3.28    0.36
   3   8  -3    3.19    0.30
   4   8  -3   10.43    0.64
   4   8  -3    8.43    0.56
   5   8  -3    0.98    0.20
   5   8  -3    0.84    0.24
   6   8  -3    5.43    0.48
   6   8  -3    5.18    0.45
   7   8  -3    0.43    0.20
   7   8  -3    0.84    0.23
   8   8  -3    1.46    0.29
   8  -9   3    1.32    0.26
   7  -9   3    0.10    0.13
   6  -9   3    3.33    0.36
  -5   9  -3    0.28    0.14
   5  -9   3    0.25    0.15
  -4   9  -3    5.86    0.43
   4  -9   3    6.53    0.49
  -3   9  -3    0.71    0.18
   3  -9   3    0.42    0.15
  -2   9  -3    8.32    0.54
   2  -9   3    8.40    0.53
  -1   9  -3    0.90    0.21
   1  -9   3    0.84    0.17
   0   9  -3    9.53    0.60
   0   9  -3    9.29    0.58
   1   9  -3    1.03    0.22
   1   9  -3    1.15    0.21
   2   9  -3    9.13    0.61
   2   9  -3    8.59    0.55
   3   9  -3    0.67    0.21
   3   9  -3    0.54    0.16
   4   9  -3    5.90    0.47
   4   9  -3    5.82    0.58
   5   9  -3    0.43    0.19
   5   9  -3    0.45    0.17
   6   9  -3    3.06    0.42
   6   9  -3    3.08    0.40
   7   9  -3    0.40    0.29
   7   9  -3   -0.01    0.24
   7 -10   3    0.06    0.14
   6 -10   3   -0.14    0.10
  -5  10  -3    0.32    0.18
   5 -10   3    0.14    0.14
  -4  10  -3    0.03    0.15
   4 -10   3   -0.05    0.10
  -3  10  -3    0.48    0.17
   3 -10   3    0.36    0.14
  -2  10  -3    0.06    0.15
   2 -10   3    0.03    0.09
  -1  10  -3    0.70    0.21
   0  10  -3    0.08    0.15
   0  10  -3    0.43    0.15
   1  10  -3    0.91    0.23
   1  10  -3    0.90    0.19
   2  10  -3    0.13    0.13
   3  10  -3    0.35    0.20
   3  10  -3    0.55    0.18
   4  10  -3    0.04    0.20
   4  10  -3   -0.02    0.14
   5  10  -3    0.21    0.20
   5  10  -3    0.46    0.18
   6  10  -3   -0.01    0.25
   6  10  -3    0.03    0.20
   7  10  -3   -0.10    0.27
   7  10  -3   -0.09    0.22
   6 -11   3   14.49    0.88
   5 -11   3    6.29    0.75
  -4  11  -3   25.97    1.26
   4 -11   3   26.71    1.32
  -3  11  -3    9.81    0.64
   3 -11   3   10.22    0.65
  -2  11  -3   36.79    1.74
   2 -11   3   37.71    1.71
  -1  11  -3   13.52    0.80
   0  11  -3   41.98    1.91
   0  11  -3   42.09    1.93
   1  11  -3   13.31    0.80
   1  11  -3   13.68    0.84
   2  11  -3   35.89    1.72
   2  11  -3   38.19    1.78
   3  11  -3    9.38    0.64
   3  11  -3   10.85    0.74
   4  11  -3   26.50    1.38
   4  11  -3   25.80    1.33
   5  11  -3    6.83    0.69
   5  11  -3    5.87    0.63
   6  11  -3   14.72    0.96
  -4  12  -3   -0.34    0.30
   4 -12   3    0.10    0.15
  -2  12  -3    0.18    0.19
  -2  12  -3    0.04    0.16
  -1  12  -3    0.32    0.21
  -1  12  -3    0.08    0.18
   0  12  -3    0.18    0.19
   0  12  -3    0.15    0.21
   1  12  -3    0.38    0.18
   1  12  -3    0.38    0.22
   2  12  -3    0.15    0.22
   2  12  -3    0.20    0.18
   3  12  -3    0.16    0.27
   3  12  -3    0.01    0.18
   4  12  -3    0.32    0.24
   4  12  -3   -0.17    0.16
  -3  13  -3    0.43    0.26
  -2  13  -3    3.64    0.48
  -2  13  -3    4.00    0.45
  -1  13  -3    1.50    0.33
  -1  13  -3    0.77    0.26
   0  13  -3    4.37    0.55
   1  13  -3    0.96    0.36
   1  13  -3    1.33    0.34
   2  13  -3    4.10    0.52
   2  13  -3    3.45    0.47
   3  13  -3    0.81    0.26
   3  13   4    0.37    0.26
   2  13   4    0.06    0.20
   2  13   4   -0.11    0.23
  -1 -13  -4    0.28    0.13
   1  13   4    0.35    0.21
   1  13   4    0.37    0.26
   0 -13  -4    0.10    0.14
   0  13   4    0.15    0.24
   0  13   4    0.18    0.21
   1 -13  -4    0.69    0.18
  -1  13   4    0.43    0.18
  -1  13   4    0.59    0.24
   2 -13  -4    0.20    0.18
  -2  13   4    0.25    0.18
   3 -13  -4    0.08    0.15
   4  12   4    1.55    0.31
   4  12   4    1.78    0.35
   3  12   4    4.58    0.54
   3  12   4    3.89    0.45
   2  12   4    2.33    0.35
   2  12   4    2.70    0.41
  -1 -12  -4    5.78    0.49
   1  12   4    5.93    0.50
   1  12   4    5.64    0.51
   0 -12  -4    2.62    0.31
   0  12   4    2.52    0.36
   0  12   4    2.22    0.36
   1 -12  -4    5.84    0.46
  -1  12   4    5.89    0.49
  -1  12   4    5.41    0.49
   2 -12  -4    2.46    0.33
  -2  12   4    2.17    0.30
   3 -12  -4    3.95    0.43
   4 -12  -4    2.31    0.35
   6  11   4    0.05    0.21
   5  11   4    1.08    0.27
   5  11   4    0.73    0.29
   4  11   4    0.41    0.22
   4  11   4   -0.01    0.15
   3  11   4    1.35    0.26
   2  11   4    0.22    0.17
   2  11   4    0.25    0.15
  -1 -11  -4    2.38    0.28
   1  11   4    2.86    0.35
   0  11   4    0.23    0.15
   0  11   4    0.32    0.18
  -1  11   4    3.14    0.35
  -1  11   4    2.38    0.33
   2 -11  -4    0.09    0.11
  -2  11   4    0.13    0.15
   3 -11  -4    0.93    0.19
   4 -11  -4    0.13    0.14
   5 -11  -4    0.55    0.29
  -7 -10  -4    1.57    0.38
   7  10   4    2.22    0.39
  -6 -10  -4    1.56    0.29
   6  10   4    1.49    0.32
   6  10   4    1.81    0.32
  -5 -10  -4    3.65    0.41
   5  10   4    5.03    0.46
   5  10   4    4.24    0.47
  -4 -10  -4    2.40    0.29
   4  10   4    3.00    0.38
   4  10   4    2.58    0.34
   3  10   4    7.66    0.59
   3  10   4    8.11    0.64
  -2 -10  -4    2.36    0.27
   2  10   4    2.95    0.34
   2  10   4    2.71    0.37
  -1 -10  -4    9.52    0.51
  -1 -10  -4   10.07    0.56
   1  10   4   10.13    0.63
   1  10   4    9.99    0.62
   0 -10  -4    3.26    0.31
   0  10   4    2.98    0.34
   0  10   4    2.74    0.32
   1 -10  -4    9.69    0.57
  -1  10   4    9.01    0.56
   2 -10  -4    2.07    0.28
  -2  10   4    2.11    0.27
   3 -10  -4    6.76    0.42
   3 -10  -4    7.49    0.49
  -3  10   4    7.04    0.44
   4 -10  -4    2.25    0.30
   5 -10  -4    4.30    0.42
   6 -10  -4    1.65    0.45
   7   9   4    0.95    0.37
   7   9   4    1.28    0.29
  -6  -9  -4    0.55    0.20
   6   9   4    0.63    0.20
   6   9   4    0.22    0.20
  -5  -9  -4    1.84    0.32
   5   9   4    2.77    0.34
   5   9   4    2.97    0.36
  -4  -9  -4    0.88    0.19
   4   9   4    0.96    0.20
   4   9   4    0.98    0.23
  -3  -9  -4    3.56    0.31
   3   9   4    3.65    0.36
   3   9   4    3.98    0.39
  -2  -9  -4    2.35    0.22
  -2  -9  -4    1.84    0.23
  -1  -9  -4    4.54    0.32
  -1  -9  -4    4.73    0.34
   1   9   4    5.80    0.42
   1   9   4    4.75    0.39
   0  -9  -4    1.94    0.22
   0  -9  -4    1.78    0.22
   0   9   4    2.16    0.27
   0   9   4    1.90    0.27
   1  -9  -4    4.82    0.36
   1  -9  -4    4.98    0.31
  -1   9   4    4.69    0.38
   2  -9  -4    1.79    0.20
   2  -9  -4    1.44    0.22
  -2   9   4    1.79    0.23
   3  -9  -4    4.09    0.29
   3  -9  -4    3.79    0.34
  -3   9   4    3.54    0.28
   4  -9  -4    1.19    0.32
   5  -9  -4    2.48    0.30
   6  -9  -4    0.52    0.17
   8   8   4    0.51    0.25
   8   8   4    0.35    0.20
  -7  -8  -4    2.31    0.36
   7   8   4    2.40    0.38
   7   8   4    2.68    0.36
  -6  -8  -4    1.95    0.31
   6   8   4    1.61    0.29
   6   8   4    2.18    0.32
  -5  -8  -4    5.40    0.43
   5   8   4    5.63    0.48
   5   8   4    5.56    0.44
  -4  -8  -4    3.22    0.31
   4   8   4    3.19    0.32
  -3  -8  -4    9.65    0.47
  -3  -8  -4    9.65    0.55
   3   8   4   10.38    0.63
   3   8   4    9.93    0.58
  -2  -8  -4    3.89    0.31
  -2  -8  -4    4.31    0.28
  -1  -8  -4   14.37    0.67
  -1  -8  -4   14.22    0.68
   1   8   4   14.16    0.73
   1   8   4   13.35    0.74
   0  -8  -4    3.76    0.27
   0  -8  -4    3.99    0.30
   0   8   4    4.01    0.33
   1  -8  -4   14.18    0.70
   1  -8  -4   13.61    0.66
  -1   8   4   14.36    0.71
   2  -8  -4    3.85    0.31
   2  -8  -4    3.23    0.26
  -2   8   4    3.42    0.28
   3  -8  -4    9.63    0.56
   3  -8  -4    9.88    0.52
  -3   8   4    9.18    0.48
   4  -8  -4    2.90    0.30
   4  -8  -4    2.69    0.29
   5  -8  -4    5.08    0.57
   6  -8  -4    1.74    0.27
   7  -8  -4    2.16    0.33
   8  -8  -4    0.66    0.20
   8   7   4    2.89    0.36
   8   7   4    3.62    0.42
   7   7   4    0.52    0.16
   7   7   4    0.52    0.20
   6   7   4    5.87    0.46
   6   7   4    6.62    0.51
  -5  -7  -4    1.49    0.26
   5   7   4    1.11    0.22
   5   7   4    1.65    0.25
  -4  -7  -4    8.61    0.54
   4   7   4    9.41    0.55
   4   7   4   10.15    0.61
   3   7   4    2.31    0.25
   3   7   4    2.19    0.28
  -2  -7  -4   12.84    0.64
  -2  -7  -4   12.22    0.57
   2   7   4   12.32    0.65
   2   7   4   12.20    0.67
  -1  -7  -4    2.70    0.21
  -1  -7  -4    3.47    0.26
   1   7   4    2.34    0.27
   1   7   4    2.67    0.25
   0  -7  -4   14.71    0.68
   0  -7  -4   13.45    0.67
   0   7   4   14.83    0.71
   1  -7  -4    2.64    0.22
  -1   7   4    2.44    0.25
   2  -7  -4   14.54    0.66
  -2   7   4   12.67    0.64
   3  -7  -4    2.60    0.27
   3  -7  -4    3.16    0.25
   4  -7  -4   10.19    0.59
   4  -7  -4    9.76    0.55
   5  -7  -4    2.59    0.28
   5  -7  -4    1.63    0.25
   7  -7  -4    0.40    0.15
   8  -7  -4    2.96    0.36
   9  -7  -4    0.06    0.19
   9   6   4    0.21    0.18
   8   6   4    0.30    0.16
   8   6   4   -0.06    0.14
   7   6   4    0.36    0.16
   7   6   4    0.60    0.20
   6   6   4    0.44    0.16
   6   6   4    0.43    0.17
   5   6   4    0.75    0.20
   5   6   4    1.12    0.19
   4   6   4    1.93    0.26
   4   6   4    1.56    0.21
  -3  -6  -4    2.14    0.24
   3   6   4    2.26    0.26
   3   6   4    2.43    0.23
  -2  -6  -4    4.76    0.27
  -2  -6  -4    4.74    0.32
   2   6   4    5.07    0.36
   2   6   4    5.62    0.34
  -1  -6  -4    1.38    0.15
  -1  -6  -4    1.52    0.17
   1   6   4    1.66    0.18
   1   6   4    1.17    0.19
   0  -6  -4    7.15    0.38
   0  -6  -4    6.92    0.38
   0   6   4    6.99    0.41
   1  -6  -4    1.38    0.17
   1  -6  -4    1.26    0.16
  -1   6   4    1.39    0.17
   2  -6  -4    4.27    0.31
   2  -6  -4    4.07    0.28
  -2   6   4    4.92    0.35
   3  -6  -4    1.03    0.19
   3  -6  -4    0.96    0.16
   4  -6  -4    1.38    0.20
   4  -6  -4    1.27    0.19
   5  -6  -4    0.75    0.17
   5  -6  -4    1.16    0.20
   6  -6  -4    0.50    0.15
   7  -6  -4    2.22    0.33
   8  -6  -4    0.09    0.14
   9  -6  -4    0.10    0.15
   9   5   4    0.24    0.20
   8   5   4    3.46    0.34
   7   5   4    0.63    0.17
   7   5   4    0.56    0.20
   6   5   4    6.68    0.46
   6   5   4    7.82    0.51
   5   5   4    0.93    0.16
   4   5   4   13.06    0.68
   4   5   4   12.03    0.63
  -2  -5  -4   19.78    0.83
  -2  -5  -4   17.30    0.74
   2   5   4   16.12    0.82
   2   5   4   17.65    0.80
  -1  -5  -4    1.22    0.13
  -1  -5  -4    1.29    0.16
   1   5   4    1.29    0.18
   1   5   4    1.25    0.15
   0  -5  -4   16.92    0.81
   0  -5  -4   18.70    0.79
   0   5   4   18.53    0.81
   1  -5  -4    1.25    0.15
   1  -5  -4    1.39    0.15
  -1   5   4    1.19    0.14
   2  -5  -4   16.51    0.77
   2  -5  -4   18.69    0.78
  -2   5   4   16.01    0.72
   3  -5  -4    1.59    0.18
   3  -5  -4    1.74    0.19
   4  -5  -4   12.35    0.66
   4  -5  -4   11.19    0.61
   5  -5  -4    0.61    0.14
   6  -5  -4    7.85    0.50
   7  -5  -4    0.66    0.16
   8  -5  -4    4.01    0.38
   9  -5  -4    0.09    0.14
   9   4   4    8.20    0.59
   8   4   4    3.06    0.33
   7   4   4   20.64    1.00
   7   4   4   20.01    1.01
   6   4   4    7.71    0.50
   6   4   4    8.04    0.48
   5   4   4   46.26    1.96
   5   4   4   45.79    1.96
   4   4   4   21.02    0.98
   4   4   4   20.70    0.93
   3   4   4   90.23    3.53
   3   4   4   88.76    3.57
  -2  -4  -4   41.86    1.64
  -2  -4  -4   42.95    1.73
   2   4   4   43.11    1.70
   2   4   4   40.61    1.73
   2   4   4   40.53    1.64
  -1  -4  -4  144.69    5.66
  -1  -4  -4  151.43    5.73
   1   4   4  144.75    5.71
   0  -4  -4   56.12    2.21
   0  -4  -4   54.42    2.17
   0   4   4   54.33    2.22
   1  -4  -4  141.91    5.54
  -1   4   4  144.20    5.52
   2  -4  -4   42.36    1.68
   2  -4  -4   40.88    1.68
  -2   4   4   40.16    1.61
   3  -4  -4   86.23    3.59
   3  -4  -4   95.64    3.64
   4  -4  -4   20.08    0.94
   4  -4  -4   20.70    0.93
   5  -4  -4   44.67    1.91
   6  -4  -4    8.65    0.51
   7  -4  -4   26.01    1.19
   8  -4  -4    3.65    0.35
   9  -4  -4   10.12    0.63
  10   3   4    0.20    0.17
   9   3   4    0.92    0.20
   8   3   4    0.55    0.15
   7   3   4    3.10    0.30
   6   3   4    2.17    0.25
   6   3   4    1.79    0.22
   5   3   4    7.56    0.53
   5   3   4    7.80    0.44
   4   3   4    3.06    0.25
   4   3   4    2.86    0.22
   3   3   4   13.37    0.62
   3   3   4   14.52    0.70
  -2  -3  -4    3.30    0.24
  -2  -3  -4    3.63    0.18
   2   3   4    4.15    0.26
   2   3   4    3.91    0.22
  -1  -3  -4   18.04    0.76
  -1  -3  -4   17.46    0.81
   1   3   4   20.06    0.93
   1   3   4   19.36    0.79
   0  -3  -4    4.87    0.28
   0  -3  -4    4.47    0.24
   0   3   4    4.61    0.25
   1  -3  -4   17.58    0.76
   1  -3  -4   18.54    0.79
   1  -3  -4   16.58    0.73
  -1   3   4   19.04    0.74
   2  -3  -4    3.65    0.24
   2  -3  -4    3.53    0.23
   3  -3  -4   13.25    0.62
   3  -3  -4   12.47    0.60
   4  -3  -4    2.51    0.23
   4  -3  -4    2.54    0.21
   4  -3  -4    2.83    0.23
   5  -3  -4    7.28    0.45
   5  -3  -4    7.97    0.44
   6  -3  -4    2.10    0.24
   6  -3  -4    2.15    0.24
   7  -3  -4    5.01    0.36
   7  -3  -4    4.31    0.37
   8  -3  -4    0.73    0.18
   8  -3  -4    0.61    0.15
   9  -3  -4    1.01    0.22
  10   2   4    3.15    0.37
   9   2   4    0.22    0.15
   8   2   4    9.53    0.70
   7   2   4    0.17    0.11
   6   2   4   22.84    1.04
   5   2   4    0.28    0.09
   5   2   4    0.23    0.11
   4   2   4   52.98    2.11
   4   2   4   51.78    2.14
   3   2   4    1.36    0.19
   3   2   4    1.58    0.17
  -2  -2  -4  126.21    4.77
   2   2   4  125.57    4.80
   2   2   4  121.58    4.84
  -1  -2  -4    5.91    0.27
  -1  -2  -4    6.15    0.32
   1   2   4    5.59    0.31
   1   2   4    6.45    0.28
   0  -2  -4  172.81    6.80
   0  -2  -4  177.92    6.83
   0  -2  -4  182.02    6.80
   0   2   4  176.09    6.80
   1  -2  -4    6.11    0.32
   1  -2  -4    5.74    0.29
   1  -2  -4    5.64    0.26
  -1   2   4    6.12    0.30
   2  -2  -4  124.24    4.90
   2  -2  -4  127.41    4.91
   3  -2  -4    1.27    0.13
   3  -2  -4    1.29    0.13
   3  -2  -4    1.26    0.15
   4  -2  -4   54.40    2.18
   4  -2  -4   54.25    2.20
   4  -2  -4   53.98    2.23
   5  -2  -4    0.04    0.08
   5  -2  -4    0.23    0.09
   5  -2  -4    0.11    0.08
   6  -2  -4   23.04    1.02
   6  -2  -4   22.26    1.05
   7  -2  -4    0.10    0.11
   7  -2  -4    0.09    0.10
   8  -2  -4    9.06    0.58
   8  -2  -4    8.91    0.52
   9  -2  -4    0.37    0.17
   9  -2  -4    0.10    0.15
  10  -2  -4    3.12    0.41
  10   1   4    0.33    0.17
   9   1   4    0.00    0.11
   8   1   4    0.38    0.13
   7   1   4    0.60    0.14
   6   1   4    1.02    0.18
   5   1   4    2.49    0.21
   4   1   4    2.83    0.20
   3   1   4    6.14    0.31
  -2  -1  -4    4.65    0.24
   2   1   4    5.24    0.24
  -1  -1  -4    6.94    0.36
  -1  -1  -4    7.07    0.31
   1   1   4    8.03    0.31
   0  -1  -4   10.08    0.40
   0  -1  -4    9.37    0.39
   0  -1  -4    8.76    0.42
   0   1   4    7.67    0.44
   1  -1  -4    7.77    0.33
   1  -1  -4    7.73    0.35
   1  -1  -4    7.44    0.37
  -1   1   4    7.48    0.33
   2  -1  -4    5.30    0.27
   2  -1  -4    4.42    0.31
   2  -1  -4    5.24    0.26
   3  -1  -4    5.48    0.33
   3  -1  -4    5.60    0.30
   3  -1  -4    5.58    0.30
   4  -1  -4    2.68    0.23
   4  -1  -4    2.50    0.19
   4  -1  -4    2.58    0.20
   5  -1  -4    2.35    0.21
   5  -1  -4    2.33    0.25
   5  -1  -4    2.27    0.20
   6  -1  -4    1.64    0.20
   7  -1  -4    1.35    0.21
   7  -1  -4    0.67    0.13
   8  -1  -4    2.15    0.28
   9  -1  -4   -0.02    0.13
   9  -1  -4    0.08    0.15
  10  -1  -4    0.03    0.15
  10   0   4    6.10    0.52
   9   0   4   12.59    0.74
   8   0   4   15.15    0.80
   7   0   4   34.21    1.50
   6   0   4   32.14    1.61
   5   0   4   81.62    3.24
   4   0   4   68.47    2.71
  -3   0  -4  184.83    7.12
   3   0   4  186.41    7.14
  -2   0  -4  158.80    6.25
  -2   0  -4  164.91    6.25
   2   0   4  165.29    6.25
  -1   0  -4  395.89   15.08
   0   0  -4  261.88   10.09
   0   0   4  264.39   10.09
   1   0  -4  400.98   15.32
   1   0  -4  408.79   15.30
  -1   0   4  393.89   15.30
   2   0  -4  165.89    6.35
   2   0  -4  167.68    6.36
   2   0  -4  160.86    6.38
   2   0  -4  166.89    6.34
   3   0  -4  189.59    7.46
   3   0  -4  188.67    7.38
   3   0  -4  191.62    7.41
  -3   0   4  200.97    7.39
   4   0  -4   69.73    2.75
   4   0  -4   69.98    2.77
   4   0  -4   68.97    2.71
   4   0  -4   69.05    2.81
  -4   0   4   70.87    2.72
   5   0  -4   81.28    3.14
   5   0  -4   77.32    3.10
   5   0  -4   79.81    3.22
   5   0  -4   80.15    3.18
   6   0  -4   32.43    1.41
   6   0  -4   32.21    1.35
   7   0  -4   34.66    1.54
   7   0  -4   34.63    1.45
   8   0  -4   14.69    0.70
   8   0  -4   14.29    0.83
   9   0  -4   12.62    0.76
  10   0  -4    6.12    0.53
  10  -1   4   -0.19    0.14
   9  -1   4    0.05    0.12
   8  -1   4    0.32    0.13
   7  -1   4    0.52    0.14
   6  -1   4    1.57    0.23
   5  -1   4    2.64    0.21
   4  -1   4    2.65    0.19
   3  -1   4    6.13    0.31
  -2   1  -4    5.76    0.27
   2  -1   4    5.82    0.27
  -1   1  -4    8.40    0.32
  -1   1  -4    6.87    0.36
   0   1  -4    8.62    0.40
   0  -1   4    8.52    0.39
   1   1  -4    7.59    0.31
   1   1  -4    7.19    0.35
   1   1  -4    7.57    0.35
  -1  -1   4    6.30    0.34
  -1  -1   4    7.55    0.31
   2   1  -4    4.65    0.26
   2   1  -4    5.94    0.27
   2   1  -4    4.96    0.28
   2   1  -4    5.53    0.26
  -2  -1   4    4.82    0.27
   3   1  -4    5.05    0.28
   3   1  -4    5.55    0.33
   3   1  -4    5.95    0.31
   3   1  -4    5.88    0.29
   4   1  -4    2.42    0.22
   4   1  -4    2.30    0.18
   4   1  -4    2.82    0.20
   5   1  -4    2.44    0.19
   5   1  -4    2.55    0.19
   5   1  -4    2.71    0.23
   6   1  -4    1.73    0.17
   6   1  -4    1.50    0.20
   6   1  -4    1.74    0.17
   7   1  -4    0.98    0.15
   7   1  -4    0.62    0.14
   7   1  -4    0.60    0.11
   8   1  -4    0.46    0.15
   8   1  -4    0.40    0.10
   9   1  -4    0.06    0.14
  10   1  -4    0.01    0.15
  10  -2   4    3.41    0.39
   9  -2   4    0.06    0.14
   8  -2   4    8.72    0.64
   7  -2   4    0.37    0.13
   6  -2   4   22.11    0.97
   6  -2   4   22.83    1.04
   5  -2   4    0.15    0.07
   5  -2   4    0.25    0.09
   4  -2   4   56.05    2.26
   4  -2   4   56.76    2.25
   3  -2   4    1.54    0.16
  -1   2  -4    5.99    0.29
   0   2  -4  196.66    7.26
   0   2  -4  186.09    7.27
   0   2  -4  186.34    7.30
   1   2  -4    6.08    0.31
   1   2  -4    5.72    0.28
   1   2  -4    5.88    0.27
  -1  -2   4    5.88    0.29
  -1  -2   4    6.06    0.28
   2   2  -4  123.14    4.95
   2   2  -4  126.44    4.97
   2   2  -4  135.07    4.98
   3   2  -4    1.31    0.13
   3   2  -4    1.33    0.15
   3   2  -4    1.31    0.12
   3   2  -4    1.33    0.22
   4   2  -4   53.42    2.14
   4   2  -4   53.02    2.18
   4   2  -4   54.77    2.11
   4   2  -4   51.61    2.14
   5   2  -4    0.24    0.10
   5   2  -4    0.32    0.09
   5   2  -4    0.24    0.07
   6   2  -4   20.64    0.90
   6   2  -4   21.12    0.99
   6   2  -4   21.39    0.94
   7   2  -4    0.06    0.11
   7   2  -4    0.17    0.11
   7   2  -4    0.25    0.08
   8   2  -4    8.01    0.49
   8   2  -4    9.36    0.57
   9   2  -4    0.41    0.17
  10   2  -4    3.15    0.40
   8  -3   4    0.40    0.15
   7  -3   4    3.11    0.29
   6  -3   4    1.54    0.18
   6  -3   4    1.79    0.21
   5  -3   4    7.29    0.41
   5  -3   4    7.08    0.41
   4  -3   4    2.36    0.20
   3  -3   4   11.95    0.56
   2  -3   4    3.31    0.21
  -1   3  -4   18.05    0.74
  -1   3  -4   17.75    0.83
   0   3  -4    4.29    0.21
   0  -3   4    4.29    0.21
   1   3  -4   18.09    0.73
   1   3  -4   18.39    0.74
   1   3  -4   18.24    0.78
  -1  -3   4   15.84    0.72
   2   3  -4    3.48    0.24
   2   3  -4    3.51    0.22
   2   3  -4    3.68    0.24
   3   3  -4   11.95    0.59
   3   3  -4   11.81    0.58
   3   3  -4   13.63    0.58
   4   3  -4    2.70    0.18
   4   3  -4    2.46    0.20
   4   3  -4    2.31    0.22
   5   3  -4    6.27    0.38
   5   3  -4    7.51    0.43
   5   3  -4    7.74    0.43
   6   3  -4    1.95    0.22
   6   3  -4    1.30    0.13
   6   3  -4    1.35    0.19
   7   3  -4    4.23    0.33
   7   3  -4    3.50    0.23
   7   3  -4    3.47    0.33
   8   3  -4    0.69    0.18
   8   3  -4    0.74    0.19
   9   3  -4    1.18    0.23
   7  -4   4   22.13    1.02
   6  -4   4    8.09    0.48
   5  -4   4   47.10    1.96
   4  -4   4   21.20    0.95
  -3   4  -4   90.45    3.70
   3  -4   4   96.92    3.70
  -2   4  -4   40.13    1.70
   2  -4   4   42.82    1.70
  -1   4  -4  145.12    5.65
   0   4  -4   52.37    2.12
   1   4  -4  139.89    5.55
   1   4  -4  146.39    5.74
   1   4  -4  148.00    5.65
   2   4  -4   40.49    1.66
   2   4  -4   38.89    1.61
   3   4  -4   86.59    3.45
   3   4  -4   88.41    3.49
   4   4  -4   19.36    0.90
   4   4  -4   19.25    0.88
   5   4  -4   43.64    1.85
   5   4  -4   44.34    1.82
   5   4  -4   43.44    1.84
   6   4  -4    8.20    0.49
   6   4  -4    7.42    0.48
   7   4  -4   21.05    1.01
   7   4  -4   20.70    1.03
   8   4  -4    2.83    0.31
   8   4  -4    2.39    0.31
   9   4  -4    8.51    0.60
   9   4  -4    7.59    0.63
   8  -5   4    2.35    0.27
  -7   5  -4    0.46    0.15
   7  -5   4    0.40    0.13
  -6   5  -4    7.54    0.43
   6  -5   4    6.33    0.44
  -5   5  -4    1.14    0.17
   5  -5   4    0.81    0.15
  -4   5  -4   13.53    0.64
   4  -5   4   11.60    0.63
  -3   5  -4    1.54    0.18
   3  -5   4    1.28    0.17
  -2   5  -4   18.50    0.81
   2  -5   4   16.26    0.82
  -1   5  -4    1.60    0.18
   0   5  -4   20.75    0.94
   1   5  -4    1.50    0.15
   1   5  -4    1.26    0.18
   2   5  -4   17.32    0.80
   2   5  -4   18.01    0.84
   3   5  -4    1.57    0.21
   3   5  -4    1.33    0.17
   4   5  -4   12.27    0.62
   4   5  -4   11.50    0.64
   5   5  -4    0.69    0.15
   5   5  -4    0.71    0.16
   5   5  -4    0.87    0.12
   6   5  -4    5.81    0.44
   6   5  -4    7.68    0.48
   7   5  -4    0.51    0.26
   7   5  -4    0.61    0.18
   8   5  -4    3.63    0.39
   8   5  -4    3.38    0.36
   9   5  -4    0.36    0.18
   9   5  -4    0.31    0.20
   8  -6   4   -0.01    0.11
  -7   6  -4    0.40    0.26
   7  -6   4    0.27    0.13
  -6   6  -4    0.22    0.14
   6  -6   4    0.18    0.12
  -5   6  -4    0.81    0.17
   5  -6   4    0.74    0.17
  -4   6  -4    1.19    0.19
   4  -6   4    1.52    0.20
   3  -6   4    0.82    0.15
  -2   6  -4    4.01    0.30
   2  -6   4    4.48    0.31
  -1   6  -4    1.51    0.20
   1  -6   4    1.28    0.16
   0   6  -4    7.55    0.42
   0   6  -4    7.15    0.44
   1   6  -4    1.49    0.18
   1   6  -4    1.48    0.21
   2   6  -4    3.81    0.33
   2   6  -4    4.16    0.29
   3   6  -4    1.01    0.23
   3   6  -4    1.01    0.17
   4   6  -4    1.38    0.23
   4   6  -4    1.53    0.21
   5   6  -4    0.81    0.17
   5   6  -4    0.69    0.19
   5   6  -4    1.21    0.14
   6   6  -4    0.46    0.15
   6   6  -4    0.57    0.18
   7   6  -4    0.80    0.21
   7   6  -4    0.58    0.18
   8   6  -4   -0.09    0.14
   8   6  -4    0.14    0.16
   9   6  -4   -0.10    0.21
   9   6  -4    0.17    0.17
   8  -7   4    2.19    0.29
   7  -7   4    0.42    0.13
  -6   7  -4    7.15    0.48
   6  -7   4    5.41    0.44
   5  -7   4    0.85    0.18
  -4   7  -4   10.61    0.56
   4  -7   4    8.38    0.55
  -3   7  -4    2.72    0.27
   3  -7   4    1.89    0.25
  -2   7  -4   14.47    0.69
   2  -7   4   10.72    0.64
  -1   7  -4    2.09    0.25
   1  -7   4    2.33    0.24
   0   7  -4   12.97    0.68
   0   7  -4   13.60    0.72
   1   7  -4    2.22    0.24
   1   7  -4    2.20    0.28
   2   7  -4   12.61    0.69
   2   7  -4   12.03    0.66
   3   7  -4    2.05    0.24
   3   7  -4    1.99    0.28
   4   7  -4    9.83    0.60
   4   7  -4    8.87    0.55
   5   7  -4    1.91    0.26
   5   7  -4    2.14    0.31
   6   7  -4    6.00    0.64
   6   7  -4    5.87    0.49
   7   7  -4    0.84    0.22
   7   7  -4    0.44    0.16
   8   7  -4    1.66    0.37
   8   7  -4    2.66    0.38
   9   7  -4    0.26    0.23
   7  -8   4    2.07    0.29
  -6   8  -4    1.60    0.25
   6  -8   4    1.88    0.28
  -5   8  -4    5.03    0.39
   5  -8   4    5.48    0.42
  -4   8  -4    2.78    0.30
   4  -8   4    3.28    0.32
  -3   8  -4    9.81    0.58
   3  -8   4   10.21    0.59
  -2   8  -4    3.88    0.35
   2  -8   4    3.98    0.33
  -1   8  -4   13.81    0.74
   0   8  -4    4.19    0.34
   0   8  -4    3.78    0.35
   1   8  -4   14.34    0.78
   1   8  -4   14.06    0.74
   2   8  -4    3.98    0.34
   2   8  -4    3.87    0.37
   3   8  -4    9.54    0.61
   3   8  -4    8.96    0.55
   4   8  -4    2.89    0.35
   4   8  -4    2.48    0.31
   5   8  -4    5.23    0.44
   5   8  -4    4.95    0.68
   6   8  -4    1.66    0.28
   6   8  -4    1.80    0.32
   7   8  -4    1.86    0.31
   7   8  -4    2.21    0.36
   8   8  -4    0.50    0.22
   8   8  -4    0.37    0.40
   7  -9   4    0.42    0.17
   6  -9   4    0.45    0.16
  -5   9  -4    3.37    0.32
   5  -9   4    2.06    0.30
  -4   9  -4    0.99    0.21
   3  -9   4    3.40    0.33
  -2   9  -4    1.72    0.26
   2  -9   4    1.62    0.24
  -1   9  -4    5.28    0.43
   0   9  -4    2.07    0.28
   0   9  -4    1.69    0.27
   1   9  -4    5.60    0.45
   1   9  -4    5.09    0.41
   2   9  -4    1.91    0.27
   2   9  -4    1.57    0.27
   3   9  -4    3.65    0.38
   3   9  -4    4.25    0.37
   4   9  -4    1.17    0.22
   4   9  -4    1.06    0.25
   5   9  -4    1.97    0.30
   5   9  -4    2.57    0.36
   6   9  -4    0.31    0.17
   6   9  -4    0.61    0.23
   7   9  -4    0.58    0.38
   7   9  -4    0.35    0.23
   6 -10   4    1.34    0.30
  -5  10  -4    4.01    0.39
   5 -10   4    4.21    0.41
  -4  10  -4    2.30    0.33
   4 -10   4    2.37    0.31
  -3  10  -4    7.62    0.54
   3 -10   4    8.13    0.54
  -2  10  -4    2.76    0.34
  -1  10  -4   10.03    0.65
  -1  10  -4   10.26    0.65
   0  10  -4    3.32    0.38
   0  10  -4    3.18    0.34
   1  10  -4   10.44    0.69
   1  10  -4   10.30    0.65
   2  10  -4    3.13    0.35
   2  10  -4    2.77    0.40
   3  10  -4    7.97    0.61
   3  10  -4    7.96    0.56
   4  10  -4    1.96    0.30
   4  10  -4    2.57    0.37
   5  10  -4    4.69    0.50
   5  10  -4    4.31    0.43
   6  10  -4    1.89    0.54
  -4  11  -4   -0.35    0.19
  -3  11  -4    1.39    0.30
  -2  11  -4    0.12    0.18
  -1  11  -4    2.92    0.37
  -1  11  -4    2.72    0.34
   0  11  -4    0.04    0.15
   0  11  -4    0.14    0.17
   1  11  -4    3.06    0.40
   1  11  -4    2.63    0.35
   2  11  -4    0.22    0.16
   2  11  -4   -0.02    0.19
   3  11  -4    1.50    0.31
   3  11  -4    2.22    0.33
   4  11  -4    0.03    0.21
   4  11  -4    0.08    0.17
   5  11  -4    0.62    0.26
   6  11  -4    0.23    0.28
  -4  12  -4    2.04    0.32
  -3  12  -4    4.59    0.46
  -2  12  -4    2.46    0.37
  -2  12  -4    2.99    0.39
  -1  12  -4    6.50    0.53
  -1  12  -4    6.17    0.54
   0  12  -4    2.30    0.35
   0  12  -4    2.52    0.39
   1  12  -4    6.68    0.59
   1  12  -4    6.26    0.54
   2  12  -4    2.81    0.40
   2  12  -4    3.23    0.44
   3  12  -4    4.63    0.47
   4  12  -4    2.13    0.41
   4  12  -4    1.87    0.33
  -3  13  -4    0.19    0.19
  -3  13  -4    0.17    0.26
  -2  13  -4    0.23    0.20
  -2  13  -4   -0.08    0.25
  -1  13  -4    0.65    0.33
  -1  13  -4    0.38    0.22
   0  13  -4   -0.01    0.33
   0  13  -4    0.47    0.26
   1  13  -4    0.84    0.24
   1  13  -4    0.56    0.26
   2  13  -4    0.17    0.18
   2  13  -4    0.23    0.24
   3  13  -4    0.48    0.36
   2  13   5    0.31    0.19
   2  13   5    0.45    0.26
  -1 -13  -5    2.22    0.28
   1  13   5    2.10    0.36
   0 -13  -5    0.21    0.15
   0  13   5    0.16    0.22
   0  13   5    0.67    0.24
   1 -13  -5    2.76    0.36
  -1  13   5    2.36    0.36
  -1  13   5    2.06    0.33
   2 -13  -5    0.27    0.18
  -2  13   5    0.44    0.20
   4  12   5   -0.11    0.20
   4  12   5   -0.04    0.19
   3  12   5    0.28    0.18
   2  12   5   -0.01    0.19
   2  12   5   -0.24    0.15
   1  12   5    0.33    0.16
   1  12   5    0.24    0.20
   0  12   5    0.14    0.19
   0  12   5   -0.11    0.15
   1 -12  -5    0.11    0.14
  -1  12   5    0.28    0.19
  -1  12   5    0.41    0.18
   2 -12  -5   -0.15    0.12
  -2  12   5    0.00    0.24
   3 -12  -5    0.04    0.14
   4 -12  -5    0.13    0.15
   6  11   5    0.09    0.24
   5  11   5    1.87    0.50
   5  11   5    2.04    0.37
   4  11   5    0.28    0.22
   4  11   5   -0.03    0.18
   3  11   5    3.83    0.43
   3  11   5    3.08    0.40
  -2 -11  -5   -0.07    0.10
   2  11   5    0.11    0.16
   2  11   5    0.46    0.21
  -1 -11  -5    4.10    0.36
   1  11   5    4.33    0.42
   1  11   5    4.43    0.44
   0 -11  -5    0.25    0.12
   0  11   5    0.42    0.19
   0  11   5    0.51    0.17
   1 -11  -5    4.55    0.46
  -1  11   5    4.91    0.43
  -1  11   5    5.10    0.44
   2 -11  -5    0.06    0.13
  -2  11   5   -0.06    0.16
   3 -11  -5    4.02    0.38
   4 -11  -5    0.21    0.15
   5 -11  -5    2.18    0.33
  -6 -10  -5   -0.09    0.22
   6  10   5    0.38    0.21
   6  10   5    0.48    0.22
  -5 -10  -5    2.89    0.38
   5  10   5    3.26    0.37
   5  10   5    4.02    0.44
  -4 -10  -5    0.20    0.16
   4  10   5    0.76    0.21
   4  10   5    0.55    0.17
  -3 -10  -5    5.42    0.41
   3  10   5    7.10    0.54
   3  10   5    4.99    0.45
   2  10   5    0.78    0.27
   2  10   5    0.63    0.17
  -1 -10  -5    6.59    0.42
  -1 -10  -5    5.85    0.41
   1  10   5    7.17    0.50
   1  10   5    7.89    0.54
   0 -10  -5    0.15    0.11
   0  10   5    0.42    0.15
   0  10   5    0.48    0.17
   1 -10  -5    7.82    0.43
   1 -10  -5    6.72    0.46
  -1  10   5    7.08    0.49
   2 -10  -5    0.45    0.13
  -2  10   5    0.36    0.16
   3 -10  -5    5.98    0.45
   3 -10  -5    7.34    0.44
  -3  10   5    5.43    0.39
   4 -10  -5    0.40    0.14
   4 -10  -5    0.18    0.15
   5 -10  -5    2.73    0.35
   6 -10  -5    0.16    0.15
  -7  -9  -5    9.81    0.71
   7   9   5    9.15    0.70
  -6  -9  -5   -0.05    0.17
   6   9   5    0.35    0.17
   6   9   5    0.44    0.22
  -5  -9  -5   18.77    0.98
   5   9   5   17.92    0.96
   5   9   5   18.22    1.02
  -4  -9  -5    0.42    0.17
   4   9   5    0.41    0.20
   4   9   5    0.12    0.14
  -3  -9  -5   29.29    1.37
  -3  -9  -5   30.80    1.27
   3   9   5   31.16    1.41
   3   9   5   30.19    1.45
  -2  -9  -5    0.36    0.10
  -2  -9  -5    0.50    0.14
   2   9   5    0.34    0.14
   2   9   5    0.58    0.17
  -1  -9  -5   40.51    1.81
   1   9   5   45.36    1.90
   1   9   5   44.35    1.90
   0  -9  -5    0.48    0.12
   0  -9  -5    0.31    0.10
   0   9   5    0.51    0.14
   1  -9  -5   39.88    1.71
   1  -9  -5   38.94    1.66
  -1   9   5   40.51    1.73
   2  -9  -5    0.52    0.14
   2  -9  -5    0.35    0.12
  -2   9   5    0.41    0.13
   3  -9  -5   30.97    1.36
   3  -9  -5   31.23    1.41
  -3   9   5   30.66    1.31
   4  -9  -5    0.30    0.16
   4  -9  -5    0.25    0.13
   5  -9  -5   19.69    1.01
   5  -9  -5   18.69    0.96
   6  -9  -5    0.14    0.15
   7  -9  -5    8.78    0.63
   8   8   5    0.15    0.19
  -7  -8  -5    0.09    0.16
   7   8   5   -0.17    0.17
   7   8   5   -0.27    0.14
  -6  -8  -5    0.02    0.15
   6   8   5   -0.18    0.12
   6   8   5   -0.02    0.16
  -5  -8  -5   -0.11    0.13
   5   8   5   -0.22    0.11
   5   8   5   -0.06    0.12
  -4  -8  -5   -0.03    0.10
   4   8   5   -0.12    0.11
   4   8   5   -0.02    0.12
   3   8   5    0.06    0.12
   3   8   5    0.10    0.13
  -2  -8  -5    0.10    0.07
  -2  -8  -5    0.06    0.09
   2   8   5    0.16    0.13
   2   8   5    0.02    0.10
  -1  -8  -5    0.07    0.07
  -1  -8  -5    0.10    0.09
   1   8   5    0.26    0.11
   1   8   5    0.25    0.13
   0  -8  -5    0.03    0.07
   0  -8  -5   -0.04    0.07
   0   8   5    0.11    0.13
   1  -8  -5    0.01    0.08
   1  -8  -5    0.14    0.09
  -1   8   5    0.09    0.11
   2  -8  -5    0.01    0.09
   2  -8  -5    0.05    0.09
  -2   8   5   -0.03    0.10
   3  -8  -5   -0.16    0.08
   3  -8  -5    0.04    0.10
  -3   8   5    0.01    0.09
   4  -8  -5    0.18    0.12
   4  -8  -5    0.06    0.10
   5  -8  -5    0.13    0.13
   5  -8  -5   -0.05    0.12
   6  -8  -5    0.01    0.11
   7  -8  -5    0.16    0.16
   8  -8  -5   -0.30    0.13
   8   7   5    2.73    0.38
   7   7   5    1.44    0.29
   7   7   5    0.84    0.21
  -6  -7  -5    5.14    0.46
   6   7   5    4.86    0.47
   6   7   5    5.35    0.46
  -5  -7  -5    3.18    0.34
   5   7   5    3.48    0.33
   5   7   5    3.33    0.37
  -4  -7  -5    7.68    0.50
   4   7   5    7.30    0.52
   4   7   5    7.61    0.49
  -3  -7  -5    7.25    0.36
  -3  -7  -5    7.16    0.46
   3   7   5    7.32    0.50
   3   7   5    7.64    0.46
  -2  -7  -5    8.69    0.44
  -2  -7  -5    8.57    0.50
   2   7   5    8.82    0.51
   2   7   5    8.76    0.54
  -1  -7  -5   10.26    0.58
  -1  -7  -5   11.46    0.55
   1   7   5   11.79    0.62
   1   7   5   11.79    0.60
   0  -7  -5    8.77    0.48
   0  -7  -5    8.37    0.46
   0   7   5    8.85    0.50
   1  -7  -5   10.61    0.56
   1  -7  -5   10.75    0.56
  -1   7   5   10.75    0.56
   2  -7  -5    8.57    0.49
   2  -7  -5    8.63    0.47
  -2   7   5    8.06    0.44
   3  -7  -5    7.07    0.43
   3  -7  -5    7.43    0.46
   4  -7  -5    7.35    0.47
   4  -7  -5    7.06    0.47
   5  -7  -5    3.14    0.33
   5  -7  -5    3.37    0.32
   6  -7  -5    5.16    0.43
   7  -7  -5    1.25    0.24
   8  -7  -5    3.07    0.40
   9   6   5    3.52    0.42
   8   6   5   -0.26    0.12
   7   6   5   10.83    0.68
   7   6   5    9.73    0.62
   6   6   5    0.33    0.14
   6   6   5    0.33    0.15
   5   6   5   22.49    1.08
   5   6   5   20.49    1.01
  -4  -6  -5    0.45    0.14
   4   6   5    0.51    0.13
   4   6   5    0.38    0.15
  -3  -6  -5   33.19    1.42
   3   6   5   31.17    1.43
   3   6   5   31.87    1.38
  -1  -6  -5   40.22    1.66
  -1  -6  -5   42.42    1.72
   1   6   5   40.35    1.73
   1   6   5   40.16    1.70
   0   6   5    1.29    0.19
   1  -6  -5   39.41    1.61
   1  -6  -5   38.34    1.60
  -1   6   5   37.18    1.58
   2  -6  -5    0.45    0.11
   3  -6  -5   34.04    1.46
   3  -6  -5   34.00    1.48
   4  -6  -5    0.51    0.13
   4  -6  -5    0.62    0.18
   5  -6  -5   21.33    1.09
   5  -6  -5   24.84    1.11
   6  -6  -5    0.34    0.16
   6  -6  -5    0.22    0.12
   7  -6  -5   11.10    0.67
   8  -6  -5   -0.13    0.16
   9   5   5    0.23    0.23
   8   5   5    0.12    0.13
   7   5   5    1.94    0.28
   7   5   5    1.71    0.29
   6   5   5    0.54    0.18
   6   5   5    0.90    0.18
   5   5   5    6.58    0.41
   5   5   5    5.75    0.44
   4   5   5    2.14    0.22
   4   5   5    1.87    0.26
  -3  -5  -5   15.82    0.76
   3   5   5   15.23    0.72
   3   5   5   15.03    0.76
  -2  -5  -5    8.18    0.48
   2   5   5    9.68    0.51
  -1  -5  -5   23.76    1.06
  -1  -5  -5   23.81    1.07
   1   5   5   25.69    1.06
   1   5   5   24.67    1.08
   0  -5  -5    6.07    0.33
   0  -5  -5    6.20    0.36
   0   5   5    5.59    0.34
   1  -5  -5   25.03    1.07
   1  -5  -5   24.79    1.08
  -1   5   5   24.72    1.09
   2  -5  -5    4.08    0.28
   2  -5  -5    4.23    0.29
  -2   5   5    4.21    0.23
   3  -5  -5   13.73    0.68
   3  -5  -5   13.47    0.67
   4  -5  -5    1.70    0.22
   4  -5  -5    1.78    0.23
   5  -5  -5    6.05    0.41
   5  -5  -5    5.98    0.42
   6  -5  -5    0.48    0.15
   6  -5  -5    0.65    0.18
   7  -5  -5    1.86    0.28
   8  -5  -5    0.10    0.15
   9  -5  -5    0.10    0.16
   9   4   5    0.65    0.19
   8   4   5   -0.08    0.11
   7   4   5    1.13    0.20
   6   4   5    0.13    0.11
   6   4   5    0.09    0.10
   5   4   5    2.14    0.23
   5   4   5    2.06    0.26
   4   4   5    0.02    0.12
   4   4   5    0.12    0.08
  -3  -4  -5    2.42    0.23
   3   4   5    2.71    0.25
   3   4   5    2.56    0.20
  -2  -4  -5    0.07    0.07
  -2  -4  -5    0.04    0.04
   2   4   5    0.22    0.06
   2   4   5    0.10    0.08
   1   4   5    2.76    0.22
   0  -4  -5    0.08    0.05
   0  -4  -5    0.06    0.07
   0   4   5    0.05    0.06
   1  -4  -5    2.51    0.20
  -1   4   5    2.10    0.16
   2  -4  -5    0.20    0.08
   2  -4  -5    0.03    0.06
   2  -4  -5   -0.01    0.04
   4  -4  -5    0.10    0.08
   4  -4  -5   -0.07    0.06
   5  -4  -5    2.63    0.27
   5  -4  -5    2.55    0.27
   6  -4  -5   -0.08    0.09
   6  -4  -5    0.02    0.12
   7  -4  -5    0.94    0.17
   8  -4  -5   -0.08    0.20
   9  -4  -5    0.69    0.18
  10   3   5    1.59    0.29
   9   3   5    8.91    0.60
   8   3   5    4.80    0.39
   7   3   5   21.23    1.03
   6   3   5    9.17    0.52
   5   3   5   39.59    1.74
   5   3   5   41.95    1.71
   4   3   5   14.53    0.73
   4   3   5   15.37    0.70
   3   3   5   72.25    2.96
   3   3   5   73.97    2.88
  -2  -3  -5   27.68    1.21
  -2  -3  -5   29.21    1.12
   2   3   5   28.09    1.20
   2   3   5   28.11    1.16
  -1  -3  -5  113.62    4.34
  -1  -3  -5  107.05    4.27
   1   3   5  106.48    4.31
   1   3   5  115.44    4.29
   0  -3  -5   41.49    1.68
   0  -3  -5   45.21    1.76
   0   3   5   40.40    1.69
   1  -3  -5  105.79    4.15
   1  -3  -5  110.59    4.21
   1  -3  -5  105.57    4.17
   2  -3  -5   27.97    1.15
   2  -3  -5   27.16    1.18
   3  -3  -5   73.33    2.88
   3  -3  -5   69.66    2.84
   4  -3  -5   15.16    0.71
   4  -3  -5   14.92    0.71
   4  -3  -5   15.01    0.74
   5  -3  -5   43.74    2.08
   5  -3  -5   44.09    1.90
   5  -3  -5   44.18    1.84
   6  -3  -5    8.92    0.57
   6  -3  -5    9.84    0.56
   6  -3  -5    9.22    0.53
   7  -3  -5   22.63    1.07
   7  -3  -5   23.16    1.11
   8  -3  -5    3.90    0.36
   8  -3  -5    5.03    0.41
   9  -3  -5    9.06    0.63
   9  -3  -5    9.79    0.60
  10   2   5   -0.18    0.14
   9   2   5    0.99    0.20
   8   2   5   -0.26    0.16
   7   2   5    3.48    0.30
   6   2   5    0.08    0.08
   5   2   5    8.39    0.46
   4   2   5    0.18    0.06
   3   2   5   15.20    0.71
   3   2   5   16.02    0.72
  -2  -2  -5    0.15    0.07
  -2  -2  -5    0.14    0.04
   2   2   5    0.12    0.07
   2   2   5    0.10    0.04
  -1  -2  -5   24.76    0.99
  -1  -2  -5   24.10    1.20
   1   2   5   24.28    1.07
   1   2   5   25.00    0.98
   0  -2  -5    0.16    0.05
   0  -2  -5    0.12    0.07
   1  -2  -5   22.31    0.95
   1  -2  -5   24.90    0.98
   2  -2  -5    0.22    0.06
   3  -2  -5   15.69    0.75
   3  -2  -5   16.90    0.72
   3  -2  -5   15.41    0.71
   4  -2  -5    0.10    0.06
   4  -2  -5    0.11    0.08
   4  -2  -5    0.08    0.06
   5  -2  -5    7.96    0.47
   5  -2  -5    8.71    0.52
   5  -2  -5    8.31    0.46
   6  -2  -5    0.00    0.08
   6  -2  -5    0.04    0.09
   6  -2  -5    0.02    0.09
   7  -2  -5    3.79    0.35
   7  -2  -5    5.27    0.35
   8  -2  -5   -0.04    0.10
   9  -2  -5    1.05    0.19
   9  -2  -5    0.93    0.21
  10  -2  -5    0.29    0.21
  10   1   5    0.90    0.23
   9   1   5    5.18    0.42
   8   1   5    1.63    0.24
   7   1   5   10.60    0.59
   6   1   5    1.89    0.25
   5   1   5   20.38    0.91
   4   1   5    3.04    0.21
  -3  -1  -5   37.00    1.48
   3   1   5   38.69    1.52
  -2  -1  -5    3.21    0.22
  -2  -1  -5    3.12    0.17
   2   1   5    3.21    0.17
  -1  -1  -5   70.91    2.72
   1   1   5   66.30    2.64
   0  -1  -5    2.71    0.19
   0  -1  -5    2.43    0.16
   1  -1  -5   67.68    2.65
   1  -1  -5   65.35    2.61
  -1   1   5   67.05    2.58
   2  -1  -5    3.08    0.16
   2  -1  -5    3.09    0.22
   2  -1  -5    3.22    0.18
   2  -1  -5    3.10    0.28
   3  -1  -5   39.09    1.58
   3  -1  -5   38.20    1.62
   3  -1  -5   39.48    1.58
   4  -1  -5    2.91    0.22
   4  -1  -5    3.19    0.26
   4  -1  -5    2.97    0.22
   5  -1  -5   20.42    0.93
   5  -1  -5   21.01    0.90
   5  -1  -5   19.25    1.14
   6  -1  -5    2.34    0.24
   6  -1  -5    2.47    0.28
   6  -1  -5    2.27    0.22
   7  -1  -5   11.47    0.60
   7  -1  -5   10.82    0.63
   8  -1  -5    1.63    0.24
   8  -1  -5    1.75    0.23
   9  -1  -5    4.36    0.38
   9  -1  -5    5.19    0.45
  10  -1  -5    0.74    0.25
  10   0   5   -0.16    0.15
   9   0   5   -0.04    0.10
   7   0   5   -0.01    0.08
   5   0   5    0.14    0.07
   3   0   5    0.03    0.04
  -2   0  -5    0.13    0.03
   2   0   5    0.11    0.03
  -1   0  -5    0.03    0.05
   0   0  -5    0.11    0.06
   1   0  -5    0.06    0.03
   1   0  -5    0.07    0.05
   1   0  -5    0.06    0.04
  -1   0   5    0.08    0.03
   2   0  -5    0.10    0.05
   2   0  -5    0.03    0.05
   2   0  -5    0.20    0.06
   2   0  -5    0.07    0.04
   3   0  -5    0.00    0.04
   3   0  -5    0.06    0.05
   3   0  -5    0.04    0.05
   3   0  -5    0.04    0.05
   4   0  -5    0.08    0.05
   4   0  -5    0.05    0.07
   4   0  -5    0.01    0.05
   4   0  -5    0.12    0.06
   5   0  -5    0.06    0.15
   5   0  -5    0.03    0.06
   5   0  -5    0.06    0.07
   5   0  -5    0.06    0.05
   6   0  -5    0.11    0.09
   6   0  -5    0.01    0.06
   7   0  -5    0.05    0.09
   7   0  -5    0.22    0.09
   8   0  -5    0.08    0.09
   8   0  -5   -0.04    0.09
   9   0  -5   -0.06    0.12
  10   0  -5    0.07    0.15
  10  -1   5    0.81    0.23
   9  -1   5    5.01    0.42
   8  -1   5    1.61    0.24
   7  -1   5   11.48    0.63
   6  -1   5    2.15    0.31
   5  -1   5   21.13    0.94
   4  -1   5    3.17    0.21
   3  -1   5   40.89    1.63
  -2   1  -5    2.80    0.16
   2  -1   5    3.13    0.16
  -1   1  -5   72.24    2.84
   0   1  -5    2.43    0.17
   0  -1   5    2.60    0.19
   1   1  -5   68.67    2.69
   1   1  -5   67.97    2.68
   1   1  -5   67.28    2.63
  -1  -1   5   69.07    2.64
   2   1  -5    3.09    0.19
   2   1  -5    2.91    0.18
   2   1  -5    2.86    0.17
   2   1  -5    2.65    0.28
   3   1  -5   40.04    1.59
   3   1  -5   40.06    1.65
   3   1  -5   38.89    1.60
   3   1  -5   39.92    1.64
   4   1  -5    3.15    0.26
   4   1  -5    2.93    0.20
   4   1  -5    3.08    0.21
   4   1  -5    3.00    0.22
   5   1  -5   20.30    1.07
   5   1  -5   21.29    0.89
   5   1  -5   20.47    0.90
   5   1  -5   20.80    0.94
   6   1  -5    2.32    0.19
   6   1  -5    2.37    0.23
   6   1  -5    2.15    0.19
   7   1  -5   10.76    0.61
   7   1  -5   10.84    0.54
   7   1  -5   10.60    0.52
   8   1  -5    1.45    0.19
   8   1  -5    1.63    0.24
   9   1  -5    4.81    0.43
  10   1  -5    1.27    0.26
  10  -2   5   -0.20    0.13
   9  -2   5    0.93    0.20
   8  -2   5   -0.15    0.12
   7  -2   5    3.46    0.30
   6  -2   5   -0.02    0.07
   5  -2   5    8.16    0.45
   4  -2   5    0.12    0.06
   3  -2   5   14.84    0.65
  -2   2  -5    0.05    0.19
   2  -2   5    0.29    0.20
  -1   2  -5   24.49    1.05
  -1   2  -5   26.05    1.01
   0   2  -5    0.11    0.05
   0   2  -5    0.11    0.03
   0   2  -5    0.20    0.07
   0  -2   5    0.08    0.05
   1   2  -5   23.19    0.98
   1   2  -5   24.44    0.96
   1   2  -5   24.10    1.00
  -1  -2   5   23.53    0.96
   2   2  -5    0.03    0.05
   2   2  -5    0.08    0.06
   2   2  -5    0.06    0.04
   3   2  -5   14.65    0.70
   3   2  -5   15.81    0.72
   3   2  -5   16.84    0.70
   3   2  -5   15.19    0.72
   4   2  -5    0.18    0.08
   4   2  -5    0.23    0.06
   4   2  -5    0.10    0.06
   4   2  -5    0.11    0.08
   5   2  -5    7.90    0.41
   5   2  -5    8.28    0.45
   5   2  -5    8.82    0.47
   6   2  -5   -0.01    0.08
   6   2  -5    0.07    0.06
   6   2  -5    0.11    0.08
   7   2  -5    3.69    0.26
   7   2  -5    4.28    0.30
   7   2  -5    3.90    0.34
   8   2  -5   -0.20    0.11
   8   2  -5   -0.10    0.08
   8   2  -5    0.09    0.11
   9   2  -5    1.14    0.22
  10   2  -5   -0.02    0.25
   7  -3   5   20.14    0.98
   6  -3   5    8.80    0.51
   2  -3   5   26.85    1.77
  -1   3  -5  114.39    4.38
  -1   3  -5  111.76    4.42
   0   3  -5   40.56    1.63
   0   3  -5   42.75    1.64
   0   3  -5   42.01    1.69
   0  -3   5   40.17    1.63
   1   3  -5  105.25    4.24
   1   3  -5  110.12    4.24
   1   3  -5  114.43    4.30
  -1  -3   5  108.93    4.25
   2   3  -5   27.02    1.20
   2   3  -5   27.23    1.14
   2   3  -5   25.84    1.11
   3   3  -5   69.98    2.82
   3   3  -5   69.19    2.83
   3   3  -5   74.71    2.85
   4   3  -5   14.98    0.66
   4   3  -5   14.29    0.71
   4   3  -5   14.69    0.70
   4   3  -5   14.88    0.69
   5   3  -5   40.49    1.81
   5   3  -5   43.03    1.69
   5   3  -5   41.17    1.74
   6   3  -5    8.18    0.43
   6   3  -5    8.79    0.50
   6   3  -5    9.34    0.53
   7   3  -5   20.94    1.00
   7   3  -5   20.32    0.90
   7   3  -5   21.24    1.03
   8   3  -5    4.37    0.38
   8   3  -5    3.59    0.33
   9   3  -5    8.69    0.60
   6  -4   5    0.03    0.07
   5  -4   5    1.48    0.19
   4  -4   5   -0.03    0.06
   3  -4   5    1.59    0.17
  -2   4  -5    0.20    0.08
  -2   4  -5    0.01    0.05
  -1   4  -5    2.42    0.21
   0   4  -5    0.13    0.05
   0   4  -5    0.04    0.06
  -1  -4   5    1.57    0.12
   2   4  -5    0.02    0.07
   2   4  -5    0.09    0.05
   2   4  -5    0.03    0.05
   3   4  -5    2.22    0.22
   3   4  -5    2.26    0.19
   3   4  -5    1.98    0.18
   4   4  -5    0.00    0.05
   4   4  -5    0.05    0.10
   4   4  -5    0.00    0.06
   5   4  -5    2.09    0.24
   5   4  -5    1.90    0.17
   5   4  -5    2.04    0.23
   6   4  -5   -0.06    0.11
   6   4  -5    0.19    0.11
   6   4  -5    0.00    0.06
   7   4  -5    1.04    0.19
   7   4  -5    0.96    0.18
   7   4  -5    0.56    0.10
   8   4  -5   -0.09    0.10
   8   4  -5   -0.04    0.14
   9   4  -5    0.43    0.24
  -7   5  -5    1.59    0.24
  -6   5  -5    0.36    0.26
   6  -5   5    0.61    0.13
  -5   5  -5    5.97    0.40
   5  -5   5    6.62    0.41
  -4   5  -5    2.03    0.22
   4  -5   5    1.73    0.20
  -3   5  -5   13.60    0.70
   3  -5   5   15.19    0.70
  -2   5  -5    4.11    0.29
  -1   5  -5   24.00    1.07
   0   5  -5    7.02    0.37
   0   5  -5    6.27    0.39
   1   5  -5   24.95    1.11
   1   5  -5   24.64    1.06
   2   5  -5    4.32    0.32
   2   5  -5    4.20    0.27
   3   5  -5   14.93    0.74
   3   5  -5   14.27    0.69
   4   5  -5    2.29    0.39
   4   5  -5    1.76    0.21
   5   5  -5    6.14    0.34
   5   5  -5    6.21    0.44
   5   5  -5    6.40    0.42
   6   5  -5    0.61    0.10
   6   5  -5    0.79    0.20
   6   5  -5    0.42    0.14
   7   5  -5    1.91    0.28
   7   5  -5    2.51    0.30
   8   5  -5    0.35    0.17
   8   5  -5    0.48    0.21
   9   5  -5    0.34    0.18
   9   5  -5    0.15    0.23
  -7   6  -5   11.38    0.63
  -6   6  -5    0.20    0.13
   6  -6   5    0.01    0.09
  -5   6  -5   22.69    1.07
   5  -6   5   18.39    0.97
  -4   6  -5    0.32    0.12
   4  -6   5    0.25    0.09
  -3   6  -5   34.86    1.42
   3  -6   5   29.35    1.45
  -2   6  -5    0.51    0.13
  -1   6  -5   42.09    1.78
   0   6  -5    0.60    0.12
   1   6  -5   35.91    1.48
   1   6  -5   33.76    1.52
   2   6  -5    0.57    0.13
   2   6  -5    0.35    0.15
   3   6  -5   30.89    1.38
   3   6  -5   32.87    1.44
   4   6  -5    0.46    0.12
   4   6  -5    0.27    0.13
   5   6  -5   23.58    1.06
   5   6  -5   20.45    1.00
   5   6  -5   18.56    0.89
   6   6  -5    0.06    0.07
   6   6  -5   -0.09    0.11
   6   6  -5    0.13    0.13
   7   6  -5    9.92    0.62
   7   6  -5    9.53    0.70
   8   6  -5    0.08    0.16
   8   6  -5    0.13    0.16
   9   6  -5    4.07    0.46
   9   6  -5    3.58    0.48
  -7   7  -5    1.28    0.28
  -6   7  -5    4.13    0.36
   6  -7   5    4.74    0.39
  -5   7  -5    3.18    0.32
   5  -7   5    3.57    0.33
  -4   7  -5    6.76    0.46
   4  -7   5    7.58    0.48
  -3   7  -5    8.35    0.57
   3  -7   5    8.17    0.50
  -1   7  -5    9.95    0.78
   0   7  -5    8.11    0.52
   0   7  -5    8.35    0.48
   1   7  -5   11.59    0.65
   1   7  -5   11.33    0.60
   2   7  -5    7.69    0.55
   2   7  -5    7.50    0.51
   3   7  -5    7.46    0.46
   3   7  -5    7.50    0.52
   4   7  -5    7.15    0.51
   4   7  -5    7.00    0.46
   5   7  -5    3.37    0.33
   5   7  -5    3.56    0.38
   6   7  -5    4.54    0.41
   6   7  -5    4.78    0.69
   7   7  -5    1.39    0.28
   7   7  -5    1.28    0.25
   8   7  -5    2.23    0.35
   8   7  -5    1.96    0.51
   6  -8   5   -0.16    0.08
  -5   8  -5    0.20    0.15
   5  -8   5    0.05    0.17
  -4   8  -5   -0.10    0.12
   4  -8   5   -0.09    0.08
  -3   8  -5   -0.05    0.12
   3  -8   5    0.04    0.08
  -2   8  -5    0.15    0.12
  -1   8  -5   -0.06    0.11
   0   8  -5   -0.06    0.10
   0   8  -5    0.04    0.10
   1   8  -5   -0.04    0.10
   1   8  -5    0.12    0.09
   2   8  -5   -0.01    0.10
   2   8  -5   -0.03    0.11
   3   8  -5    0.02    0.13
   3   8  -5    0.11    0.12
   4   8  -5   -0.09    0.14
   4   8  -5    0.10    0.12
   5   8  -5    0.18    0.18
   5   8  -5   -0.20    0.14
   6   8  -5    0.01    0.15
   6   8  -5   -0.19    0.11
   7   8  -5   -0.14    0.14
   7   8  -5   -0.05    0.18
   8   8  -5   -0.14    0.21
   8   8  -5    0.01    0.15
  -6   9  -5    0.19    0.21
  -5   9  -5   19.91    1.02
   5  -9   5   20.15    1.04
  -4   9  -5    0.21    0.16
   4  -9   5    0.46    0.16
  -3   9  -5   32.92    1.52
  -2   9  -5    0.23    0.16
  -1   9  -5   41.23    1.84
   0   9  -5    0.14    0.14
   0   9  -5    0.46    0.16
   1   9  -5   40.88    1.80
   1   9  -5   40.99    1.85
   2   9  -5    0.56    0.16
   2   9  -5    0.49    0.19
   3   9  -5   31.94    1.55
   3   9  -5   30.90    1.44
   4   9  -5    0.49    0.29
   4   9  -5    0.38    0.20
   5   9  -5   18.75    0.99
   5   9  -5   18.48    1.04
   6   9  -5    0.11    0.18
   6   9  -5    0.23    0.19
   7   9  -5    8.98    0.65
   7   9  -5    9.11    0.77
  -5  10  -5    4.03    0.39
  -4  10  -5    0.33    0.17
  -3  10  -5    6.38    0.49
  -1  10  -5    6.59    0.51
  -1  10  -5    7.49    0.53
   0  10  -5    0.77    0.20
   0  10  -5    0.32    0.17
   1  10  -5    6.68    0.50
   2  10  -5    0.48    0.17
   2  10  -5    0.31    0.18
   3  10  -5    5.19    0.47
   3  10  -5    4.70    0.42
   4  10  -5    0.55    0.22
   4  10  -5    0.48    0.17
   5  10  -5    2.38    0.35
   5  10  -5    3.24    0.44
   6  10  -5    0.26    0.24
   6  10  -5    0.24    0.24
  -4  11  -5   -0.20    0.16
  -3  11  -5    4.06    0.42
  -2  11  -5    0.06    0.16
  -1  11  -5    4.63    0.42
  -1  11  -5    4.37    0.45
   0  11  -5    0.08    0.18
   0  11  -5    0.06    0.15
   1  11  -5    4.48    0.44
   1  11  -5    4.34    0.46
   2  11  -5    0.20    0.16
   2  11  -5    0.03    0.19
   3  11  -5    3.47    0.45
   3  11  -5    3.63    0.39
   4  11  -5    0.26    0.18
   4  11  -5    0.08    0.21
   5  11  -5    2.79    0.42
   5  11  -5    2.11    0.40
  -4  12  -5   -0.39    0.20
  -3  12  -5   -0.13    0.20
  -2  12  -5   -0.32    0.20
  -2  12  -5   -0.07    0.16
  -1  12  -5    0.25    0.18
  -1  12  -5    0.15    0.19
   0  12  -5   -0.18    0.17
   0  12  -5    0.01    0.15
   1  12  -5    0.06    0.19
   1  12  -5    0.30    0.18
   2  12  -5    0.02    0.20
   2  12  -5   -0.18    0.17
   3  12  -5    0.48    0.23
   3  12  -5    0.08    0.22
   4  12  -5    0.38    0.22
   4  12  -5   -0.01    0.22
  -3  13  -5    2.17    0.45
  -3  13  -5    1.32    0.32
  -2  13  -5    0.64    0.24
  -2  13  -5    0.51    0.27
  -1  13  -5    2.01    0.35
  -1  13  -5    2.15    0.40
   0  13  -5   -0.27    0.21
   0  13  -5    0.72    0.23
   1  13  -5    2.18    0.38
   1  13  -5    2.21    0.35
   2  13  -5    0.31    0.35
   2  13  -5    0.44    0.23
   2  13   6    1.12    0.29
   2  13   6    1.52    0.32
  -1 -13  -6    0.28    0.16
   1  13   6    0.20    0.19
   1  13   6    1.02    0.34
   0 -13  -6    1.20    0.23
   0  13   6    1.35    0.27
  -1  13   6    0.27    0.20
   2 -13  -6    0.81    0.23
  -2  13   6    1.23    0.25
   4  12   6    0.67    0.30
   4  12   6    0.29    0.23
   3  12   6    7.09    0.66
   3  12   6    7.06    0.63
   2  12   6    0.60    0.23
   2  12   6    0.05    0.19
  -1 -12  -6    9.89    0.60
   1  12   6    9.37    0.64
   1  12   6    8.74    0.65
   0 -12  -6    0.53    0.15
   0  12   6    0.54    0.23
   0  12   6    0.40    0.18
   1 -12  -6    8.70    0.58
  -1  12   6    7.79    0.60
  -1  12   6    8.74    0.58
   2 -12  -6    0.35    0.17
   4 -12  -6    0.20    0.17
   5  11   6    0.33    0.28
   5  11   6    0.64    0.24
  -4 -11  -6    0.46    0.37
   4  11   6    0.40    0.20
  -3 -11  -6    0.53    0.23
   3  11   6    0.68    0.22
   3  11   6    0.31    0.17
  -2 -11  -6   -0.16    0.18
   2  11   6   -0.01    0.19
   2  11   6    0.16    0.15
  -1 -11  -6    0.55    0.15
   1  11   6    0.72    0.19
   1  11   6    0.81    0.21
   0  11   6    0.25    0.20
   0  11   6    0.12    0.14
   1 -11  -6    0.59    0.16
  -1  11   6    1.13    0.22
  -1  11   6    0.95    0.22
   2 -11  -6    0.08    0.12
  -2  11   6   -0.12    0.14
   3 -11  -6    0.41    0.16
   4 -11  -6   -0.11    0.12
   5 -11  -6   -0.11    0.13
  -6 -10  -6    7.51    0.61
   6  10   6    7.69    0.63
   6  10   6    7.21    0.83
  -5 -10  -6    0.38    0.19
   5  10   6    0.36    0.17
  -4 -10  -6   14.51    0.81
   4  10   6   14.40    0.88
   4  10   6   14.83    0.83
  -3 -10  -6    0.48    0.19
   3  10   6    0.38    0.19
   3  10   6    0.84    0.21
  -2 -10  -6   22.71    1.00
  -2 -10  -6   20.77    1.03
   2  10   6   21.32    1.21
   2  10   6   22.02    1.11
  -1 -10  -6    0.89    0.22
  -1 -10  -6    0.49    0.14
   1  10   6    0.73    0.19
   1  10   6    1.04    0.24
   0 -10  -6   24.56    1.13
   0 -10  -6   24.91    1.15
   0  10   6   25.82    1.20
   0  10   6   24.84    1.21
   1 -10  -6    0.73    0.16
   1 -10  -6    0.60    0.16
  -1  10   6    0.81    0.19
   2 -10  -6   20.22    1.18
   2 -10  -6   20.37    1.28
  -2  10   6   20.87    0.97
   3 -10  -6    0.74    0.19
   3 -10  -6    0.82    0.19
   4 -10  -6   13.31    0.74
   4 -10  -6   14.61    0.82
   5 -10  -6    0.62    0.20
   6 -10  -6    7.71    0.57
  -7  -9  -6    0.81    0.29
   7   9   6    0.71    0.30
   7   9   6    1.16    0.27
  -6  -9  -6    0.07    0.17
   6   9   6    0.12    0.18
   6   9   6   -0.06    0.15
  -5  -9  -6    2.23    0.35
   5   9   6    3.51    0.40
   5   9   6    3.16    0.35
  -4  -9  -6    0.01    0.12
   4   9   6   -0.10    0.13
   4   9   6   -0.04    0.14
  -3  -9  -6    3.85    0.28
  -3  -9  -6    5.00    0.39
   3   9   6    4.28    0.39
   3   9   6    5.46    0.55
  -2  -9  -6    0.07    0.12
  -2  -9  -6    0.07    0.08
   2   9   6    0.12    0.15
   2   9   6    0.05    0.11
  -1  -9  -6    6.26    0.43
  -1  -9  -6    6.61    0.41
   1   9   6    7.29    0.50
   1   9   6    7.25    0.48
   0  -9  -6    0.10    0.10
   0  -9  -6    0.06    0.08
   0   9   6    0.05    0.10
   0   9   6    0.22    0.13
   1  -9  -6    7.05    0.44
   1  -9  -6    7.34    0.47
  -1   9   6    8.04    0.48
   2  -9  -6    0.04    0.10
   2  -9  -6    0.09    0.12
  -2   9   6   -0.12    0.11
   3  -9  -6    4.79    0.41
   3  -9  -6    6.16    0.42
  -3   9   6    5.98    0.36
   4  -9  -6    0.21    0.13
   4  -9  -6   -0.15    0.10
   5  -9  -6    3.45    0.37
   5  -9  -6    3.59    0.37
   7  -9  -6    1.01    0.21
  -8  -8  -6    1.30    0.31
   8   8   6    1.01    0.23
  -7  -8  -6    5.89    0.54
   7   8   6    6.09    0.68
   7   8   6    5.61    0.49
  -6  -8  -6    2.14    0.35
   6   8   6    1.78    0.30
   6   8   6    1.82    0.28
  -5  -8  -6   10.38    0.66
   5   8   6   10.20    0.62
   5   8   6    9.64    0.68
  -4  -8  -6    3.13    0.33
   4   8   6    2.90    0.37
   4   8   6    2.53    0.30
  -3  -8  -6   12.98    0.72
  -3  -8  -6   13.41    0.61
   3   8   6   13.83    0.72
   3   8   6   12.88    0.75
  -2  -8  -6    4.14    0.27
  -2  -8  -6    3.59    0.32
   2   8   6    3.72    0.35
   2   8   6    4.02    0.33
  -1  -8  -6   15.87    0.74
  -1  -8  -6   14.97    0.77
   1   8   6   15.49    0.80
   1   8   6   15.42    0.78
   0  -8  -6    4.94    0.35
   0   8   6    4.65    0.42
   0   8   6    5.60    0.39
   1  -8  -6   15.81    0.80
   1  -8  -6   16.78    0.81
  -1   8   6   17.18    0.81
   2  -8  -6    4.71    0.36
   2  -8  -6    3.83    0.32
  -2   8   6    4.47    0.30
   3  -8  -6   13.88    0.74
   3  -8  -6   14.22    0.80
  -3   8   6   13.13    0.62
   4  -8  -6    3.03    0.33
   4  -8  -6    2.82    0.30
   5  -8  -6    9.93    0.60
   5  -8  -6    9.34    0.61
   6  -8  -6    2.22    0.33
   7  -8  -6    5.85    0.52
   8  -8  -6    0.96    0.24
  -8  -7  -6    0.54    0.41
   8   7   6    0.68    0.21
  -7  -7  -6    0.46    0.23
   7   7   6    0.69    0.22
   7   7   6    0.22    0.14
  -6  -7  -6    2.01    0.46
   6   7   6    1.69    0.32
   5   7   6    1.34    0.34
   5   7   6    0.86    0.18
  -4  -7  -6    5.26    0.41
   4   7   6    4.92    0.42
   4   7   6    4.41    0.36
  -3  -7  -6    2.10    0.27
  -3  -7  -6    2.76    0.19
   3   7   6    2.69    0.30
   3   7   6    2.89    0.27
  -2  -7  -6    5.62    0.32
  -2  -7  -6    6.28    0.41
   2   7   6    5.80    0.42
   2   7   6    5.21    0.39
   1   7   6    3.37    0.29
   0  -7  -6    6.96    0.44
   0  -7  -6    7.42    0.42
   0   7   6    7.37    0.45
   1  -7  -6    4.81    0.33
   1  -7  -6    4.38    0.32
  -1   7   6    3.48    0.29
   2  -7  -6    5.56    0.39
   2  -7  -6    7.22    0.43
  -2   7   6    6.41    0.36
   3  -7  -6    3.43    0.30
   4  -7  -6    5.13    0.39
   4  -7  -6    4.92    0.38
   5  -7  -6    2.21    0.29
   6  -7  -6    3.08    0.34
   6  -7  -6    3.23    0.36
   7  -7  -6    0.40    0.17
   8  -7  -6    0.51    0.24
   9   6   6    0.72    0.21
   8   6   6    1.46    0.26
   7   6   6    1.76    0.26
   7   6   6    1.78    0.31
  -6  -6  -6    3.87    0.39
   6   6   6    3.68    0.35
   6   6   6    3.42    0.40
  -5  -6  -6    2.54    0.31
   5   6   6    2.92    0.28
   5   6   6    2.59    0.32
  -4  -6  -6    7.22    0.49
   4   6   6    7.14    0.51
   4   6   6    7.55    0.45
  -3  -6  -6    3.21    0.30
   3   6   6    3.57    0.28
   3   6   6    2.97    0.32
  -2  -6  -6   13.76    0.60
  -2  -6  -6   13.41    0.69
   2   6   6   13.16    0.65
   2   6   6   12.67    0.84
  -1  -6  -6    7.52    0.40
  -1  -6  -6    8.65    0.47
   1   6   6    6.47    0.41
   0  -6  -6   18.04    0.86
   0  -6  -6   18.89    0.83
   0   6   6   17.73    0.83
   1  -6  -6    5.02    0.35
   1  -6  -6    5.48    0.35
  -1   6   6    5.81    0.34
   2  -6  -6   12.74    0.64
   2  -6  -6   12.74    0.64
  -2   6   6   12.01    0.66
   3  -6  -6    3.34    0.28
   3  -6  -6    2.59    0.27
   4  -6  -6    7.12    0.46
   4  -6  -6    7.09    0.46
   5  -6  -6    3.02    0.31
   5  -6  -6    2.65    0.32
   6  -6  -6    3.58    0.36
   6  -6  -6    4.10    0.38
   7  -6  -6    1.84    0.28
   8  -6  -6    1.24    0.24
   9  -6  -6    0.57    0.21
   9   5   6    0.34    0.28
   8   5   6    0.82    0.19
   7   5   6    0.66    0.16
   6   5   6    3.51    0.34
   6   5   6    2.67    0.28
   5   5   6    1.96    0.28
   5   5   6    1.99    0.23
  -4  -5  -6    4.62    0.37
   4   5   6    5.05    0.38
   4   5   6    4.62    0.32
  -3  -5  -6    2.65    0.26
   3   5   6    2.86    0.23
   3   5   6    3.47    0.42
  -2  -5  -6    7.94    0.45
  -2  -5  -6    7.21    0.36
   2   5   6    6.82    0.39
   2   5   6    7.14    0.44
  -1  -5  -6    4.73    0.27
  -1  -5  -6    5.11    0.33
   1   5   6    3.96    0.30
   1   5   6    4.04    0.28
   0  -5  -6    9.23    0.53
   0  -5  -6   10.59    0.49
   0   5   6   10.21    0.51
   1  -5  -6    4.78    0.30
   1  -5  -6    4.18    0.31
  -1   5   6    4.64    0.28
   2  -5  -6    6.58    0.41
   2  -5  -6    7.31    0.41
   3  -5  -6    3.01    0.27
   3  -5  -6    3.21    0.27
   4  -5  -6    4.56    0.41
   4  -5  -6    4.95    0.36
   5  -5  -6    1.78    0.24
   5  -5  -6    2.29    0.27
   6  -5  -6    2.95    0.32
   6  -5  -6    2.95    0.31
   7  -5  -6    0.68    0.26
   8  -5  -6    0.41    0.16
   9  -5  -6    0.40    0.19
   9   4   6    2.35    0.32
   8   4   6    0.25    0.14
   7   4   6    5.86    0.43
   6   4   6    0.79    0.17
   5   4   6   11.86    0.68
   5   4   6   13.39    0.68
   4   4   6    2.16    0.19
   4   4   6    1.47    0.23
  -3  -4  -6   25.85    1.15
   3   4   6   24.53    1.14
   3   4   6   25.97    1.09
  -2  -4  -6    3.87    0.29
  -2  -4  -6    3.89    0.22
   2   4   6    3.72    0.28
   2   4   6    3.90    0.24
  -1  -4  -6   42.59    1.65
  -1  -4  -6   41.24    1.72
   1   4   6   39.60    1.68
   1   4   6   40.27    1.78
   0  -4  -6    5.20    0.28
   0  -4  -6    5.13    0.33
   0   4   6    4.58    0.29
   1  -4  -6   40.65    1.63
   1  -4  -6   41.62    1.68
  -1   4   6   37.60    1.60
   2  -4  -6    3.58    0.27
   2  -4  -6    3.77    0.25
   2  -4  -6    3.20    0.19
   3  -4  -6   25.05    1.09
   3  -4  -6   24.79    1.11
   4  -4  -6    1.61    0.22
   4  -4  -6    1.62    0.20
   5  -4  -6   12.59    0.67
   5  -4  -6   13.02    0.70
   6  -4  -6    0.62    0.18
   6  -4  -6    0.77    0.16
   7  -4  -6    5.63    0.43
   8  -4  -6    0.03    0.13
   9  -4  -6    2.03    0.30
   9   3   6    2.36    0.30
   8   3   6    0.31    0.14
   7   3   6    5.21    0.39
   6   3   6    0.45    0.12
   5   3   6   12.11    0.60
   4   3   6    0.74    0.16
   4   3   6    0.97    0.14
  -3  -3  -6   18.27    0.91
   3   3   6   19.90    0.90
   3   3   6   20.31    0.84
  -2  -3  -6    1.22    0.10
  -2  -3  -6    1.00    0.16
   2   3   6    1.02    0.11
   2   3   6    1.05    0.15
  -1  -3  -6   27.43    1.09
  -1  -3  -6   26.99    1.16
   1   3   6   26.10    1.12
   1   3   6   25.94    1.08
   0  -3  -6    0.51    0.10
   1  -3  -6   28.02    1.15
   1  -3  -6   27.05    1.19
   2  -3  -6    0.64    0.08
   2  -3  -6    1.05    0.14
   3  -3  -6   18.55    0.86
   3  -3  -6   20.08    0.90
   4  -3  -6    0.53    0.11
   4  -3  -6    0.61    0.14
   5  -3  -6   11.02    0.69
   5  -3  -6   13.16    0.82
   5  -3  -6   10.80    0.64
   6  -3  -6    0.39    0.12
   6  -3  -6    0.50    0.15
   6  -3  -6    0.42    0.13
   7  -3  -6    6.21    0.42
   7  -3  -6    5.42    0.42
   8  -3  -6    0.21    0.13
   8  -3  -6    0.12    0.12
   9  -3  -6    2.76    0.36
  10   2   6    1.85    0.31
   9   2   6    0.14    0.14
   7   2   6    0.45    0.13
   6   2   6   16.99    0.82
   5   2   6    1.36    0.17
   4   2   6   27.48    1.15
  -3  -2  -6    3.04    0.17
   3   2   6    3.23    0.20
  -2  -2  -6   45.73    1.85
  -2  -2  -6   43.35    1.75
   2   2   6   44.78    1.76
  -1  -2  -6    5.25    0.27
  -1  -2  -6    5.01    0.32
   1   2   6    5.34    0.25
   0  -2  -6   58.49    2.32
   0  -2  -6   56.31    2.26
   1  -2  -6    3.84    0.25
   1  -2  -6    4.80    0.30
   1  -2  -6    5.01    0.27
   2  -2  -6   42.01    1.73
   2  -2  -6   45.17    1.80
   2  -2  -6   42.77    1.75
   3  -2  -6    2.97    0.20
   3  -2  -6    2.92    0.24
   3  -2  -6    2.84    0.22
   4  -2  -6   28.34    1.22
   4  -2  -6   28.65    1.27
   4  -2  -6   28.56    1.22
   5  -2  -6    1.04    0.15
   5  -2  -6    1.43    0.24
   5  -2  -6    1.48    0.19
   6  -2  -6   16.65    0.80
   6  -2  -6   15.94    0.86
   6  -2  -6   17.00    0.83
   7  -2  -6    0.42    0.13
   7  -2  -6    0.39    0.12
   8  -2  -6    7.85    0.53
   8  -2  -6    6.74    0.47
   9  -2  -6   -0.07    0.23
   9  -2  -6    0.13    0.16
  10   1   6   -0.08    0.17
   9   1   6   -0.09    0.12
   8   1   6    0.32    0.14
   7   1   6    0.46    0.13
   6   1   6    1.01    0.20
   5   1   6    1.98    0.19
   4   1   6    2.86    0.20
   3   1   6    4.13    0.23
  -2  -1  -6    3.69    0.26
  -2  -1  -6    3.34    0.19
   2   1   6    4.41    0.20
  -1  -1  -6    7.67    0.42
   0  -1  -6    4.46    0.23
   0  -1  -6    3.56    0.27
   1  -1  -6    7.54    0.41
   1  -1  -6    9.02    0.49
  -1   1   6    7.26    0.33
   2  -1  -6    4.01    0.22
   2  -1  -6    4.19    0.25
   2  -1  -6    3.77    0.27
   3  -1  -6    4.02    0.25
   3  -1  -6    3.98    0.28
   3  -1  -6    3.75    0.24
   4  -1  -6    3.07    0.27
   4  -1  -6    2.79    0.22
   4  -1  -6    3.08    0.23
   5  -1  -6    1.92    0.20
   5  -1  -6    1.97    0.20
   5  -1  -6    1.81    0.24
   6  -1  -6    1.50    0.23
   6  -1  -6    1.51    0.21
   6  -1  -6    1.40    0.18
   7  -1  -6    0.45    0.14
   7  -1  -6    0.57    0.13
   8  -1  -6    0.40    0.13
   8  -1  -6    0.55    0.16
   9  -1  -6   -0.05    0.12
   9  -1  -6    0.02    0.13
  10   0   6   -0.17    0.17
   9   0   6    2.93    0.33
   8   0   6    0.62    0.17
   7   0   6    8.98    0.53
   5   0   6   23.40    1.02
   4   0   6   18.14    0.79
   3   0   6   50.24    1.98
  -2   0  -6   62.40    2.49
  -2   0  -6   65.71    2.58
   2   0   6   64.70    2.49
  -1   0  -6   83.08    4.70
   1   0   6   78.26    4.57
   0   0  -6  118.56    4.63
   1   0  -6   81.15    3.14
   1   0  -6   85.08    3.28
   1   0  -6   80.24    3.19
  -1   0   6   80.19    3.18
   2   0  -6   62.91    2.51
   2   0  -6   64.51    2.50
   2   0  -6   62.60    2.54
   2   0  -6   64.16    2.48
   3   0  -6   50.32    2.03
   3   0  -6   52.71    2.00
   3   0  -6   49.72    2.07
   3   0  -6   49.13    2.01
   4   0  -6   18.20    0.81
   4   0  -6   18.60    0.86
   4   0  -6   17.96    0.75
   4   0  -6   17.46    0.80
   5   0  -6   23.44    1.02
   5   0  -6   23.08    1.04
   5   0  -6   23.45    1.10
   6   0  -6    4.41    0.37
   6   0  -6    4.14    0.32
   6   0  -6    4.07    0.29
   7   0  -6    9.02    0.52
   7   0  -6    9.02    0.54
   8   0  -6    0.66    0.14
   8   0  -6    0.40    0.15
   9   0  -6    3.06    0.36
  10   0  -6   -0.26    0.24
  10  -1   6   -0.36    0.15
   9  -1   6    0.13    0.13
   8  -1   6    0.46    0.16
   7  -1   6    0.43    0.13
   6  -1   6    1.19    0.28
   5  -1   6    2.61    0.22
   4  -1   6    2.94    0.21
   3  -1   6    4.40    0.24
  -2   1  -6    3.99    0.19
  -2   1  -6    3.56    0.25
  -1   1  -6    7.73    0.40
   0   1  -6    3.90    0.25
   1   1  -6    7.62    0.37
   1   1  -6    6.81    0.38
   1   1  -6    7.79    0.32
  -1  -1   6    7.11    0.32
   2   1  -6    4.34    0.22
   2   1  -6    3.67    0.23
   2   1  -6    3.85    0.26
   2   1  -6    4.06    0.24
   3   1  -6    3.91    0.27
   3   1  -6    4.06    0.24
   3   1  -6    4.47    0.25
   3   1  -6    3.67    0.24
   4   1  -6    2.63    0.28
   4   1  -6    2.86    0.21
   4   1  -6    3.06    0.26
   4   1  -6    3.09    0.22
   5   1  -6    1.89    0.24
   5   1  -6    1.84    0.20
   5   1  -6    1.86    0.18
   5   1  -6    2.06    0.18
   6   1  -6    1.24    0.16
   6   1  -6    1.41    0.20
   6   1  -6    1.35    0.15
   7   1  -6    0.46    0.13
   7   1  -6    0.63    0.12
   8   1  -6    0.61    0.16
   8   1  -6    0.38    0.12
   9   1  -6    0.07    0.12
   9  -2   6   -0.14    0.10
   8  -2   6    6.97    0.67
   7  -2   6    0.45    0.14
   6  -2   6   16.45    0.80
   5  -2   6    1.48    0.17
   4  -2   6   29.02    1.22
  -2   2  -6   43.98    1.84
  -1   2  -6    5.04    0.28
  -1   2  -6    4.56    0.22
   0   2  -6   57.18    2.22
   0   2  -6   57.38    2.28
   1   2  -6    4.58    0.27
   1   2  -6    4.86    0.28
   1   2  -6    4.57    0.23
  -1  -2   6    5.04    0.24
   2   2  -6   43.99    1.74
   2   2  -6   44.14    1.77
   2   2  -6   42.74    1.77
   3   2  -6    3.01    0.20
   3   2  -6    2.75    0.23
   3   2  -6    2.94    0.22
   3   2  -6    3.22    0.21
   4   2  -6   28.18    1.20
   4   2  -6   28.16    1.24
   4   2  -6   29.10    1.19
   4   2  -6   27.61    1.20
   5   2  -6    1.31    0.17
   5   2  -6    1.26    0.21
   5   2  -6    1.46    0.19
   5   2  -6    1.53    0.16
   6   2  -6   16.25    0.74
   6   2  -6   15.86    0.75
   6   2  -6   16.27    0.80
   7   2  -6    0.39    0.13
   7   2  -6    0.70    0.16
   7   2  -6    0.40    0.11
   8   2  -6    5.84    0.44
   8   2  -6    6.66    0.48
   8   2  -6    6.30    0.39
   9   2  -6    0.13    0.15
  -2   3  -6    0.50    0.09
  -1   3  -6   24.51    1.03
   0   3  -6    0.70    0.10
   0   3  -6    0.76    0.08
   0   3  -6    1.07    0.14
   0  -3   6    0.74    0.12
   1   3  -6   26.31    1.12
   1   3  -6   25.83    1.07
   1   3  -6   25.44    1.05
   2   3  -6    0.76    0.12
   2   3  -6    0.48    0.13
   2   3  -6    1.03    0.14
   3   3  -6   19.77    0.89
   3   3  -6   19.95    0.90
   3   3  -6   19.86    0.87
   4   3  -6    1.10    0.14
   4   3  -6    1.05    0.16
   4   3  -6    1.00    0.17
   5   3  -6   10.87    0.53
   5   3  -6   12.27    0.77
   5   3  -6   10.37    0.57
   6   3  -6    0.54    0.14
   6   3  -6    0.59    0.14
   6   3  -6    0.52    0.10
   7   3  -6    5.04    0.40
   7   3  -6    5.59    0.38
   7   3  -6    4.55    0.30
   8   3  -6    0.37    0.15
   8   3  -6    0.36    0.14
   9   3  -6    2.09    0.31
  -2   4  -6    2.86    0.21
  -2   4  -6    3.60    0.26
  -1   4  -6   39.66    1.65
  -1   4  -6   38.99    1.57
   0   4  -6    4.69    0.25
   0   4  -6    4.79    0.31
   0   4  -6    3.98    0.23
   0  -4   6    4.45    0.23
   1   4  -6   39.97    1.65
   1   4  -6   38.83    1.58
   1   4  -6   40.26    1.66
   2   4  -6    3.12    0.31
   2   4  -6    3.50    0.23
   2   4  -6    3.67    0.28
   3   4  -6   25.67    1.12
   3   4  -6   24.81    1.07
   3   4  -6   24.07    1.07
   4   4  -6    1.49    0.17
   4   4  -6    1.65    0.22
   4   4  -6    1.65    0.20
   5   4  -6   12.53    0.67
   5   4  -6   12.88    0.60
   5   4  -6   12.54    0.65
   6   4  -6    0.69    0.16
   6   4  -6    0.94    0.20
   6   4  -6    0.57    0.11
   7   4  -6    5.17    0.39
   7   4  -6    4.76    0.30
   7   4  -6    5.41    0.43
   8   4  -6    0.32    0.14
   8   4  -6    0.20    0.16
   9   4  -6    1.69    0.48
  -8   5  -6    1.09    0.24
  -7   5  -6    1.04    0.22
  -6   5  -6    3.26    0.32
  -5   5  -6    2.43    0.32
  -4   5  -6    5.01    0.37
  -3   5  -6    2.68    0.21
  -3   5  -6    2.92    0.26
  -2   5  -6    7.14    0.35
  -2   5  -6    6.75    0.42
  -1   5  -6    3.90    0.30
   0   5  -6    8.04    0.46
   0   5  -6    7.70    0.41
   1   5  -6    3.76    0.25
   1   5  -6    3.70    0.30
   2   5  -6    6.17    0.34
   2   5  -6    5.98    0.39
   2   5  -6    5.49    0.30
   3   5  -6    2.50    0.26
   3   5  -6    2.56    0.22
   4   5  -6    4.78    0.44
   4   5  -6    4.62    0.37
   5   5  -6    1.89    0.23
   5   5  -6    1.71    0.24
   5   5  -6    1.82    0.18
   6   5  -6    3.05    0.31
   6   5  -6    2.47    0.22
   6   5  -6    2.80    0.31
   7   5  -6    0.39    0.16
   7   5  -6    0.79    0.18
   7   5  -6    0.87    0.19
   8   5  -6    1.02    0.23
   9   5  -6    0.20    0.17
  -7   6  -6    1.59    0.26
  -6   6  -6    3.29    0.33
  -5   6  -6    2.88    0.30
  -4   6  -6    7.90    0.50
  -3   6  -6    3.47    0.32
  -3   6  -6    2.81    0.21
  -2   6  -6   12.62    0.67
  -1   6  -6    3.21    0.29
   0   6  -6   16.40    0.83
   0   6  -6   17.28    0.78
   1   6  -6    3.46    0.32
   1   6  -6    3.88    0.27
   2   6  -6   12.31    0.62
   2   6  -6   13.08    0.69
   3   6  -6    2.83    0.26
   3   6  -6    2.86    0.30
   4   6  -6    7.17    0.49
   4   6  -6    7.50    0.46
   5   6  -6    2.28    0.31
   5   6  -6    2.68    0.22
   5   6  -6    2.52    0.29
   6   6  -6    3.61    0.35
   6   6  -6    3.68    0.36
   6   6  -6    3.60    0.27
   7   6  -6    1.72    0.26
   8   6  -6    1.41    0.26
   8   6  -6    1.35    0.28
   9   6  -6    0.47    0.45
  -7   7  -6    1.11    0.23
  -6   7  -6    3.37    0.35
  -5   7  -6    2.27    0.28
  -4   7  -6    5.56    0.41
  -3   7  -6    3.52    0.33
  -2   7  -6    6.18    0.43
  -1   7  -6    4.25    0.35
   0   7  -6    6.01    0.37
   0   7  -6    4.84    0.39
   1   7  -6    3.18    0.27
   1   7  -6    2.89    0.30
   2   7  -6    6.49    0.47
   3   7  -6    3.24    0.34
   3   7  -6    2.61    0.28
   4   7  -6    4.65    0.41
   4   7  -6    4.67    0.37
   5   7  -6    1.43    0.23
   5   7  -6    2.01    0.31
   6   7  -6    2.67    0.39
   6   7  -6    1.78    0.22
   6   7  -6    2.77    0.30
   7   7  -6    0.40    0.21
   7   7  -6    0.51    0.17
   8   7  -6    0.78    0.24
   8   7  -6    0.63    0.24
  -6   8  -6    2.09    0.33
  -5   8  -6    9.69    0.61
  -4   8  -6    3.16    0.35
  -3   8  -6   13.06    0.73
  -2   8  -6    3.81    0.35
  -1   8  -6   15.88    0.85
   0   8  -6    4.15    0.37
   0   8  -6    3.88    0.32
   1   8  -6   15.76    0.79
   1   8  -6   15.54    0.85
   2   8  -6    3.43    0.36
   2   8  -6    3.88    0.33
   3   8  -6   12.43    0.70
   3   8  -6   13.60    0.78
   4   8  -6    2.93    0.32
   4   8  -6    2.52    0.33
   5   8  -6   10.00    0.82
   5   8  -6   10.76    0.71
   6   8  -6    2.00    0.34
   6   8  -6    1.91    0.29
   7   8  -6    5.11    0.51
   7   8  -6    6.43    0.51
   8   8  -6    1.11    0.37
   8   8  -6    0.66    0.26
  -5   9  -6    3.70    0.39
  -4   9  -6   -0.12    0.13
  -3   9  -6    5.35    0.46
  -2   9  -6    0.01    0.13
  -1   9  -6    6.01    0.45
  -1   9  -6    6.47    0.48
   0   9  -6   -0.08    0.12
   0   9  -6    0.02    0.11
   1   9  -6    6.12    0.44
   1   9  -6    6.19    0.49
   2   9  -6    0.18    0.15
   2   9  -6   -0.01    0.11
   3   9  -6    5.18    0.57
   3   9  -6    4.94    0.41
   4   9  -6    0.09    0.17
   4   9  -6   -0.10    0.13
   5   9  -6    2.96    0.40
   5   9  -6    2.90    0.36
   6   9  -6    0.02    0.17
   6   9  -6    0.03    0.17
   7   9  -6    0.82    0.28
   7   9  -6    0.95    0.24
  -5  10  -6    0.61    0.22
  -4  10  -6   15.04    1.12
  -3  10  -6    0.80    0.29
  -2  10  -6   22.17    1.17
  -1  10  -6    0.70    0.25
  -1  10  -6    0.88    0.21
   0  10  -6   24.77    1.21
   1  10  -6    0.81    0.21
   1  10  -6    0.75    0.20
   2  10  -6   22.06    1.16
   2  10  -6   21.75    1.16
   3  10  -6    0.62    0.23
   3  10  -6    0.50    0.17
   4  10  -6   14.67    0.84
   4  10  -6   15.06    0.93
   5  10  -6    0.51    0.21
   5  10  -6    0.61    0.23
   6  10  -6    8.62    0.68
   6  10  -6    8.72    0.67
  -5  11  -6    0.10    0.22
  -4  11  -6    0.20    0.20
  -3  11  -6    0.57    0.21
  -2  11  -6   -0.16    0.13
  -2  11  -6   -0.08    0.17
  -1  11  -6    0.68    0.22
  -1  11  -6    0.71    0.17
   0  11  -6    0.15    0.14
   0  11  -6   -0.15    0.16
   1  11  -6    0.98    0.27
   1  11  -6    0.86    0.22
   2  11  -6    0.24    0.20
   2  11  -6    0.01    0.14
   3  11  -6    0.67    0.26
   3  11  -6    0.69    0.20
   4  11  -6    0.19    0.28
   4  11  -6   -0.14    0.14
   5  11  -6    0.54    0.27
   5  11  -6    0.02    0.20
  -4  12  -6    0.12    0.23
  -3  12  -6    7.62    0.62
  -2  12  -6    0.25    0.20
  -2  12  -6    0.73    0.26
  -1  12  -6    8.19    0.62
  -1  12  -6    8.75    0.67
   0  12  -6    0.76    0.25
   0  12  -6    0.64    0.23
   1  12  -6    9.51    0.66
   1  12  -6    8.09    0.67
   2  12  -6    0.53    0.21
   3  12  -6    6.58    0.61
   4  12  -6    0.13    0.20
  -2  13  -6    1.57    0.32
  -2  13  -6    1.47    0.30
  -1  13  -6    0.62    0.26
  -1  13  -6    0.33    0.22
   0  13  -6    1.60    0.30
   0  13  -6    1.63    0.33
   1  13  -6   -0.07    0.22
   1  13  -6    0.20    0.24
   2  13  -6    0.85    0.24
   2  13   7    2.71    0.50
   2  13   7    3.56    0.56
   1  13   7    1.10    0.29
   1  13   7    0.52    0.24
   0 -13  -7    3.24    0.38
   0  13   7    2.48    0.38
   0  13   7    3.87    0.45
   1 -13  -7    0.74    0.21
  -1  13   7    0.34    0.22
   2 -13  -7    2.85    0.42
   4  12   7    0.46    0.20
   3  12   7    0.79    0.28
   3  12   7   -0.29    0.35
   2  12   7    0.56    0.22
   2  12   7    0.86    0.24
  -1 -12  -7    0.60    0.16
   1  12   7    0.77    0.24
   1  12   7    0.35    0.19
   0 -12  -7    0.31    0.15
   0  12   7    0.58    0.22
   0  12   7    0.62    0.22
   1 -12  -7    0.54    0.17
  -1  12   7    0.28    0.19
   2 -12  -7    0.43    0.18
   3 -12  -7    0.51    0.18
   5  11   7    3.45    0.63
   5  11   7    3.28    0.39
  -4 -11  -7   10.57    0.74
   4  11   7   10.61    0.70
   4  11   7   10.43    0.86
  -3 -11  -7    4.43    0.45
   3  11   7    4.27    0.43
   3  11   7    4.73    0.48
  -2 -11  -7   14.33    0.79
  -2 -11  -7   14.83    0.73
   2  11   7   14.38    0.83
   2  11   7   14.40    0.87
  -1 -11  -7    4.65    0.43
  -1 -11  -7    5.59    0.42
   1  11   7    5.93    0.51
   1  11   7    5.90    0.48
   0 -11  -7   12.89    0.76
   0 -11  -7   16.35    1.04
   0  11   7   15.75    0.85
   1 -11  -7    6.70    0.47
   1 -11  -7    5.23    0.55
  -1  11   7    5.84    0.48
  -1  11   7    5.86    0.46
   2 -11  -7   15.44    0.88
  -2  11   7   17.77    0.91
   3 -11  -7    5.94    0.49
   4 -11  -7   11.35    0.88
   5 -11  -7    3.07    0.39
  -6 -10  -7   -0.15    0.20
   6  10   7    0.72    0.27
   6  10   7    0.14    0.29
  -5 -10  -7   -0.02    0.18
   5  10   7    0.29    0.40
   5  10   7    0.02    0.17
  -4 -10  -7    0.01    0.17
   4  10   7    0.55    0.23
   4  10   7    0.18    0.15
  -3 -10  -7    0.17    0.17
   3  10   7    0.34    0.22
   3  10   7   -0.03    0.14
  -2 -10  -7    0.22    0.14
  -2 -10  -7    0.24    0.11
   2  10   7    0.48    0.23
   2  10   7    0.50    0.21
  -1 -10  -7    0.19    0.13
  -1 -10  -7   -0.02    0.10
   1  10   7    0.20    0.15
   1  10   7    0.24    0.15
   0 -10  -7    0.29    0.14
   0 -10  -7    0.35    0.16
   0  10   7    0.36    0.17
   0  10   7    0.49    0.15
   1 -10  -7    0.22    0.12
   1 -10  -7    0.18    0.13
  -1  10   7    0.08    0.13
   2 -10  -7    0.32    0.12
   2 -10  -7    0.55    0.17
   3 -10  -7    0.15    0.13
   3 -10  -7    0.16    0.16
   4 -10  -7    0.37    0.20
   4 -10  -7    0.43    0.17
   5 -10  -7   -0.26    0.25
   6 -10  -7   -0.07    0.15
  -7  -9  -7    0.80    0.33
   7   9   7    0.71    0.25
  -6  -9  -7    0.47    0.23
   6   9   7    0.49    0.18
  -5  -9  -7    1.85    0.32
   5   9   7    2.00    0.28
   5   9   7    2.27    0.37
  -4  -9  -7    1.09    0.22
   4   9   7    0.68    0.25
   4   9   7    1.16    0.25
  -3  -9  -7    3.65    0.36
  -3  -9  -7    3.90    0.27
   3   9   7    3.68    0.36
   3   9   7    4.13    0.42
  -2  -9  -7    1.37    0.25
  -2  -9  -7    1.28    0.18
   2   9   7    1.03    0.20
   2   9   7    1.31    0.25
  -1  -9  -7    6.09    0.38
  -1  -9  -7    5.71    0.42
   1   9   7    5.53    0.42
   1   9   7    5.82    0.45
   0  -9  -7    1.46    0.22
   0  -9  -7    1.69    0.29
   0   9   7    1.62    0.24
   0   9   7    1.22    0.21
   1  -9  -7    5.85    0.42
   1  -9  -7    5.92    0.42
  -1   9   7    5.80    0.42
   2  -9  -7    1.15    0.21
   2  -9  -7    1.64    0.25
  -2   9   7    1.11    0.19
   3  -9  -7    4.41    0.37
   3  -9  -7    3.72    0.57
   4  -9  -7    0.83    0.20
   4  -9  -7    0.91    0.21
   5  -9  -7    2.29    0.35
   5  -9  -7    2.25    0.33
   6  -9  -7    0.66    0.26
   6  -9  -7    0.52    0.18
   7  -9  -7    0.64    0.24
  -8  -8  -7    1.50    0.42
   8   8   7    1.25    0.26
  -7  -8  -7    1.44    0.29
   7   8   7    1.13    0.26
   7   8   7    0.78    0.21
  -6  -8  -7    4.91    0.48
   6   8   7    4.48    0.41
   6   8   7    5.72    0.50
  -5  -8  -7    3.68    0.39
   5   8   7    2.75    0.34
   5   8   7    3.55    0.40
  -4  -8  -7    8.71    0.58
   4   8   7    8.52    0.55
   4   8   7    9.56    0.73
  -3  -8  -7    6.32    0.47
   3   8   7    6.36    0.45
   3   8   7    6.68    0.50
  -2  -8  -7   11.84    0.66
  -2  -8  -7   11.84    0.58
   2   8   7   11.55    0.65
   2   8   7   12.64    0.70
  -1  -8  -7    7.80    0.46
  -1  -8  -7    9.17    0.60
   1   8   7    7.49    0.50
   0  -8  -7   13.36    0.72
   0  -8  -7   14.30    0.70
   0   8   7   13.32    0.73
   0   8   7   14.36    0.73
   1  -8  -7    8.83    0.52
  -1   8   7    8.16    0.49
   2  -8  -7   15.01    0.78
  -2   8   7   15.33    0.72
   3  -8  -7    8.54    0.52
   3  -8  -7    7.33    0.50
   4  -8  -7    9.31    0.64
   4  -8  -7   10.76    0.62
   5  -8  -7    3.95    0.39
   5  -8  -7    4.81    0.41
   6  -8  -7    5.81    0.47
   6  -8  -7    5.02    0.47
   7  -8  -7    1.02    0.26
  -8  -7  -7    2.31    0.39
   8   7   7    1.60    0.42
  -7  -7  -7    0.46    0.20
   7   7   7    0.65    0.19
   7   7   7    0.52    0.21
  -6  -7  -7    6.45    0.53
   6   7   7    6.09    0.51
  -5  -7  -7    1.01    0.23
   5   7   7    0.98    0.21
   5   7   7    1.05    0.23
  -4  -7  -7   13.09    0.75
   4   7   7   13.06    0.76
   4   7   7   13.16    0.70
  -3  -7  -7    1.47    0.16
  -3  -7  -7    2.10    0.26
   3   7   7    1.71    0.27
   3   7   7    2.22    0.24
  -2  -7  -7   21.19    0.94
   2   7   7   21.25    1.05
   2   7   7   23.08    1.09
  -1  -7  -7    1.99    0.21
  -1  -7  -7    2.09    0.26
   1   7   7    1.89    0.25
   1   7   7    2.53    0.23
   0  -7  -7   28.61    1.26
   0  -7  -7   27.40    1.21
   0   7   7   27.14    1.23
   1  -7  -7    4.71    0.34
   1  -7  -7    4.61    0.35
  -1   7   7    4.26    0.31
   2  -7  -7   26.01    1.17
   2  -7  -7   24.74    1.15
  -2   7   7   25.89    1.09
   3  -7  -7    2.04    0.26
   3  -7  -7    2.39    0.27
   4  -7  -7   12.91    0.72
   4  -7  -7   13.32    0.73
   5  -7  -7    1.37    0.28
   5  -7  -7    1.17    0.24
   6  -7  -7    5.36    0.47
   6  -7  -7    5.86    0.60
   7  -7  -7    0.71    0.21
   8  -7  -7    2.82    0.39
  -8  -6  -7    0.60    0.28
   8   6   7    0.41    0.18
  -7  -6  -7   -0.02    0.16
   7   6   7    0.02    0.13
  -6  -6  -7    0.61    0.30
   6   6   7    0.65    0.20
   6   6   7    0.67    0.17
  -5  -6  -7    0.52    0.19
   5   6   7    0.44    0.17
   5   6   7    0.58    0.15
  -4  -6  -7    0.94    0.19
   4   6   7    1.39    0.24
   4   6   7    0.79    0.15
  -3  -6  -7    1.33    0.22
  -3  -6  -7    1.14    0.14
   3   6   7    1.47    0.25
   3   6   7    0.88    0.16
  -2  -6  -7    1.22    0.15
  -2  -6  -7    1.70    0.22
   2   6   7    1.46    0.18
   2   6   7    0.96    0.19
  -1  -6  -7    2.18    0.24
  -1  -6  -7    1.78    0.18
   1   6   7    1.77    0.19
   1   6   7    1.82    0.23
   0  -6  -7    1.65    0.21
   0  -6  -7    1.71    0.19
   0   6   7    1.59    0.20
   1  -6  -7    2.17    0.23
   2  -6  -7    0.78    0.17
   3  -6  -7    1.32    0.32
   3  -6  -7    1.67    0.23
   4  -6  -7    0.85    0.17
   5  -6  -7    0.63    0.17
   5  -6  -7    0.78    0.20
   6  -6  -7    1.60    0.29
   7  -6  -7    0.17    0.18
   7  -6  -7    0.16    0.13
   8  -6  -7    0.29    0.17
   9   5   7    0.47    0.19
   8   5   7    2.78    0.34
   7   5   7    0.95    0.20
  -6  -5  -7    8.08    0.57
   6   5   7    7.90    0.49
  -5  -5  -7    3.04    0.33
   5   5   7    2.96    0.27
   5   5   7    2.86    0.32
  -4  -5  -7   16.82    0.86
   4   5   7   15.30    0.84
   4   5   7   17.48    0.79
  -3  -5  -7    5.91    0.30
  -3  -5  -7    5.62    0.48
   3   5   7    6.45    0.37
   3   5   7    6.03    0.42
  -2  -5  -7   29.07    1.18
  -2  -5  -7   28.11    1.27
   2   5   7   28.75    1.20
   2   5   7   26.85    1.25
  -1  -5  -7    9.95    0.48
  -1  -5  -7    9.84    0.55
   1   5   7    9.67    0.53
   1   5   7   10.01    0.49
   0  -5  -7   33.99    1.41
   0  -5  -7   35.06    1.48
   0   5   7   32.98    1.42
   1  -5  -7   10.06    0.54
   1  -5  -7    9.73    0.51
  -1   5   7    9.60    0.48
   2  -5  -7   29.87    1.27
   2  -5  -7   28.72    1.30
   3  -5  -7    6.12    0.41
   3  -5  -7    6.16    0.42
   4  -5  -7   16.86    0.82
   4  -5  -7   15.95    0.83
   5  -5  -7    2.95    0.32
   5  -5  -7    3.06    0.31
   6  -5  -7    7.04    0.50
   6  -5  -7    7.71    0.54
   7  -5  -7    0.86    0.21
   7  -5  -7    1.12    0.24
   8  -5  -7    2.21    0.30
   9   4   7    0.15    0.16
   8   4   7    3.26    0.34
   7   4   7    0.91    0.18
   6   4   7    8.92    0.52
   5   4   7    4.20    0.33
  -4  -4  -7   15.15    0.82
   4   4   7   16.23    0.75
   4   4   7   16.38    0.81
  -3  -4  -7    6.32    0.43
  -3  -4  -7    7.48    0.32
   3   4   7    6.87    0.37
   3   4   7    6.31    0.42
  -2  -4  -7   25.16    0.98
  -2  -4  -7   22.86    1.08
   2   4   7   22.42    1.05
   2   4   7   23.82    1.00
  -1  -4  -7    9.61    0.53
  -1  -4  -7   10.77    0.47
   1   4   7    9.82    0.50
   1   4   7    8.08    0.55
   0  -4  -7   23.94    1.13
   0  -4  -7   26.85    1.07
   0   4   7   24.63    1.07
   1  -4  -7   10.60    0.51
   1  -4  -7    9.70    0.55
   2  -4  -7   22.76    1.03
   2  -4  -7   22.03    0.99
   3  -4  -7    7.18    0.42
   3  -4  -7    6.89    0.44
   4  -4  -7   16.01    0.83
   4  -4  -7   17.23    0.81
   5  -4  -7    4.13    0.36
   5  -4  -7    4.66    0.35
   6  -4  -7   10.38    0.61
   6  -4  -7   10.84    0.66
   7  -4  -7    2.25    0.31
   7  -4  -7    2.82    0.34
   8  -4  -7    4.74    0.41
   9  -4  -7    0.17    0.18
   9   3   7    0.25    0.14
   8   3   7   -0.01    0.11
   7   3   7    1.02    0.18
   6   3   7    0.44    0.13
   5   3   7    1.52    0.19
  -4  -3  -7    1.45    0.22
   4   3   7    1.60    0.17
  -3  -3  -7    1.99    0.14
  -3  -3  -7    1.93    0.23
   3   3   7    2.03    0.16
  -2  -3  -7    3.63    0.29
  -2  -3  -7    3.86    0.22
   2   3   7    3.75    0.22
  -1  -3  -7    1.72    0.20
  -1  -3  -7    1.86    0.24
   1   3   7    2.13    0.14
   0  -3  -7    5.95    0.32
   0  -3  -7    6.22    0.38
   1  -3  -7    1.79    0.17
   1  -3  -7    1.84    0.20
   2  -3  -7    3.17    0.19
   2  -3  -7    4.03    0.29
   2  -3  -7    3.50    0.25
   3  -3  -7    1.83    0.19
   3  -3  -7    2.05    0.22
   4  -3  -7    1.50    0.33
   4  -3  -7    1.23    0.18
   5  -3  -7    1.68    0.24
   5  -3  -7    1.44    0.21
   6  -3  -7    0.29    0.12
   6  -3  -7    0.34    0.13
   6  -3  -7    0.68    0.21
   7  -3  -7    0.89    0.18
   7  -3  -7    0.86    0.20
   7  -3  -7    1.16    0.27
   8  -3  -7    0.01    0.13
   8  -3  -7   -0.09    0.18
   9  -3  -7    0.05    0.16
   9   2   7   -0.26    0.11
   8   2   7    0.01    0.20
   7   2   7   -0.04    0.09
   6   2   7    0.24    0.10
   5   2   7    0.11    0.07
   4   2   7    0.53    0.10
  -3  -2  -7    0.20    0.09
  -3  -2  -7    0.18    0.05
  -2  -2  -7    0.99    0.16
  -2  -2  -7    0.96    0.10
   2   2   7    0.88    0.09
  -1  -2  -7    0.70    0.10
   1   2   7    0.86    0.08
   0  -2  -7    1.04    0.16
   0  -2  -7    0.92    0.11
   1  -2  -7    0.36    0.10
   2  -2  -7    0.67    0.08
   2  -2  -7    0.98    0.13
   2  -2  -7    0.56    0.14
   3  -2  -7    0.25    0.08
   3  -2  -7    0.18    0.09
   3  -2  -7    0.18    0.06
   4  -2  -7    0.57    0.15
   4  -2  -7    0.56    0.11
   4  -2  -7    0.53    0.11
   5  -2  -7    0.13    0.08
   5  -2  -7    0.15    0.11
   6  -2  -7    0.45    0.12
   6  -2  -7    0.38    0.13
   6  -2  -7    0.69    0.18
   7  -2  -7   -0.09    0.09
   7  -2  -7   -0.04    0.11
   7  -2  -7   -0.06    0.19
   8  -2  -7    0.03    0.13
   8  -2  -7    0.35    0.16
   9  -2  -7    0.12    0.17
   9  -2  -7   -0.15    0.14
  10   1   7    6.12    0.52
   9   1   7    2.05    0.29
   8   1   7   15.82    0.87
   7   1   7    6.66    0.44
   6   1   7   34.84    1.71
   5   1   7   16.80    0.77
   4   1   7   64.32    2.55
  -3  -1  -7   45.64    1.88
   3   1   7   44.06    1.78
  -2  -1  -7  105.36    4.13
  -2  -1  -7  109.37    4.25
   2   1   7  107.70    4.13
  -1  -1  -7   82.29    3.28
   0  -1  -7  140.09    5.41
   0  -1  -7  135.96    5.34
   1  -1  -7   77.98    3.10
   1  -1  -7   80.22    3.16
  -1   1   7   78.80    3.05
   2  -1  -7  108.43    4.26
   2  -1  -7  107.42    4.17
   2  -1  -7  107.37    4.21
   3  -1  -7   45.11    1.76
   3  -1  -7   42.16    1.82
   3  -1  -7   44.01    1.79
   3  -1  -7   43.37    1.72
   4  -1  -7   67.04    2.64
   4  -1  -7   64.20    2.70
   4  -1  -7   66.15    2.64
   5  -1  -7   16.70    0.80
   5  -1  -7   17.57    0.89
   5  -1  -7   17.69    0.82
   6  -1  -7   35.28    1.64
   6  -1  -7   35.98    1.55
   6  -1  -7   37.42    1.59
   7  -1  -7    7.38    0.49
   7  -1  -7    6.55    0.43
   8  -1  -7   15.58    0.81
   8  -1  -7   17.27    0.90
   9  -1  -7    2.12    0.32
   7   0   7    0.10    0.11
   6   0   7   -0.04    0.13
   5   0   7    0.05    0.06
   4   0   7   -0.09    0.04
  -3   0  -7    0.09    0.07
   3   0   7    0.02    0.04
  -2   0  -7    0.05    0.06
   2   0   7    0.04    0.03
  -1   0  -7    0.08    0.06
   0   0  -7   -0.04    0.05
   1   0  -7    0.07    0.03
   1   0  -7    0.09    0.05
   1   0  -7   -0.01    0.05
   2   0  -7    0.00    0.04
   2   0  -7    0.01    0.04
   2   0  -7    0.09    0.05
   2   0  -7    0.00    0.05
   3   0  -7    0.01    0.05
   3   0  -7    0.02    0.04
   3   0  -7    0.01    0.05
   3   0  -7    0.12    0.07
   4   0  -7    0.01    0.08
   4   0  -7   -0.07    0.05
   4   0  -7    0.00    0.06
   4   0  -7    0.02    0.05
   5   0  -7    0.07    0.08
   5   0  -7    0.01    0.06
   5   0  -7    0.05    0.11
   6   0  -7   -0.11    0.08
   6   0  -7   -0.05    0.09
   6   0  -7    0.04    0.08
   7   0  -7   -0.18    0.08
   7   0  -7   -0.16    0.09
   8   0  -7   -0.22    0.09
   8   0  -7   -0.16    0.10
   9   0  -7   -0.11    0.13
   9   0  -7   -0.11    0.13
  10  -1   7    5.40    0.48
   9  -1   7    1.98    0.29
   8  -1   7   17.15    0.93
   7  -1   7    6.48    0.43
   5  -1   7   17.54    0.80
   4  -1   7   68.75    2.72
  -3   1  -7   44.81    1.86
   3  -1   7   44.50    1.77
  -2   1  -7  110.01    4.30
  -2   1  -7  108.86    4.21
  -1   1  -7   81.81    3.25
   0   1  -7  143.55    5.61
   1   1  -7   80.85    3.10
   1   1  -7   79.18    3.19
  -1  -1   7   81.29    3.10
   2   1  -7  109.80    4.25
   2   1  -7  110.29    4.16
   2   1  -7  103.42    4.19
   2   1  -7  106.42    4.22
   3   1  -7   44.02    1.75
   3   1  -7   42.58    1.76
   3   1  -7   43.47    1.76
   3   1  -7   43.03    1.80
   4   1  -7   65.38    2.62
   4   1  -7   67.01    2.65
   4   1  -7   66.30    2.65
   4   1  -7   66.06    2.71
   5   1  -7   16.85    0.86
   5   1  -7   17.25    0.75
   5   1  -7   16.43    0.80
   5   1  -7   17.19    0.78
   6   1  -7   34.84    1.47
   6   1  -7   34.93    1.58
   6   1  -7   34.88    1.52
   6   1  -7   34.55    1.43
   7   1  -7    6.09    0.39
   7   1  -7    6.97    0.46
   8   1  -7   16.00    0.79
   8   1  -7   16.34    0.87
   9   1  -7    2.19    0.32
   9  -2   7   -0.19    0.12
   7  -2   7    0.00    0.08
   6  -2   7    2.37    0.24
   5  -2   7    0.02    0.07
  -3   2  -7    0.10    0.08
  -2   2  -7    0.77    0.13
  -1   2  -7    0.27    0.16
   0   2  -7    0.84    0.07
   0   2  -7    1.01    0.13
   1   2  -7    0.64    0.08
   1   2  -7    0.67    0.12
   2   2  -7    0.77    0.13
   2   2  -7    1.02    0.11
   2   2  -7    1.07    0.14
   3   2  -7    0.23    0.07
   3   2  -7    0.13    0.07
   3   2  -7    0.23    0.07
   3   2  -7    0.07    0.08
   4   2  -7    0.48    0.11
   4   2  -7    0.46    0.10
   4   2  -7    0.76    0.13
   5   2  -7    0.21    0.12
   5   2  -7    0.12    0.08
   5   2  -7    0.24    0.09
   5   2  -7    0.10    0.08
   6   2  -7    0.41    0.13
   6   2  -7    0.45    0.11
   6   2  -7    0.47    0.10
   7   2  -7   -0.05    0.10
   7   2  -7   -0.03    0.14
   7   2  -7   -0.16    0.09
   8   2  -7    0.13    0.10
   8   2  -7    0.43    0.15
   9   2  -7    0.02    0.13
  -3   3  -7    1.83    0.19
  -2   3  -7    3.80    0.26
  -1   3  -7    1.53    0.15
   0   3  -7    6.00    0.28
   0   3  -7    5.54    0.36
   0   3  -7    5.91    0.32
   1   3  -7    1.62    0.17
   1   3  -7    1.74    0.15
   1   3  -7    1.71    0.13
   2   3  -7    3.44    0.24
   2   3  -7    3.48    0.26
   2   3  -7    3.47    0.25
   3   3  -7    1.92    0.20
   3   3  -7    1.87    0.17
   3   3  -7    1.64    0.19
   4   3  -7    1.52    0.19
   4   3  -7    1.26    0.16
   4   3  -7    1.52    0.18
   4   3  -7    1.35    0.20
   5   3  -7    1.66    0.19
   5   3  -7    1.46    0.24
   5   3  -7    1.20    0.19
   5   3  -7    1.55    0.21
   6   3  -7    0.60    0.16
   6   3  -7    0.38    0.10
   6   3  -7    0.37    0.13
   7   3  -7    1.01    0.20
   7   3  -7    0.77    0.14
   7   3  -7    0.96    0.19
   8   3  -7   -0.01    0.15
   8   3  -7    0.16    0.12
   9   3  -7    0.22    0.24
  -3   4  -7    6.66    0.38
  -2   4  -7   24.16    1.09
  -1   4  -7   10.18    0.54
  -1   4  -7    9.81    0.47
   0   4  -7   21.60    0.94
   0   4  -7   22.52    0.94
   0   4  -7   23.78    1.02
   1   4  -7   11.12    0.56
   1   4  -7    9.74    0.52
   1   4  -7   10.57    0.49
   2   4  -7   21.81    0.97
   2   4  -7   24.55    1.04
   2   4  -7   21.57    0.96
   3   4  -7    6.34    0.42
   3   4  -7    7.47    0.41
   3   4  -7    6.68    0.37
   4   4  -7   15.65    0.74
   4   4  -7   15.58    0.76
   4   4  -7   16.09    0.72
   4   4  -7   14.65    0.77
   5   4  -7    3.47    0.48
   5   4  -7    4.54    0.33
   5   4  -7    4.28    0.29
   6   4  -7    8.43    0.47
   6   4  -7    8.87    0.54
   6   4  -7    9.53    0.55
   7   4  -7    1.73    0.25
   7   4  -7    1.62    0.20
   8   4  -7    3.96    0.38
   8   4  -7    3.94    0.37
   9   4  -7    0.18    0.15
  -8   5  -7    2.42    0.34
  -7   5  -7    0.99    0.25
  -6   5  -7    7.30    0.50
  -5   5  -7    2.92    0.31
  -4   5  -7   16.94    0.85
  -3   5  -7    6.18    0.37
  -3   5  -7    6.80    0.44
  -2   5  -7   28.26    1.16
  -2   5  -7   27.20    1.24
  -1   5  -7   10.56    0.58
   0   5  -7   34.72    1.41
   0   5  -7   33.50    1.48
   1   5  -7   10.84    0.51
   1   5  -7   10.26    0.57
   1   5  -7    9.77    0.46
   2   5  -7   27.02    1.16
   2   5  -7   26.50    1.14
   2   5  -7   28.30    1.25
   3   5  -7    6.32    0.36
   3   5  -7    5.85    0.35
   3   5  -7    5.14    0.61
   4   5  -7   16.89    0.98
   4   5  -7   16.21    0.84
   5   5  -7    3.09    0.25
   5   5  -7    2.74    0.28
   5   5  -7    2.74    0.31
   6   5  -7    7.43    0.50
   6   5  -7    7.33    0.42
   6   5  -7    6.83    0.48
   7   5  -7    1.13    0.23
   7   5  -7    0.80    0.13
   7   5  -7    1.05    0.21
   8   5  -7    2.27    0.48
   8   5  -7    2.35    0.33
   9   5  -7   -0.19    0.15
  -7   6  -7    0.09    0.17
  -6   6  -7    0.90    0.21
  -5   6  -7    0.48    0.16
  -4   6  -7    0.95    0.19
  -4   6  -7    1.35    0.18
  -3   6  -7    1.21    0.21
  -2   6  -7    1.30    0.22
  -1   6  -7    1.80    0.28
   0   6  -7    0.97    0.19
   0   6  -7    1.19    0.16
   1   6  -7    1.89    0.25
   1   6  -7    1.52    0.18
   2   6  -7    0.88    0.14
   2   6  -7    0.78    0.17
   3   6  -7    0.84    0.15
   3   6  -7    0.70    0.18
   4   6  -7    1.09    0.21
   4   6  -7    0.85    0.17
   5   6  -7    0.49    0.12
   5   6  -7    0.71    0.16
   5   6  -7    0.62    0.18
   6   6  -7    0.61    0.19
   6   6  -7    0.60    0.15
   6   6  -7    0.66    0.13
   7   6  -7   -0.09    0.11
   7   6  -7    0.26    0.17
   8   6  -7    0.62    0.19
   8   6  -7    0.51    0.19
  -7   7  -7    0.45    0.22
  -6   7  -7    6.49    0.50
  -5   7  -7    1.09    0.19
  -5   7  -7    0.67    0.20
  -4   7  -7   13.19    0.73
  -3   7  -7    1.53    0.26
  -2   7  -7   21.93    1.06
  -1   7  -7    1.71    0.25
   0   7  -7   26.57    1.24
   0   7  -7   26.21    1.17
   1   7  -7    2.22    0.24
   1   7  -7    2.04    0.27
   2   7  -7   21.31    1.07
   2   7  -7   21.98    1.07
   3   7  -7    1.49    0.21
   3   7  -7    1.60    0.26
   4   7  -7   12.99    0.69
   4   7  -7   13.04    0.76
   5   7  -7    1.01    0.19
   5   7  -7    1.43    0.26
   5   7  -7    1.08    0.21
   6   7  -7    6.05    0.45
   6   7  -7    5.56    0.39
   6   7  -7    6.06    0.50
   7   7  -7    0.84    0.24
   7   7  -7    0.37    0.18
   8   7  -7    2.15    0.33
   8   7  -7    2.31    0.36
  -6   8  -7    4.96    0.43
  -5   8  -7    4.28    0.40
  -4   8  -7    9.04    0.58
  -3   8  -7    7.07    0.51
  -2   8  -7   13.39    0.76
  -1   8  -7    6.64    0.47
  -1   8  -7    8.63    0.55
   0   8  -7   11.57    0.71
   0   8  -7   12.95    0.67
   1   8  -7    8.04    0.54
   1   8  -7    7.45    0.48
   2   8  -7   11.04    0.61
   2   8  -7   11.18    0.68
   3   8  -7    6.43    0.51
   3   8  -7    6.15    0.44
   4   8  -7    8.73    0.54
   4   8  -7    7.85    0.69
   5   8  -7    3.98    0.43
   5   8  -7    3.89    0.38
   6   8  -7    4.81    0.42
   6   8  -7    4.91    0.48
   7   8  -7    1.08    0.24
   7   8  -7    1.10    0.28
   8   8  -7    1.64    0.32
  -6   9  -7    0.59    0.21
  -4   9  -7    0.91    0.23
  -3   9  -7    3.98    0.41
  -2   9  -7    1.27    0.24
  -1   9  -7    5.92    0.43
  -1   9  -7    5.32    0.46
   0   9  -7    1.40    0.23
   0   9  -7    1.39    0.25
   1   9  -7    5.94    0.48
   1   9  -7    5.65    0.43
   2   9  -7    1.75    0.41
   2   9  -7    1.01    0.20
   3   9  -7    4.23    0.39
   3   9  -7    4.53    0.44
   4   9  -7    1.02    0.21
   4   9  -7    0.85    0.24
   5   9  -7    2.18    0.32
   5   9  -7    2.43    0.40
   6   9  -7    0.50    0.19
   6   9  -7    0.64    0.26
   7   9  -7    0.25    0.18
   7   9  -7    0.70    0.28
  -5  10  -7   -0.25    0.19
  -4  10  -7   -0.01    0.18
  -3  10  -7    0.14    0.18
  -2  10  -7    0.39    0.19
  -1  10  -7    0.15    0.16
  -1  10  -7    0.03    0.15
   0  10  -7    0.58    0.20
   0  10  -7    0.54    0.17
   1  10  -7   -0.10    0.13
   1  10  -7    0.08    0.15
   2  10  -7    0.05    0.17
   3  10  -7   -0.03    0.16
   3  10  -7    0.28    0.15
   4  10  -7   -0.02    0.13
   4  10  -7    0.44    0.24
   5  10  -7   -0.11    0.15
   5  10  -7   -0.22    0.18
   6  10  -7    0.25    0.19
   6  10  -7    0.14    0.23
  -5  11  -7    2.99    0.40
  -4  11  -7   11.07    0.74
  -3  11  -7    4.97    0.49
  -2  11  -7   15.03    0.85
  -2  11  -7   15.01    0.90
  -1  11  -7    5.71    0.51
  -1  11  -7    6.06    0.48
   0  11  -7   15.37    0.87
   0  11  -7   15.49    0.92
   1  11  -7    5.46    0.47
   1  11  -7    5.67    0.54
   2  11  -7   14.05    0.83
   2  11  -7   15.10    0.92
   3  11  -7    5.04    0.50
   3  11  -7    4.46    0.46
   4  11  -7   11.13    0.83
   4  11  -7   10.20    0.69
   5  11  -7    3.72    0.44
   5  11  -7    2.64    0.47
  -3  12  -7   -0.09    0.21
  -3  12  -7    0.55    0.32
  -2  12  -7    0.47    0.24
  -2  12  -7    0.66    0.22
  -1  12  -7    0.75    0.23
  -1  12  -7    0.90    0.26
   0  12  -7    0.55    0.24
   0  12  -7    1.08    0.23
   1  12  -7    0.71    0.38
   1  12  -7    0.28    0.21
   2  12  -7    0.43    0.24
   2  12  -7    0.68    0.21
   3  12  -7    0.12    0.21
   3  12  -7    0.22    0.21
   4  12  -7    0.57    0.24
  -2  13  -7    3.25    0.50
  -2  13  -7    2.56    0.39
  -1  13  -7    1.02    0.28
  -1  13  -7    0.50    0.26
   0  13  -7    3.52    0.57
   0  13  -7    3.02    0.41
   1  13  -7    0.36    0.23
   2  13  -7    2.93    0.50
   1  13   8    1.10    0.27
   1  13   8    1.23    0.29
   0  13   8    3.03    0.40
   1 -13  -8    0.88    0.21
  -1  13   8    1.63    0.48
   3  12   8    2.79    0.42
   3  12   8    2.84    0.45
   2  12   8    0.49    0.24
  -1 -12  -8    3.59    0.34
   1  12   8    4.01    0.43
   1  12   8    3.57    0.45
   0 -12  -8    0.46    0.17
   0  12   8    0.53    0.20
   0  12   8    0.74    0.24
   1 -12  -8    3.98    0.41
  -1  12   8    3.43    0.41
  -1  12   8    3.84    0.51
   2 -12  -8    0.50    0.22
   3 -12  -8    2.67    0.36
  -5 -11  -8    0.62    0.35
   5  11   8    0.46    0.23
  -4 -11  -8    1.21    0.30
   4  11   8    1.37    0.26
  -3 -11  -8    0.42    0.50
   3  11   8    0.13    0.19
   3  11   8    1.20    0.28
  -2 -11  -8    3.45    0.41
  -2 -11  -8    2.32    0.29
   2  11   8    3.49    0.38
  -1 -11  -8    0.73    0.17
  -1 -11  -8    0.72    0.22
   1  11   8    1.02    0.25
   1  11   8    1.02    0.21
   0 -11  -8    3.31    0.34
   0 -11  -8    2.25    0.30
   0  11   8    3.00    0.34
   1 -11  -8    1.18    0.23
   1 -11  -8    0.88    0.20
  -1  11   8    0.92    0.21
  -1  11   8    1.07    0.24
   2 -11  -8    2.02    0.40
   2 -11  -8    3.23    0.35
   3 -11  -8    0.56    0.20
   4 -11  -8    2.52    0.38
  -6 -10  -8   12.81    1.03
   6  10   8   12.81    0.81
  -5 -10  -8    2.43    0.42
   5  10   8    3.39    0.43
   5  10   8    2.32    0.37
  -4 -10  -8   20.51    1.10
   4  10   8   21.58    1.18
   4  10   8   21.92    1.09
  -3 -10  -8    4.31    0.44
   3  10   8    5.08    0.49
   3  10   8    4.21    0.41
  -2 -10  -8   28.50    1.36
  -2 -10  -8   31.00    1.29
   2  10   8   28.61    1.42
   2  10   8   28.33    1.66
  -1 -10  -8    6.04    0.46
  -1 -10  -8    6.36    0.43
   1  10   8    6.38    0.61
   1  10   8    6.14    0.48
   0 -10  -8   33.35    1.49
   0 -10  -8   32.97    1.50
   0  10   8   33.40    1.53
   0  10   8   33.84    1.54
   1 -10  -8    5.46    0.46
   1 -10  -8    5.34    0.42
  -1  10   8    5.69    0.43
  -1  10   8    5.67    0.57
   2 -10  -8   30.48    1.41
   2 -10  -8   29.83    1.37
  -2  10   8   29.76    1.33
   3 -10  -8    3.90    0.39
   3 -10  -8    4.75    0.42
   4 -10  -8   22.94    1.18
   4 -10  -8   22.88    1.15
   5 -10  -8    3.04    0.42
  -7  -9  -8   -0.07    0.23
   7   9   8    0.07    0.20
  -6  -9  -8    0.03    0.20
   6   9   8    0.23    0.21
   6   9   8   -0.22    0.13
  -5  -9  -8    0.32    0.18
   5   9   8    0.53    0.21
   5   9   8    0.39    0.17
  -4  -9  -8    0.30    0.17
   4   9   8    0.27    0.18
  -3  -9  -8    0.39    0.17
   3   9   8    0.33    0.15
   3   9   8    0.52    0.20
  -2  -9  -8    0.18    0.11
  -2  -9  -8    0.57    0.18
   2   9   8    0.29    0.17
   2   9   8    0.20    0.14
  -1  -9  -8    0.40    0.16
  -1  -9  -8    0.53    0.12
   1   9   8    0.28    0.13
   1   9   8    0.82    0.21
   0  -9  -8    0.50    0.14
   0  -9  -8    0.53    0.16
   0   9   8    0.53    0.18
   0   9   8    0.27    0.14
   1  -9  -8    0.58    0.15
   1  -9  -8    0.60    0.17
  -1   9   8    0.45    0.17
   2  -9  -8    0.13    0.12
   2  -9  -8    0.40    0.16
  -2   9   8    0.06    0.13
   3  -9  -8    0.74    0.18
   4  -9  -8    0.41    0.14
   5  -9  -8    0.48    0.17
   5  -9  -8    0.84    0.23
   6  -9  -8   -0.05    0.23
   6  -9  -8    0.12    0.20
  -7  -8  -8    3.71    0.62
   7   8   8    3.18    0.38
  -6  -8  -8    1.98    0.35
   6   8   8    2.08    0.36
   6   8   8    2.27    0.31
  -5  -8  -8    8.67    0.62
   5   8   8    8.84    0.61
   5   8   8    8.02    0.60
  -4  -8  -8    3.65    0.38
   4   8   8    3.24    0.32
   4   8   8    3.99    0.40
  -3  -8  -8   14.07    0.79
  -3  -8  -8   13.69    0.64
   3   8   8   14.43    0.74
   3   8   8   14.30    0.80
  -2  -8  -8    5.83    0.44
  -2  -8  -8    5.70    0.35
   2   8   8    6.28    0.42
   2   8   8    5.24    0.45
  -1  -8  -8   19.06    1.05
  -1  -8  -8   18.92    0.96
   1   8   8   19.04    0.96
   1   8   8   20.14    0.94
   0  -8  -8    6.61    0.43
   0  -8  -8    6.33    0.45
   0   8   8    6.71    0.45
   0   8   8    6.98    0.45
   1  -8  -8   19.19    0.94
   1  -8  -8   18.45    0.92
  -1   8   8   19.38    0.90
   2  -8  -8    6.20    0.43
   2  -8  -8    5.93    0.42
   3  -8  -8   13.79    0.76
   3  -8  -8   14.67    0.78
   4  -8  -8    5.00    0.42
   4  -8  -8    4.46    0.40
   5  -8  -8    8.39    0.60
   5  -8  -8    8.02    0.57
   6  -8  -8    1.81    0.30
   6  -8  -8    2.14    0.34
   7  -8  -8    3.81    0.41
  -8  -7  -8   -0.01    0.19
   8   7   8    0.09    0.27
  -7  -7  -8    1.04    0.28
   7   7   8    0.85    0.19
  -6  -7  -8    0.62    0.24
   6   7   8    0.78    0.29
  -5  -7  -8    3.28    0.39
   5   7   8    3.41    0.32
   5   7   8    3.73    0.40
  -4  -7  -8    2.79    0.34
   4   7   8    2.37    0.27
   4   7   8    2.40    0.32
  -3  -7  -8    3.72    0.25
  -3  -7  -8    4.41    0.39
   3   7   8    4.60    0.38
   3   7   8    4.27    0.33
  -2  -7  -8    3.43    0.32
  -2  -7  -8    2.79    0.23
   2   7   8    3.06    0.31
  -1  -7  -8    5.58    0.34
  -1  -7  -8    4.75    0.40
   1   7   8    4.77    0.34
   1   7   8    5.34    0.39
   0  -7  -8    2.59    0.26
   0  -7  -8    4.59    0.56
   0   7   8    3.11    0.28
   0   7   8    3.53    0.30
   1  -7  -8    6.02    0.63
   1  -7  -8    5.74    0.38
  -1   7   8    5.74    0.37
   2  -7  -8    3.93    0.33
   2  -7  -8    3.04    0.31
   3  -7  -8    4.84    0.38
   3  -7  -8    4.70    0.38
   4  -7  -8    3.08    0.33
   4  -7  -8    3.25    0.34
   5  -7  -8    3.58    0.36
   5  -7  -8    3.85    0.38
   6  -7  -8    0.56    0.15
   6  -7  -8    0.92    0.24
   7  -7  -8    1.46    0.29
   7  -7  -8    1.61    0.26
   8  -7  -8    0.66    0.21
  -8  -6  -8    0.25    0.22
   8   6   8    0.26    0.17
  -7  -6  -8    0.27    0.19
   7   6   8    0.31    0.15
  -6  -6  -8    0.84    0.24
   6   6   8    0.76    0.19
  -5  -6  -8    0.56    0.18
   5   6   8    0.52    0.19
   5   6   8    0.52    0.15
  -4  -6  -8    1.64    0.26
   4   6   8    1.94    0.28
   4   6   8    1.33    0.20
  -3  -6  -8    1.07    0.22
  -3  -6  -8    0.99    0.15
   3   6   8    1.04    0.21
   3   6   8    1.06    0.18
  -2  -6  -8    2.16    0.20
  -2  -6  -8    2.35    0.27
   2   6   8    1.97    0.21
   2   6   8    2.31    0.27
  -1  -6  -8    1.19    0.16
  -1  -6  -8    1.59    0.23
   1   6   8    1.37    0.18
   1   6   8    1.11    0.19
   0  -6  -8    2.55    0.23
   0  -6  -8    2.33    0.26
   0   6   8    2.75    0.26
   1  -6  -8    1.03    0.19
   1  -6  -8    0.98    0.16
   2  -6  -8    2.44    0.26
   3  -6  -8    0.98    0.19
   3  -6  -8    1.56    0.24
   4  -6  -8    1.42    0.22
   4  -6  -8    1.95    0.26
   5  -6  -8    0.52    0.15
   5  -6  -8    0.73    0.19
   6  -6  -8    1.05    0.27
   6  -6  -8    0.89    0.20
   7  -6  -8    0.17    0.15
   7  -6  -8   -0.16    0.18
   8  -6  -8   -0.02    0.15
   9   5   8    1.31    0.24
  -8  -5  -8    0.58    0.26
   8   5   8    0.63    0.18
  -7  -5  -8    5.72    0.52
   7   5   8    5.41    0.53
  -6  -5  -8    1.46    0.38
   6   5   8    2.10    0.26
  -5  -5  -8   10.07    0.64
   5   5   8    9.47    0.54
  -4  -5  -8    3.52    0.35
   4   5   8    4.69    0.38
   4   5   8    4.60    0.32
  -3  -5  -8   15.11    0.80
   3   5   8   14.74    0.70
   3   5   8   14.70    0.77
  -2  -5  -8    5.18    0.41
  -2  -5  -8    6.33    0.32
   2   5   8    5.56    0.34
  -1  -5  -8   18.05    0.85
   1   5   8   16.30    0.76
   1   5   8   16.90    0.81
   0  -5  -8    6.28    0.43
   0  -5  -8    6.66    0.38
   1  -5  -8   16.82    0.83
   2  -5  -8    5.57    0.37
   2  -5  -8    5.83    0.40
   3  -5  -8   14.62    0.81
   3  -5  -8   17.84    0.81
   4  -5  -8    4.56    0.36
   4  -5  -8    4.86    0.38
   5  -5  -8   10.99    0.67
   5  -5  -8   11.22    0.64
   6  -5  -8    2.55    0.35
   6  -5  -8    2.92    0.32
   7  -5  -8    5.54    0.46
   7  -5  -8    6.14    0.52
   8  -5  -8    0.80    0.19
   9  -5  -8    1.56    0.26
   9   4   8    1.16    0.24
   8   4   8    7.31    0.50
   7   4   8    2.41    0.29
  -6  -4  -8   15.78    0.90
   6   4   8   15.81    0.79
  -5  -4  -8    2.74    0.33
   5   4   8    2.97    0.26
  -4  -4  -8   27.13    1.29
   4   4   8   27.87    1.19
  -3  -4  -8    3.50    0.38
  -3  -4  -8    3.14    0.20
   3   4   8    3.50    0.24
  -2  -4  -8   38.62    1.59
  -2  -4  -8   39.44    1.71
   2   4   8   40.13    1.60
  -1  -4  -8    2.41    0.20
  -1  -4  -8    2.17    0.25
   0  -4  -8   45.77    1.93
   0  -4  -8   44.96    1.84
   1  -4  -8    2.54    0.26
   1  -4  -8    2.75    0.23
   2  -4  -8   38.10    1.63
   2  -4  -8   39.87    1.69
   3  -4  -8    3.31    0.42
   4  -4  -8   27.33    1.22
   4  -4  -8   26.97    1.26
   5  -4  -8    3.13    0.30
   5  -4  -8    3.13    0.33
   6  -4  -8   15.68    0.82
   6  -4  -8   15.70    0.87
   7  -4  -8    2.48    0.35
   7  -4  -8    2.38    0.43
   8  -4  -8    7.35    0.53
   9  -4  -8    0.94    0.23
   9   3   8    0.36    0.17
   8   3   8    0.05    0.11
   7   3   8    0.60    0.16
   6   3   8    0.08    0.09
  -5  -3  -8    1.81    0.27
   5   3   8    1.81    0.20
  -4  -3  -8    0.07    0.11
   4   3   8    0.19    0.08
  -3  -3  -8    2.52    0.27
  -3  -3  -8    2.69    0.18
   3   3   8    2.46    0.19
  -2  -3  -8    0.37    0.12
  -2  -3  -8    0.36    0.10
   2   3   8    0.25    0.06
  -1  -3  -8    2.91    0.26
  -1  -3  -8    3.05    0.21
   1   3   8    2.71    0.17
   0  -3  -8    0.28    0.10
   0  -3  -8    0.49    0.10
   1  -3  -8    3.43    0.24
   1  -3  -8    2.97    0.27
   2  -3  -8    0.40    0.09
   2  -3  -8    0.32    0.12
   3  -3  -8    2.21    0.25
   3  -3  -8    3.16    0.25
   4  -3  -8    0.13    0.11
   4  -3  -8    0.20    0.08
   5  -3  -8    1.68    0.25
   5  -3  -8    1.86    0.24
   6  -3  -8    0.00    0.13
   6  -3  -8   -0.03    0.09
   7  -3  -8    1.23    0.26
   8  -3  -8   -0.19    0.11
   9  -3  -8    0.22    0.16
   9   2   8    2.82    0.34
   8   2   8    3.74    0.43
   7   2   8    6.76    0.44
   6   2   8   11.46    0.60
   5   2   8   10.38    0.53
  -4  -2  -8   25.63    1.19
  -4  -2  -8   24.95    1.03
   4   2   8   25.32    1.07
  -3  -2  -8   13.74    0.71
  -3  -2  -8   13.64    0.60
   3   2   8   13.92    0.60
  -2  -2  -8   46.26    1.90
  -2  -2  -8   42.42    1.90
   2   2   8   46.11    1.77
  -1  -2  -8   15.28    0.67
  -1  -2  -8   15.09    0.78
   0  -2  -8   57.31    2.36
   0  -2  -8   61.40    2.46
   1  -2  -8   15.32    0.70
   1  -2  -8   15.42    0.77
   2  -2  -8   45.27    1.85
   2  -2  -8   45.30    1.91
   3  -2  -8   14.19    0.72
   3  -2  -8   13.54    0.66
   4  -2  -8   25.83    1.10
   4  -2  -8   24.65    1.17
   4  -2  -8   24.70    1.11
   5  -2  -8   10.29    0.63
   5  -2  -8   10.71    0.57
   6  -2  -8   11.60    0.70
   6  -2  -8   11.58    0.64
   6  -2  -8   11.21    0.62
   7  -2  -8    7.28    0.49
   7  -2  -8    6.75    0.46
   7  -2  -8    6.79    0.53
   8  -2  -8    4.35    0.40
   9  -2  -8    3.67    0.60
   9  -2  -8    2.79    0.37
   9   1   8    0.01    0.15
   8   1   8    1.05    0.25
   7   1   8    1.34    0.20
   6   1   8    4.79    0.47
   5   1   8    2.75    0.22
  -4  -1  -8    8.48    0.67
   4   1   8    8.24    0.41
  -3  -1  -8    4.50    0.34
   3   1   8    4.82    0.25
  -2  -1  -8   13.73    0.69
  -1  -1  -8    7.28    0.44
  -1  -1  -8    7.90    0.38
   0  -1  -8   17.86    0.87
   0  -1  -8   18.89    0.80
   1  -1  -8    7.62    0.39
   1  -1  -8    8.19    0.45
  -1   1   8    7.13    0.33
   2  -1  -8   14.81    0.71
   2  -1  -8   13.67    0.61
   2  -1  -8   14.25    0.68
   3  -1  -8    4.89    0.31
   3  -1  -8    4.02    0.24
   3  -1  -8    4.91    0.34
   3  -1  -8    4.57    0.27
   4  -1  -8    8.70    0.46
   4  -1  -8    7.80    0.44
   4  -1  -8    8.31    0.56
   5  -1  -8    3.01    0.30
   5  -1  -8    2.86    0.32
   5  -1  -8    2.84    0.25
   6  -1  -8    3.89    0.32
   6  -1  -8    4.93    0.41
   6  -1  -8    3.91    0.32
   7  -1  -8    0.70    0.17
   7  -1  -8    1.00    0.17
   8  -1  -8    1.04    0.18
   8  -1  -8    0.92    0.20
   9  -1  -8    0.01    0.14
   9  -1  -8    0.48    0.18
   9   0   8    4.38    0.40
   8   0   8    1.46    0.24
   7   0   8    8.59    0.51
   6   0   8    2.26    0.27
   5   0   8   14.31    0.67
  -4   0  -8    4.70    0.35
   4   0   8    4.33    0.26
  -3   0  -8   20.31    0.93
   3   0   8   19.23    0.82
  -2   0  -8   11.19    0.58
  -1   0  -8   26.86    1.18
   0   0  -8   15.60    0.75
   1   0  -8   26.27    1.14
   1   0  -8   25.32    1.08
   2   0  -8   10.27    0.46
   2   0  -8   10.16    0.55
   2   0  -8   10.60    0.51
   3   0  -8   19.49    0.87
   3   0  -8   19.51    0.84
   3   0  -8   19.70    0.84
   3   0  -8   19.28    0.91
   4   0  -8    4.49    0.31
   4   0  -8    4.32    0.47
   4   0  -8    4.30    0.28
   4   0  -8    4.50    0.25
   5   0  -8   14.78    0.71
   5   0  -8   14.75    0.71
   5   0  -8   14.35    0.78
   6   0  -8    2.31    0.24
   6   0  -8    2.64    0.31
   6   0  -8    2.49    0.25
   7   0  -8    8.59    0.55
   7   0  -8    9.73    0.69
   7   0  -8    9.16    0.53
   8   0  -8    1.25    0.20
   8   0  -8    1.70    0.26
   9   0  -8    4.36    0.42
   9  -1   8    0.31    0.15
   8  -1   8    0.71    0.21
   7  -1   8    0.87    0.16
   6  -1   8    4.24    0.46
   5  -1   8    3.01    0.23
   4  -1   8    7.78    0.39
  -3   1  -8    4.55    0.33
  -2   1  -8   14.42    0.71
  -1   1  -8    7.57    0.43
   0   1  -8   18.12    0.84
   1   1  -8    7.51    0.42
   2   1  -8   13.61    0.68
   2   1  -8   15.14    0.72
   2   1  -8   15.41    0.69
   2   1  -8   16.13    0.65
   3   1  -8    5.17    0.31
   3   1  -8    5.19    0.28
   3   1  -8    4.78    0.33
   3   1  -8    4.24    0.28
   4   1  -8    8.15    0.43
   4   1  -8    8.72    0.46
   4   1  -8    7.79    0.42
   4   1  -8    8.51    0.50
   5   1  -8    3.15    0.29
   5   1  -8    2.78    0.24
   5   1  -8    2.46    0.21
   5   1  -8    3.01    0.25
   6   1  -8    3.66    0.29
   6   1  -8    4.27    0.37
   6   1  -8    3.92    0.31
   6   1  -8    3.47    0.26
   7   1  -8    0.73    0.14
   8   1  -8    1.16    0.21
   8   1  -8    0.72    0.15
   9   1  -8    0.24    0.15
   7  -2   8    6.77    0.44
   6  -2   8   11.52    0.61
  -4   2  -8   24.82    1.13
  -3   2  -8   14.49    0.71
  -2   2  -8   43.19    1.77
  -2   2  -8   46.99    1.87
  -1   2  -8   15.96    0.74
   0   2  -8   56.97    2.30
   1   2  -8   15.42    0.74
   1   2  -8   16.28    0.74
   1   2  -8   16.48    0.66
   2   2  -8   44.53    1.76
   2   2  -8   44.58    1.83
   2   2  -8   44.07    1.83
   3   2  -8   14.34    0.67
   3   2  -8   13.46    0.69
   3   2  -8   14.20    0.67
   3   2  -8   14.52    0.64
   4   2  -8   24.80    1.09
   4   2  -8   24.90    1.09
   4   2  -8   25.21    1.08
   4   2  -8   24.72    1.14
   5   2  -8   11.04    0.64
   5   2  -8   10.70    0.62
   5   2  -8   10.66    0.56
   5   2  -8   10.55    0.55
   6   2  -8   11.41    0.67
   6   2  -8   10.07    0.71
   6   2  -8   11.13    0.61
   6   2  -8   10.91    0.56
   7   2  -8    6.68    0.46
   7   2  -8    6.75    0.40
   7   2  -8    6.59    0.41
   8   2  -8    3.45    0.32
   8   2  -8    3.62    0.35
   9   2  -8    3.39    0.48
  -4   3  -8    0.15    0.10
  -3   3  -8    2.21    0.21
  -2   3  -8    0.36    0.10
  -1   3  -8    3.05    0.23
   0   3  -8    0.47    0.12
   0   3  -8    0.24    0.10
   0   3  -8    0.49    0.07
   1   3  -8    2.63    0.21
   1   3  -8    2.71    0.23
   1   3  -8    2.77    0.17
   2   3  -8    0.28    0.11
   2   3  -8    0.34    0.09
   2   3  -8    0.31    0.07
   3   3  -8    2.76    0.20
   3   3  -8    2.38    0.22
   3   3  -8    2.04    0.22
   4   3  -8    0.08    0.10
   4   3  -8    0.28    0.10
   4   3  -8    0.18    0.11
   4   3  -8    0.12    0.08
   5   3  -8    1.90    0.21
   5   3  -8    1.24    0.19
   5   3  -8    1.70    0.24
   5   3  -8    2.10    0.22
   6   3  -8    0.00    0.15
   6   3  -8    0.11    0.10
   6   3  -8   -0.07    0.10
   7   3  -8    0.71    0.16
   7   3  -8    0.71    0.13
   7   3  -8    0.48    0.14
   8   3  -8    0.08    0.12
   8   3  -8   -0.07    0.12
   9   3  -8   -0.02    0.19
  -4   4  -8   27.34    1.22
  -3   4  -8    2.76    0.24
  -2   4  -8   41.89    1.71
  -2   4  -8   40.49    1.76
  -1   4  -8    2.37    0.24
  -1   4  -8    2.14    0.22
   0   4  -8   46.99    1.90
   0   4  -8   46.36    1.97
   0   4  -8   48.08    1.88
   1   4  -8    2.10    0.18
   1   4  -8    2.06    0.24
   1   4  -8    2.13    0.19
   2   4  -8   39.30    1.67
   2   4  -8   39.28    1.59
   2   4  -8   38.50    1.61
   3   4  -8    2.99    0.23
   3   4  -8    2.64    0.24
   3   4  -8    2.66    0.27
   4   4  -8   27.83    1.24
   4   4  -8   26.76    1.17
   4   4  -8   27.26    1.18
   4   4  -8   25.39    1.19
   5   4  -8    2.91    0.25
   5   4  -8    2.61    0.28
   5   4  -8    3.24    0.28
   6   4  -8   14.82    0.92
   6   4  -8   15.99    0.81
   6   4  -8   16.13    0.82
   7   4  -8    2.39    0.31
   7   4  -8    2.24    0.23
   7   4  -8    2.35    0.31
   8   4  -8    7.28    0.53
   8   4  -8    7.13    0.52
   9   4  -8    1.61    0.28
  -8   5  -8    0.77    0.25
  -7   5  -8    6.33    0.50
  -6   5  -8    2.54    0.33
  -5   5  -8    7.68    0.54
  -4   5  -8    4.84    0.38
  -4   5  -8    3.94    0.31
  -3   5  -8   15.15    0.74
  -3   5  -8   16.60    0.82
  -2   5  -8    6.35    0.49
  -1   5  -8   15.77    0.81
  -1   5  -8   14.89    0.67
   0   5  -8    5.56    0.31
   0   5  -8    5.49    0.32
   0   5  -8    6.71    0.42
   1   5  -8   17.66    0.75
   1   5  -8   16.81    0.73
   1   5  -8   15.40    0.83
   2   5  -8    5.31    0.31
   2   5  -8    5.19    0.32
   3   5  -8   13.74    0.67
   3   5  -8   14.35    0.74
   3   5  -8   13.89    0.67
   4   5  -8    4.63    0.37
   4   5  -8    4.18    0.33
   5   5  -8    8.77    0.49
   5   5  -8    8.89    0.56
   5   5  -8    9.14    0.53
   6   5  -8    1.89    0.27
   6   5  -8    2.15    0.28
   6   5  -8    2.14    0.30
   7   5  -8    3.96    0.32
   7   5  -8    4.93    0.39
   7   5  -8    5.37    0.43
   8   5  -8    0.47    0.21
   8   5  -8    0.87    0.21
   9   5  -8    1.53    0.31
  -7   6  -8    0.34    0.22
  -6   6  -8    0.79    0.21
  -6   6  -8    0.40    0.18
  -5   6  -8    0.60    0.17
  -5   6  -8    0.48    0.17
  -4   6  -8    1.25    0.23
  -4   6  -8    1.02    0.18
  -3   6  -8    0.72    0.17
  -3   6  -8    0.83    0.14
  -2   6  -8    2.15    0.26
  -1   6  -8    1.57    0.23
   0   6  -8    2.68    0.22
   0   6  -8    2.76    0.28
   1   6  -8    1.09    0.21
   1   6  -8    1.09    0.17
   2   6  -8    1.83    0.17
   2   6  -8    2.05    0.26
   2   6  -8    1.77    0.20
   3   6  -8    0.84    0.21
   3   6  -8    0.66    0.25
   4   6  -8    1.08    0.18
   4   6  -8    1.56    0.25
   5   6  -8    0.17    0.13
   5   6  -8    0.42    0.17
   5   6  -8    0.60    0.13
   6   6  -8    0.60    0.21
   6   6  -8    0.79    0.29
   6   6  -8    0.54    0.14
   7   6  -8    0.19    0.18
   7   6  -8    0.21    0.16
   8   6  -8    0.07    0.28
   8   6  -8    0.21    0.22
  -7   7  -8    1.73    0.43
  -7   7  -8    2.65    0.38
  -6   7  -8    0.79    0.20
  -6   7  -8    1.17    0.26
  -5   7  -8    3.28    0.28
  -5   7  -8    3.39    0.37
  -4   7  -8    2.47    0.32
  -4   7  -8    2.18    0.23
  -3   7  -8    4.72    0.40
  -2   7  -8    3.43    0.35
  -1   7  -8    4.61    0.34
  -1   7  -8    5.02    0.39
   0   7  -8    2.98    0.26
   0   7  -8    3.70    0.34
   1   7  -8    4.23    0.38
   1   7  -8    5.00    0.34
   2   7  -8    3.17    0.34
   2   7  -8    3.09    0.27
   3   7  -8    4.06    0.38
   3   7  -8    4.14    0.33
   4   7  -8    2.07    0.32
   4   7  -8    1.67    0.25
   5   7  -8    2.64    0.37
   5   7  -8    3.54    0.34
   5   7  -8    2.93    0.27
   6   7  -8    0.50    0.14
   6   7  -8    0.82    0.23
   6   7  -8    0.66    0.17
   7   7  -8    1.20    0.24
   7   7  -8    1.02    0.25
   8   7  -8   -0.13    0.21
   8   7  -8    0.34    0.19
  -7   8  -8    3.79    0.53
  -6   8  -8    1.76    0.31
  -5   8  -8    7.03    0.56
  -4   8  -8    3.41    0.37
  -3   8  -8   13.74    0.78
  -2   8  -8    6.11    0.48
  -1   8  -8   19.26    0.90
  -1   8  -8   17.00    0.94
   0   8  -8    6.97    0.52
   0   8  -8    7.46    0.46
   1   8  -8   18.20    0.97
   1   8  -8   18.59    0.90
   2   8  -8    6.28    0.49
   2   8  -8    5.23    0.39
   3   8  -8   14.56    0.75
   3   8  -8   13.94    0.83
   4   8  -8    3.66    0.39
   4   8  -8    2.94    0.32
   5   8  -8    7.57    0.54
   5   8  -8    8.20    0.61
   6   8  -8    1.76    0.26
   6   8  -8    1.63    0.31
   7   8  -8    2.62    0.62
   7   8  -8    3.95    0.46
  -6   9  -8    0.01    0.20
  -5   9  -8    0.43    0.22
  -4   9  -8    0.25    0.19
  -3   9  -8    0.87    0.34
  -2   9  -8    0.17    0.15
  -1   9  -8    0.74    0.17
  -1   9  -8    0.65    0.19
   0   9  -8    0.23    0.14
   0   9  -8    0.39    0.14
   1   9  -8    0.71    0.17
   1   9  -8    0.75    0.29
   2   9  -8    0.26    0.17
   2   9  -8    0.33    0.13
   3   9  -8    0.47    0.16
   3   9  -8    0.39    0.20
   4   9  -8    0.26    0.18
   4   9  -8    0.18    0.14
   5   9  -8    0.49    0.22
   5   9  -8    0.44    0.18
   6   9  -8    0.11    0.16
   6   9  -8   -0.20    0.18
   7   9  -8    0.18    0.22
   7   9  -8   -0.12    0.22
  -5  10  -8    2.40    0.40
  -4  10  -8   23.21    1.21
  -3  10  -8    4.46    0.47
  -2  10  -8   31.39    1.56
  -2  10  -8   32.31    1.56
  -1  10  -8    6.12    0.52
  -1  10  -8    6.26    0.48
   0  10  -8   34.47    1.67
   0  10  -8   35.47    1.60
   1  10  -8    6.20    0.53
   1  10  -8    6.08    0.48
   2  10  -8   29.57    1.50
   2  10  -8   31.09    1.50
   3  10  -8    5.33    0.51
   3  10  -8    5.02    0.44
   4  10  -8   22.72    1.14
   4  10  -8   22.24    1.24
   5  10  -8    3.50    0.69
   5  10  -8    2.90    0.40
   6  10  -8   12.59    0.93
   6  10  -8   13.40    0.83
  -5  11  -8    0.65    0.31
  -4  11  -8    1.32    0.28
  -3  11  -8    0.65    0.24
  -2  11  -8    3.01    0.36
  -2  11  -8    2.52    0.39
  -1  11  -8    0.78    0.23
  -1  11  -8    0.67    0.21
   0  11  -8    3.16    0.41
   0  11  -8    3.42    0.38
   1  11  -8    1.04    0.26
   1  11  -8    1.33    0.26
   2  11  -8    2.84    0.41
   2  11  -8    2.68    0.35
   3  11  -8    0.81    0.23
   3  11  -8    0.86    0.43
   4  11  -8    1.61    0.34
   4  11  -8    1.68    0.32
   5  11  -8    0.58    0.23
  -3  12  -8    2.33    0.40
  -3  12  -8    1.93    0.46
  -2  12  -8    0.93    0.24
  -1  12  -8    4.15    0.46
   0  12  -8    0.45    0.32
   0  12  -8    0.58    0.23
   1  12  -8    3.80    0.48
   1  12  -8    3.43    0.44
   2  12  -8    0.35    0.26
   2  12  -8    0.73    0.24
   3  12  -8    2.60    0.37
  -1  13  -8    1.01    0.25
   0  13  -8    3.62    0.46
   1  13  -8    1.15    0.29
   3  12   9    0.54    0.38
   3  12   9   -0.37    0.19
   2  12   9    0.21    0.24
  -1 -12  -9   -0.16    0.11
   1  12   9   -0.14    0.15
   1  12   9    0.17    0.22
   0 -12  -9    0.06    0.14
   0  12   9    0.55    0.25
   0  12   9    0.21    0.16
   1 -12  -9   -0.10    0.14
  -1  12   9   -0.13    0.17
   2 -12  -9   -0.25    0.14
  -2  12   9    0.32    0.19
   3 -12  -9   -0.25    0.14
  -4 -11  -9    0.98    0.30
   4  11   9    0.68    0.22
   4  11   9    0.85    0.27
  -3 -11  -9    0.56    0.25
   3  11   9    0.82    0.24
   3  11   9    0.73    0.39
   2  11   9    0.99    0.26
   2  11   9    1.54    0.30
  -1 -11  -9    0.55    0.22
  -1 -11  -9    0.79    0.23
   1  11   9    0.41    0.20
   1  11   9    0.95    0.27
   0 -11  -9    1.80    0.27
   0 -11  -9    1.26    0.26
   0  11   9    1.27    0.25
   1 -11  -9    0.73    0.19
   1 -11  -9    0.97    0.26
  -1  11   9    0.65    0.22
  -1  11   9    0.60    0.20
   2 -11  -9    1.54    0.27
   2 -11  -9    1.19    0.28
   3 -11  -9    0.63    0.21
   4 -11  -9    0.83    0.24
  -6 -10  -9    1.19    0.32
   6  10   9    0.59    0.22
  -5 -10  -9   -0.03    0.21
   5  10   9    0.43    0.19
   5  10   9    0.47    0.22
  -4 -10  -9    2.72    0.39
   4  10   9    2.95    0.34
  -3 -10  -9   -0.11    0.20
   3  10   9    0.13    0.15
   3  10   9    0.22    0.20
  -2 -10  -9    4.00    0.40
  -2 -10  -9    2.77    0.29
   2  10   9    4.42    0.44
   2  10   9    3.10    0.35
  -1 -10  -9    0.21    0.17
   1  10   9    0.19    0.21
   1  10   9    0.35    0.20
   0 -10  -9    4.69    0.42
   0  10   9    5.44    0.45
   0  10   9    4.75    0.52
   1 -10  -9    0.37    0.17
   1 -10  -9   -0.03    0.12
  -1  10   9   -0.08    0.23
  -1  10   9    0.19    0.15
   2 -10  -9    2.77    0.35
   2 -10  -9    3.83    0.38
   3 -10  -9    0.01    0.17
   3 -10  -9    0.01    0.13
   5 -10  -9   -0.04    0.24
   5 -10  -9   -0.09    0.13
   6 -10  -9    1.97    0.56
  -6  -9  -9    3.84    0.47
   6   9   9    3.37    0.39
   6   9   9    3.85    0.44
  -5  -9  -9    0.97    0.26
   5   9   9    0.90    0.28
   5   9   9    0.99    0.23
  -4  -9  -9    4.88    0.47
   4   9   9    4.62    0.47
   4   9   9    5.56    0.47
  -3  -9  -9    1.36    0.27
   3   9   9    1.51    0.29
   3   9   9    1.66    0.26
  -2  -9  -9    7.15    0.52
  -2  -9  -9    7.08    0.41
   2   9   9    6.21    0.47
  -1  -9  -9    1.27    0.20
  -1  -9  -9    1.33    0.25
   1   9   9    1.55    0.27
   1   9   9    1.62    0.24
   0  -9  -9    8.05    0.54
   0  -9  -9    7.80    0.50
   0   9   9    8.26    0.51
   0   9   9    8.05    0.53
   1  -9  -9    1.49    0.23
   1  -9  -9    1.91    0.28
  -1   9   9    1.55    0.25
   2  -9  -9    6.90    0.49
   2  -9  -9    6.04    0.68
   3  -9  -9    1.46    0.26
   3  -9  -9    1.64    0.28
   4  -9  -9    3.99    0.67
   4  -9  -9    5.14    0.45
   5  -9  -9    1.39    0.27
   5  -9  -9    1.98    0.32
   6  -9  -9    3.07    0.43
   6  -9  -9    3.01    0.38
  -7  -8  -9    1.19    0.31
   7   8   9    0.98    0.24
  -6  -8  -9    0.02    0.20
   6   8   9    0.06    0.15
  -5  -8  -9    2.76    0.37
   5   8   9    3.51    0.40
  -4  -8  -9    0.34    0.18
   4   8   9    0.52    0.17
   4   8   9    0.63    0.20
  -3  -8  -9    5.05    0.43
  -3  -8  -9    3.49    0.26
   3   8   9    4.26    0.61
   3   8   9    3.89    0.34
  -2  -8  -9    1.01    0.22
   2   8   9    1.46    0.25
   2   8   9    1.08    0.19
  -1  -8  -9    6.14    0.39
  -1  -8  -9    5.63    0.44
   1   8   9    5.22    0.39
   1   8   9    6.46    0.46
   0  -8  -9    0.87    0.16
   0  -8  -9    1.04    0.21
   0   8   9    1.09    0.20
   0   8   9    1.63    0.24
   1  -8  -9    5.61    0.42
   1  -8  -9    5.06    0.39
   2  -8  -9    0.63    0.16
   2  -8  -9    1.05    0.20
   3  -8  -9    5.30    0.43
   3  -8  -9    4.64    0.40
   4  -8  -9    0.70    0.20
   4  -8  -9    0.42    0.16
   5  -8  -9    3.07    0.38
   5  -8  -9    3.91    0.40
   6  -8  -9   -0.04    0.14
   6  -8  -9    0.01    0.21
   7  -8  -9    1.19    0.26
   8   7   9    0.21    0.20
  -7  -7  -9    1.59    0.33
   7   7   9    2.05    0.30
  -6  -7  -9    1.82    0.33
   6   7   9    1.92    0.29
  -5  -7  -9    2.65    0.37
   5   7   9    2.31    0.29
   5   7   9    2.79    0.36
  -4  -7  -9    4.78    0.43
   4   7   9    3.91    0.62
   4   7   9    4.95    0.37
  -3  -7  -9    3.43    0.36
  -3  -7  -9    2.85    0.23
   3   7   9    3.22    0.29
   3   7   9    3.10    0.34
  -2  -7  -9    8.26    0.44
  -2  -7  -9    8.15    0.54
   2   7   9    8.33    0.55
  -1  -7  -9    3.32    0.34
  -1  -7  -9    3.52    0.28
   1   7   9    3.26    0.32
   1   7   9    3.55    0.29
   0  -7  -9   10.82    0.65
   0  -7  -9   10.88    0.59
   0   7   9   11.64    0.59
   0   7   9   10.55    0.65
   1  -7  -9    3.88    0.35
   1  -7  -9    3.58    0.32
   2  -7  -9    8.82    0.57
   2  -7  -9    9.21    0.54
   3  -7  -9    3.03    0.33
   3  -7  -9    3.03    0.33
   4  -7  -9    5.09    0.43
   4  -7  -9    4.71    0.41
   5  -7  -9    2.59    0.54
   5  -7  -9    2.51    0.32
   6  -7  -9    1.56    0.26
   6  -7  -9    1.93    0.33
   7  -7  -9    1.95    0.36
   7  -7  -9    1.78    0.30
  -8  -6  -9    2.68    0.43
   8   6   9    2.40    0.35
  -7  -6  -9    3.53    0.44
   7   6   9    2.56    0.32
  -6  -6  -9    6.20    0.53
   6   6   9    5.79    0.42
  -5  -6  -9    6.36    0.51
   5   6   9    5.26    0.40
  -4  -6  -9   12.93    0.76
   4   6   9   12.42    0.65
   4   6   9   12.53    0.73
  -3  -6  -9    8.35    0.42
  -3  -6  -9    8.21    0.56
   3   6   9    8.46    0.48
   3   6   9    9.70    0.57
  -2  -6  -9   18.47    0.81
  -2  -6  -9   18.04    0.93
   2   6   9   17.87    0.90
   2   6   9   18.09    0.83
  -1  -6  -9   10.96    0.53
  -1  -6  -9   10.04    0.62
   1   6   9   10.80    0.58
   1   6   9    9.69    0.53
   0  -6  -9   18.59    0.98
   0  -6  -9   21.14    0.92
   0   6   9   19.78    0.91
   1  -6  -9    9.70    0.60
   1  -6  -9   11.19    0.57
   2  -6  -9   18.88    0.89
   2  -6  -9   17.78    0.92
   3  -6  -9    7.32    0.51
   3  -6  -9    8.50    0.51
   4  -6  -9   14.03    0.77
   4  -6  -9   12.85    0.72
   5  -6  -9    7.00    0.57
   5  -6  -9    6.14    0.49
   6  -6  -9    7.71    0.55
   6  -6  -9    8.55    0.61
   7  -6  -9    3.47    0.40
   7  -6  -9    3.67    0.43
   8  -6  -9    1.49    0.27
  -8  -5  -9    0.20    0.21
   8   5   9    0.09    0.15
  -7  -5  -9    2.89    0.39
  -6  -5  -9    1.24    0.27
   6   5   9    0.92    0.17
  -5  -5  -9    5.37    0.45
   5   5   9    5.04    0.36
  -4  -5  -9    1.62    0.27
   4   5   9    1.66    0.21
  -3  -5  -9    7.34    0.52
  -3  -5  -9    7.70    0.38
   3   5   9    7.46    0.41
  -2  -5  -9    2.31    0.28
  -2  -5  -9    2.36    0.20
   2   5   9    2.51    0.20
  -1  -5  -9    9.44    0.49
   1   5   9    9.56    0.48
   0  -5  -9    2.55    0.28
   0  -5  -9    2.80    0.24
   0   5   9    2.66    0.22
   1  -5  -9    9.42    0.51
   1  -5  -9    9.19    0.63
   2  -5  -9    2.54    0.26
   2  -5  -9    2.55    0.28
   3  -5  -9    7.77    0.51
   3  -5  -9    7.84    0.48
   4  -5  -9    1.79    0.25
   4  -5  -9    1.89    0.27
   5  -5  -9    5.61    0.43
   5  -5  -9    5.67    0.47
   6  -5  -9    1.11    0.24
   6  -5  -9    1.67    0.30
   7  -5  -9    2.78    0.35
   7  -5  -9    3.88    0.42
   8  -5  -9    0.61    0.21
  -8  -4  -9    0.06    0.19
   8   4   9    0.18    0.14
  -7  -4  -9    3.78    0.43
   7   4   9    3.18    0.33
  -6  -4  -9    0.57    0.21
   6   4   9    0.41    0.12
  -5  -4  -9    6.50    0.50
   5   4   9    5.79    0.38
  -4  -4  -9    1.99    0.29
   4   4   9    2.05    0.21
  -3  -4  -9    8.20    0.42
  -3  -4  -9    9.00    0.57
   3   4   9    9.23    0.45
  -2  -4  -9    3.56    0.23
   2   4   9    2.92    0.21
  -1  -4  -9   11.89    0.55
  -1  -4  -9   11.55    0.63
   1   4   9   10.31    0.54
   0  -4  -9    3.49    0.32
   0  -4  -9    3.84    0.27
   1  -4  -9   11.89    0.58
   1  -4  -9   10.94    0.63
   2  -4  -9    3.50    0.28
   2  -4  -9    2.86    0.36
   3  -4  -9    9.09    0.51
   3  -4  -9    8.95    0.56
   4  -4  -9    1.99    0.27
   5  -4  -9    6.69    0.45
   5  -4  -9    7.21    0.52
   6  -4  -9    0.38    0.14
   7  -4  -9    4.59    0.45
   7  -4  -9    3.71    0.37
   8  -4  -9    0.19    0.15
   9  -4  -9    0.79    0.28
  -9  -3  -9   18.75    1.51
   9   3   9   18.72    0.98
  -8  -3  -9    5.41    0.55
   8   3   9    5.01    0.40
  -7  -3  -9   45.68    2.10
   7   3   9   45.07    1.94
  -6  -3  -9   14.16    0.85
   6   3   9   13.56    0.70
  -5  -3  -9   88.08    3.69
   5   3   9   90.47    3.55
  -4  -3  -9   29.16    1.35
   4   3   9   28.64    1.21
  -3  -3  -9  150.20    5.76
  -3  -3  -9  146.30    5.91
   3   3   9  150.46    5.76
  -2  -3  -9   48.44    2.07
  -2  -3  -9   47.62    1.94
   2   3   9   49.15    1.91
  -1  -3  -9  200.07    7.91
  -1  -3  -9  200.49    8.01
   1   3   9  214.14    7.86
   0  -3  -9   59.59    2.49
   0  -3  -9   57.17    2.39
   0   3   9   62.13    2.34
   1  -3  -9  196.93    7.69
   1  -3  -9  200.30    7.77
   2  -3  -9   45.53    1.93
   2  -3  -9   48.26    2.01
   3  -3  -9  123.68    5.44
   3  -3  -9  143.57    5.35
   4  -3  -9   27.57    1.26
   4  -3  -9   29.25    1.33
   5  -3  -9   89.53    3.57
   5  -3  -9   86.82    3.64
   6  -3  -9   14.81    0.83
   6  -3  -9   12.37    0.72
   7  -3  -9   44.85    2.00
   7  -3  -9   41.35    2.11
   8  -3  -9    4.57    0.43
   9  -3  -9   20.02    1.04
   9   2   9   -0.17    0.16
   8   2   9    0.64    0.17
   7   2   9    0.26    0.12
  -6  -2  -9    2.50    0.31
   6   2   9    1.98    0.21
  -5  -2  -9    1.47    0.25
   5   2   9    1.25    0.16
  -4  -2  -9    4.97    0.34
  -4  -2  -9    4.04    0.36
   4   2   9    4.13    0.26
  -3  -2  -9    2.05    0.17
  -3  -2  -9    3.19    0.45
   3   2   9    2.43    0.16
  -2  -2  -9    6.13    0.33
  -2  -2  -9    5.96    0.41
   2   2   9    6.02    0.28
  -1  -2  -9    2.48    0.19
  -1  -2  -9    2.70    0.27
   0  -2  -9    7.66    0.41
   0  -2  -9    7.70    0.48
   1  -2  -9    2.43    0.21
   1  -2  -9    2.90    0.27
   2  -2  -9    6.35    0.42
   2  -2  -9    6.13    0.37
   3  -2  -9    2.41    0.23
   3  -2  -9    2.83    0.44
   3  -2  -9    1.82    0.15
   4  -2  -9    3.44    0.26
   4  -2  -9    4.18    0.35
   4  -2  -9    4.11    0.31
   5  -2  -9    1.63    0.25
   5  -2  -9    1.76    0.21
   6  -2  -9    2.03    0.25
   6  -2  -9    2.81    0.33
   6  -2  -9    1.96    0.25
   7  -2  -9    0.40    0.13
   7  -2  -9    0.28    0.14
   7  -2  -9    0.80    0.22
   8  -2  -9    0.55    0.18
   8  -2  -9    0.55    0.15
   9  -2  -9   -0.01    0.16
   9  -2  -9    0.22    0.17
   9   1   9    2.51    0.34
   7   1   9    5.00    0.37
   6   1   9    1.26    0.28
  -5  -1  -9   10.92    0.65
   5   1   9   10.60    0.53
  -4  -1  -9    3.30    0.31
   4   1   9    3.37    0.22
  -3  -1  -9   17.08    0.85
   3   1   9   17.28    0.72
  -2  -1  -9    7.26    0.46
  -1  -1  -9   21.89    1.02
  -1  -1  -9   21.85    0.94
   0  -1  -9    9.90    0.49
   0  -1  -9   10.16    0.56
   1  -1  -9   22.74    1.03
   1  -1  -9   21.79    0.97
   2  -1  -9    7.02    0.40
   2  -1  -9    7.44    0.45
   3  -1  -9   17.40    0.75
   3  -1  -9   17.39    0.81
   3  -1  -9   17.34    0.76
   3  -1  -9   17.34    0.86
   4  -1  -9    3.30    0.34
   4  -1  -9    3.62    0.32
   4  -1  -9    3.62    0.26
   5  -1  -9   10.29    0.63
   5  -1  -9   10.73    0.58
   5  -1  -9   10.68    0.62
   6  -1  -9    1.45    0.26
   6  -1  -9    1.12    0.18
   6  -1  -9    1.47    0.21
   7  -1  -9    5.16    0.40
   7  -1  -9    5.42    0.48
   7  -1  -9    5.83    0.42
   8  -1  -9    0.06    0.14
   9  -1  -9    2.16    0.29
   9   0   9   -0.28    0.13
   8   0   9   -0.12    0.13
   6   0   9   -0.05    0.08
  -5   0  -9    0.08    0.10
   5   0   9    0.00    0.06
  -4   0  -9    0.03    0.10
   4   0   9    0.03    0.05
  -3   0  -9    0.12    0.09
  -2   0  -9    0.04    0.08
  -1   0  -9    0.27    0.10
   0   0  -9    0.14    0.08
   1   0  -9    0.21    0.07
   1   0  -9    0.24    0.10
   2   0  -9    0.17    0.07
   2   0  -9    0.18    0.07
   2   0  -9    0.20    0.09
   3   0  -9    0.13    0.07
   3   0  -9    0.10    0.09
   3   0  -9    0.19    0.06
   3   0  -9    0.15    0.08
   4   0  -9    0.07    0.07
   4   0  -9    0.08    0.08
   4   0  -9    0.08    0.07
   4   0  -9    0.06    0.09
   5   0  -9    0.10    0.08
   5   0  -9   -0.01    0.11
   5   0  -9   -0.01    0.06
   6   0  -9    0.13    0.13
   6   0  -9   -0.04    0.07
   6   0  -9   -0.11    0.08
   7   0  -9    0.03    0.13
   7   0  -9   -0.15    0.08
   7   0  -9   -0.07    0.08
   8   0  -9   -0.25    0.10
   8   0  -9   -0.12    0.11
   9   0  -9   -0.19    0.23
   9   0  -9   -0.24    0.13
   9  -1   9    2.01    0.31
   8  -1   9    0.41    0.24
   7  -1   9    5.39    0.38
   6  -1   9    1.81    0.24
  -5   1  -9    9.88    0.61
   5  -1   9   10.72    0.52
  -4   1  -9    3.64    0.37
   4  -1   9    3.47    0.23
  -3   1  -9   16.28    0.80
  -2   1  -9    7.85    0.46
  -1   1  -9   21.53    0.99
   0   1  -9   11.02    0.58
   1   1  -9   22.26    1.01
   2   1  -9    7.88    0.42
   2   1  -9    7.43    0.35
   2   1  -9    7.38    0.44
   2   1  -9    7.47    0.41
   3   1  -9   17.19    0.74
   3   1  -9   17.38    0.78
   3   1  -9   16.37    0.76
   3   1  -9   16.16    0.81
   4   1  -9    3.86    0.28
   4   1  -9    3.52    0.25
   4   1  -9    3.25    0.30
   4   1  -9    3.66    0.25
   5   1  -9   10.26    0.55
   5   1  -9   10.18    0.61
   5   1  -9   10.26    0.56
   5   1  -9    9.93    0.50
   6   1  -9    1.33    0.20
   6   1  -9    1.40    0.20
   6   1  -9    1.53    0.26
   6   1  -9    1.21    0.18
   7   1  -9    5.21    0.37
   7   1  -9    5.39    0.39
   7   1  -9    4.70    0.46
   8   1  -9    0.27    0.15
   8   1  -9    0.36    0.15
  -5   2  -9    1.40    0.23
  -4   2  -9    3.80    0.36
  -3   2  -9    2.21    0.24
  -2   2  -9    7.13    0.44
  -1   2  -9    2.37    0.23
   0   2  -9    8.01    0.45
   1   2  -9    2.79    0.24
   1   2  -9    2.46    0.22
   2   2  -9    5.75    0.37
   2   2  -9    6.40    0.39
   2   2  -9    6.30    0.31
   3   2  -9    2.50    0.22
   3   2  -9    2.04    0.23
   3   2  -9    2.17    0.21
   3   2  -9    2.40    0.18
   4   2  -9    4.18    0.28
   4   2  -9    4.28    0.30
   4   2  -9    4.02    0.29
   4   2  -9    4.09    0.33
   5   2  -9    0.92    0.18
   5   2  -9    1.27    0.25
   5   2  -9    1.41    0.18
   5   2  -9    1.35    0.22
   6   2  -9    2.16    0.24
   6   2  -9    2.37    0.24
   6   2  -9    2.13    0.23
   6   2  -9    2.24    0.29
   7   2  -9    0.39    0.13
   7   2  -9    0.44    0.14
   7   2  -9    0.32    0.11
   8   2  -9    0.48    0.16
   8   2  -9    0.61    0.17
   9   2  -9    0.24    0.19
  -5   3  -9   89.27    3.64
  -4   3  -9   30.28    1.35
  -3   3  -9  147.57    5.80
  -2   3  -9   50.94    2.11
  -1   3  -9  203.64    7.83
  -1   3  -9  205.20    7.94
   0   3  -9   56.26    2.28
   0   3  -9   60.70    2.38
   0   3  -9   59.40    2.42
   1   3  -9  203.69    7.62
   1   3  -9  191.85    7.69
   1   3  -9  200.10    7.74
   2   3  -9   49.89    2.03
   2   3  -9   48.18    1.96
   2   3  -9   48.01    2.00
   3   3  -9  138.03    5.56
   3   3  -9  143.84    5.58
   3   3  -9  143.29    5.51
   4   3  -9   29.67    1.31
   4   3  -9   29.63    1.32
   4   3  -9   32.32    1.47
   4   3  -9   31.41    1.36
   5   3  -9   93.01    3.58
   5   3  -9   89.31    3.57
   5   3  -9   83.45    3.60
   5   3  -9   89.15    3.55
   6   3  -9   13.91    0.72
   6   3  -9   13.57    0.69
   6   3  -9   13.58    0.77
   6   3  -9   13.36    0.79
   7   3  -9   45.01    1.85
   7   3  -9   42.00    2.17
   7   3  -9   42.66    1.83
   8   3  -9    4.92    0.42
   8   3  -9    4.79    0.36
   9   3  -9   18.09    0.99
  -6   4  -9    0.39    0.16
  -5   4  -9    6.38    0.45
  -4   4  -9    1.80    0.23
  -3   4  -9    9.04    0.51
  -2   4  -9    3.47    0.27
  -2   4  -9    3.17    0.35
  -1   4  -9   11.43    0.55
  -1   4  -9   11.99    0.62
  -1   4  -9    9.57    0.49
   0   4  -9    2.79    0.19
   0   4  -9    2.75    0.27
   0   4  -9    3.37    0.24
   1   4  -9   10.89    0.55
   1   4  -9   11.75    0.62
   1   4  -9   11.46    0.57
   2   4  -9    2.86    0.21
   2   4  -9    2.87    0.27
   2   4  -9    2.48    0.23
   3   4  -9    8.48    0.58
   3   4  -9    8.98    0.47
   3   4  -9    8.74    0.49
   4   4  -9    1.52    0.20
   4   4  -9    1.73    0.25
   4   4  -9    2.29    0.28
   5   4  -9    5.61    0.43
   5   4  -9    6.57    0.41
   5   4  -9    6.31    0.42
   5   4  -9    7.41    0.46
   6   4  -9    0.41    0.13
   6   4  -9    0.58    0.14
   6   4  -9    0.29    0.16
   7   4  -9    3.92    0.35
   7   4  -9    3.05    0.30
   7   4  -9    3.22    0.34
   8   4  -9    0.04    0.13
   9   4  -9    0.82    0.21
  -8   5  -9    0.51    0.25
  -7   5  -9    2.44    0.40
  -7   5  -9    3.69    0.65
  -6   5  -9    1.06    0.24
  -5   5  -9    5.45    0.44
  -5   5  -9    4.37    0.37
  -4   5  -9    1.83    0.27
  -4   5  -9    1.18    0.21
  -3   5  -9    7.41    0.50
  -3   5  -9    7.53    0.44
  -2   5  -9    2.23    0.21
  -2   5  -9    2.13    0.27
  -1   5  -9    8.44    0.57
  -1   5  -9    8.89    0.54
  -1   5  -9    9.52    0.45
   0   5  -9    2.63    0.27
   0   5  -9    2.29    0.19
   1   5  -9    8.17    0.43
   1   5  -9    8.85    0.43
   1   5  -9    8.77    0.53
   2   5  -9    2.18    0.26
   2   5  -9    2.21    0.19
   2   5  -9    2.11    0.20
   3   5  -9    7.16    0.42
   3   5  -9    7.33    0.49
   3   5  -9    7.29    0.42
   4   5  -9    1.70    0.22
   4   5  -9    2.07    0.27
   4   5  -9    1.90    0.28
   5   5  -9    4.90    0.41
   5   5  -9    5.09    0.38
   5   5  -9    5.15    0.36
   6   5  -9    1.08    0.21
   6   5  -9    1.30    0.25
   6   5  -9    1.05    0.18
   7   5  -9    2.05    0.35
   7   5  -9    2.91    0.34
   7   5  -9    2.91    0.28
   8   5  -9    0.75    0.25
   8   5  -9    0.61    0.20
  -8   6  -9    2.58    0.45
  -8   6  -9    1.94    0.37
  -7   6  -9    4.24    0.42
  -6   6  -9    7.25    0.54
  -6   6  -9    6.79    0.49
  -5   6  -9    6.25    0.47
  -5   6  -9    4.94    0.38
  -4   6  -9   13.05    0.66
  -4   6  -9   13.17    0.75
  -3   6  -9    8.13    0.54
  -3   6  -9    8.83    0.46
  -2   6  -9   18.36    0.93
  -1   6  -9   11.09    0.61
  -1   6  -9    9.02    0.51
   0   6  -9   19.96    0.99
   0   6  -9   19.90    0.89
   1   6  -9   11.41    0.63
   1   6  -9    9.73    0.52
   2   6  -9   17.70    0.75
   2   6  -9   17.16    0.78
   2   6  -9   14.91    0.86
   3   6  -9    9.69    0.58
   3   6  -9    7.98    0.46
   3   6  -9    8.83    0.62
   4   6  -9   12.61    0.68
   4   6  -9   13.74    0.77
   5   6  -9    4.85    0.36
   5   6  -9    5.02    0.38
   5   6  -9    4.90    0.42
   6   6  -9    5.64    0.41
   6   6  -9    6.27    0.52
   6   6  -9    7.40    0.62
   7   6  -9    2.26    0.36
   7   6  -9    2.33    0.33
   8   6  -9    1.27    0.31
   8   6  -9    1.42    0.30
  -7   7  -9    1.93    0.33
  -6   7  -9    2.20    0.34
  -6   7  -9    2.11    0.34
  -5   7  -9    2.77    0.35
  -5   7  -9    2.51    0.30
  -4   7  -9    5.00    0.33
  -4   7  -9    4.70    0.44
  -3   7  -9    2.95    0.35
  -2   7  -9    9.49    0.61
  -1   7  -9    3.63    0.36
  -1   7  -9    3.42    0.28
   0   7  -9   11.62    0.60
   0   7  -9   11.86    0.69
   1   7  -9    3.73    0.29
   1   7  -9    3.69    0.35
   2   7  -9    8.82    0.59
   2   7  -9    8.82    0.50
   3   7  -9    3.29    0.30
   3   7  -9    3.08    0.35
   4   7  -9    4.89    0.38
   4   7  -9    4.85    0.45
   5   7  -9    2.26    0.28
   5   7  -9    2.61    0.31
   5   7  -9    2.91    0.38
   6   7  -9    1.76    0.23
   6   7  -9    1.92    0.30
   6   7  -9    2.22    0.35
   7   7  -9    1.65    0.28
   7   7  -9    2.30    0.36
   8   7  -9    0.27    0.20
  -7   8  -9    1.29    0.31
  -6   8  -9    0.33    0.22
  -5   8  -9    3.75    0.41
  -4   8  -9    0.57    0.38
  -3   8  -9    4.63    0.42
  -2   8  -9    0.88    0.20
  -1   8  -9    4.54    0.35
  -1   8  -9    5.47    0.43
   0   8  -9    0.94    0.18
   0   8  -9    1.77    0.29
   1   8  -9    4.17    0.41
   1   8  -9    5.54    0.37
   2   8  -9    1.02    0.22
   2   8  -9    0.93    0.17
   3   8  -9    4.72    0.54
   3   8  -9    4.15    0.34
   4   8  -9    0.29    0.20
   4   8  -9    0.82    0.18
   5   8  -9    2.83    0.34
   5   8  -9    2.69    0.37
   6   8  -9   -0.10    0.19
   6   8  -9   -0.15    0.15
   7   8  -9    0.99    0.23
  -6   9  -9    3.31    0.45
  -5   9  -9    0.99    0.27
  -4   9  -9    4.69    0.48
  -3   9  -9    1.41    0.28
  -2   9  -9    7.02    0.56
  -2   9  -9    7.13    0.49
  -1   9  -9    1.63    0.28
  -1   9  -9    1.36    0.23
   0   9  -9    7.18    0.57
   0   9  -9    8.22    0.51
   1   9  -9    1.58    0.24
   1   9  -9    1.43    0.28
   2   9  -9    6.33    0.44
   2   9  -9    6.28    0.52
   3   9  -9    1.57    0.31
   3   9  -9    1.54    0.24
   4   9  -9    4.40    0.42
   4   9  -9    5.38    0.50
   5   9  -9    0.45    0.20
   5   9  -9    0.91    0.28
   6   9  -9    2.85    0.44
   6   9  -9    2.80    0.48
  -5  10  -9   -0.28    0.21
  -4  10  -9    2.63    0.40
  -3  10  -9   -0.12    0.17
  -2  10  -9    3.02    0.40
  -1  10  -9    0.03    0.18
  -1  10  -9    0.04    0.13
   0  10  -9    4.31    0.39
   1  10  -9    0.11    0.17
   1  10  -9   -0.28    0.14
   2  10  -9    3.26    0.35
   3  10  -9    0.09    0.20
   3  10  -9   -0.01    0.16
   4  10  -9    1.36    0.30
   4  10  -9    1.40    0.25
   5  10  -9   -0.06    0.21
   5  10  -9    0.00    0.21
   6  10  -9    0.53    0.26
  -3  11  -9    0.88    0.22
  -3  11  -9    0.80    0.25
  -2  11  -9    1.00    0.23
  -2  11  -9    1.46    0.31
  -1  11  -9    0.73    0.26
  -1  11  -9    0.89    0.22
   0  11  -9    1.39    0.26
   0  11  -9    1.74    0.32
   1  11  -9    0.79    0.22
   1  11  -9    0.92    0.29
   2  11  -9    1.37    0.34
   2  11  -9    1.57    0.27
   3  11  -9    0.74    0.23
   3  11  -9    0.94    0.28
   4  11  -9    0.48    0.27
  -3  12  -9    0.16    0.22
  -3  12  -9    0.01    0.21
  -2  12  -9   -0.11    0.22
  -2  12  -9   -0.19    0.21
  -1  12  -9   -0.34    0.19
  -1  12  -9   -0.32    0.18
   0  12  -9    0.07    0.19
   0  12  -9    0.31    0.22
   1  12  -9   -0.06    0.17
   1  12  -9   -0.32    0.19
   2  12  -9    0.10    0.26
   3  12  -9   -0.26    0.19
   2  12  10   28.14    1.42
   2  12  10   27.21    1.40
   0 -12 -10   28.42    1.35
   0  12  10   29.25    1.72
   2 -12 -10   26.68    1.32
  -2  12  10   25.86    1.32
  -4 -11 -10    1.38    0.38
  -3 -11 -10    0.09    0.23
   3  11  10    0.42    0.24
   3  11  10    0.28    0.19
  -2 -11 -10    1.65    0.32
   2  11  10    1.58    0.28
   2  11  10    2.77    0.42
  -1 -11 -10    0.19    0.19
  -1 -11 -10    0.32    0.15
   1  11  10    0.10    0.16
   1  11  10    0.56    0.22
   0 -11 -10    2.22    0.40
   0 -11 -10    2.31    0.31
   0  11  10    2.64    0.35
   1 -11 -10   -0.13    0.22
   1 -11 -10    0.35    0.15
  -1  11  10    0.25    0.17
   2 -11 -10    1.66    0.26
   2 -11 -10    1.81    0.32
  -2  11  10    2.56    0.35
   3 -11 -10    0.21    0.34
   3 -11 -10    0.14    0.15
   4 -11 -10    1.13    0.33
  -5 -10 -10    3.31    0.50
   5  10  10    3.32    0.39
  -4 -10 -10   19.38    1.09
   4  10  10   18.97    1.44
   4  10  10   21.18    1.03
  -3 -10 -10    5.04    0.51
   3  10  10    5.70    0.45
   3  10  10    6.04    0.54
  -2 -10 -10   28.75    1.24
  -2 -10 -10   27.53    1.46
   2  10  10   28.28    1.32
   2  10  10   27.16    1.37
  -1 -10 -10    7.23    0.47
  -1 -10 -10    6.25    0.53
   1  10  10    6.42    0.56
   1  10  10    7.55    0.55
   0 -10 -10   30.31    1.45
   0  10  10   31.79    1.73
   1 -10 -10    7.29    0.51
   1 -10 -10    6.75    0.52
  -1  10  10    7.01    0.51
   2 -10 -10   26.89    1.44
   2 -10 -10   28.87    1.35
   3 -10 -10    5.37    0.48
   3 -10 -10    5.02    0.49
   4 -10 -10   19.01    1.41
   4 -10 -10   21.64    1.10
   5 -10 -10    3.58    0.48
   5 -10 -10    3.08    0.42
  -6  -9 -10    1.53    0.34
   6   9  10    1.00    0.25
  -5  -9 -10    0.06    0.22
   5   9  10    0.54    0.18
  -4  -9 -10    3.13    0.41
   4   9  10    4.43    0.46
   4   9  10    3.37    0.34
  -3  -9 -10    0.62    0.25
   3   9  10    0.59    0.18
   3   9  10    0.79    0.22
  -2  -9 -10    4.85    0.44
  -2  -9 -10    3.63    0.32
   2   9  10    5.53    0.46
   2   9  10    4.54    0.38
  -1  -9 -10    0.82    0.17
  -1  -9 -10    0.97    0.22
   1   9  10    0.63    0.17
   1   9  10    1.08    0.22
   0  -9 -10    3.95    0.37
   0  -9 -10    5.18    0.42
   0   9  10    4.99    0.39
   1  -9 -10    0.70    0.19
   1  -9 -10    0.94    0.22
  -1   9  10    0.57    0.18
   2  -9 -10    4.82    0.41
   2  -9 -10    4.67    0.41
   3  -9 -10    0.38    0.22
   3  -9 -10    0.56    0.19
   4  -9 -10    3.66    0.41
   4  -9 -10    3.94    0.42
   5  -9 -10   -0.03    0.19
   5  -9 -10    0.60    0.25
   6  -9 -10    1.03    0.24
   6  -9 -10    2.14    0.43
  -7  -8 -10    1.93    0.38
   7   8  10    1.77    0.32
  -6  -8 -10    2.18    0.36
   6   8  10    2.20    0.31
  -5  -8 -10    3.80    0.45
   5   8  10    4.18    0.47
  -4  -8 -10    4.39    0.46
   4   8  10    4.13    0.37
   4   8  10    4.45    0.43
  -3  -8 -10    6.65    0.53
  -3  -8 -10    6.87    0.39
   3   8  10    6.50    0.52
   3   8  10    7.10    0.46
  -2  -8 -10    6.28    0.50
   2   8  10    6.48    0.49
   2   8  10    6.44    0.43
  -1  -8 -10    9.18    0.51
  -1  -8 -10    8.82    0.59
   1   8  10    8.46    0.51
   1   8  10    8.79    0.57
   0  -8 -10    7.44    0.53
   0  -8 -10    7.70    0.48
   0   8  10    7.60    0.48
   1  -8 -10    8.72    0.53
   1  -8 -10    8.66    0.58
   2  -8 -10    6.54    0.47
   2  -8 -10    6.61    0.49
   3  -8 -10    7.25    0.49
   3  -8 -10    6.70    0.51
   4  -8 -10    4.54    0.64
   4  -8 -10    4.25    0.42
   5  -8 -10    4.44    0.46
   5  -8 -10    4.47    0.47
   6  -8 -10    2.73    0.44
   6  -8 -10    1.71    0.47
   7  -8 -10    3.05    0.48
  -7  -7 -10   -0.04    0.20
   7   7  10   -0.15    0.15
   6   7  10    0.83    0.18
  -5  -7 -10   -0.03    0.16
   5   7  10    0.07    0.13
  -4  -7 -10    2.69    0.37
   4   7  10    2.70    0.29
  -3  -7 -10    0.23    0.15
   3   7  10    0.24    0.12
  -2  -7 -10    3.91    0.38
  -1  -7 -10    0.18    0.11
  -1  -7 -10    0.11    0.13
   1   7  10    0.01    0.09
   0  -7 -10    4.49    0.39
   0   7  10    3.89    0.31
   1  -7 -10    0.07    0.10
   1  -7 -10    0.18    0.13
   2  -7 -10    4.26    0.35
   2  -7 -10    3.67    0.37
   3  -7 -10   -0.20    0.11
   3  -7 -10    0.25    0.14
   4  -7 -10    3.60    0.37
   4  -7 -10    2.85    0.34
   5  -7 -10   -0.06    0.13
   5  -7 -10   -0.22    0.14
   6  -7 -10    2.85    0.39
   6  -7 -10    3.00    0.42
   7  -7 -10   -0.16    0.13
   8   6  10    0.41    0.22
  -7  -6 -10    0.25    0.22
   7   6  10    0.37    0.17
  -6  -6 -10    2.12    0.36
   6   6  10    1.79    0.25
  -5  -6 -10    0.54    0.20
   5   6  10    0.84    0.16
  -4  -6 -10    4.14    0.43
   4   6  10    4.11    0.31
  -3  -6 -10    0.99    0.22
  -3  -6 -10    1.09    0.16
   3   6  10    1.23    0.19
  -2  -6 -10    6.89    0.50
  -2  -6 -10    6.94    0.40
   2   6  10    7.29    0.41
  -1  -6 -10    1.55    0.21
  -1  -6 -10    1.71    0.27
   1   6  10    2.09    0.20
   0  -6 -10    9.97    0.55
   0  -6 -10    8.95    0.59
   0   6  10    9.38    0.50
   1  -6 -10    1.68    0.23
   1  -6 -10    1.60    0.25
   2  -6 -10    6.99    0.46
   2  -6 -10    7.11    0.50
   3  -6 -10    1.22    0.20
   3  -6 -10    1.07    0.22
   4  -6 -10    4.47    0.39
   4  -6 -10    4.48    0.40
   5  -6 -10    0.55    0.27
   5  -6 -10    0.46    0.16
   6  -6 -10    1.59    0.26
   6  -6 -10    1.92    0.33
   7  -6 -10    0.75    0.24
   7  -6 -10    0.17    0.18
   8  -6 -10    0.34    0.20
  -8  -5 -10    0.49    0.24
   8   5  10    0.38    0.19
  -7  -5 -10    0.17    0.17
  -6  -5 -10    1.02    0.25
   6   5  10    0.88    0.16
  -5  -5 -10    0.16    0.17
   5   5  10    0.25    0.11
  -4  -5 -10    2.35    0.32
   4   5  10    2.00    0.22
  -3  -5 -10    0.26    0.09
  -3  -5 -10    0.08    0.12
   3   5  10    0.22    0.09
  -2  -5 -10    2.64    0.22
  -2  -5 -10    2.88    0.32
   2   5  10    2.63    0.21
  -1  -5 -10    0.38    0.14
  -1  -5 -10    0.57    0.11
   1   5  10    0.38    0.10
   0  -5 -10    3.34    0.26
   0  -5 -10    3.01    0.31
   0   5  10    2.68    0.22
   1  -5 -10    0.27    0.11
   1  -5 -10    0.29    0.13
   2  -5 -10    2.97    0.31
   2  -5 -10    2.96    0.28
   3  -5 -10    0.29    0.12
   3  -5 -10    0.35    0.14
   4  -5 -10    2.19    0.29
   4  -5 -10    2.01    0.26
   5  -5 -10    0.03    0.13
   5  -5 -10    0.29    0.14
   6  -5 -10    1.18    0.26
   6  -5 -10    1.19    0.23
   7  -5 -10    0.21    0.20
   7  -5 -10    0.29    0.13
   8  -5 -10    0.53    0.27
  -8  -4 -10    2.31    0.39
   8   4  10    1.56    0.26
  -7  -4 -10    8.05    0.63
   7   4  10    7.48    0.50
  -6  -4 -10    4.51    0.45
   6   4  10    4.36    0.34
  -5  -4 -10   15.48    0.87
   5   4  10   15.22    0.75
  -4  -4 -10    8.57    0.59
   4   4  10    9.09    0.46
  -3  -4 -10   25.92    1.24
  -3  -4 -10   25.14    1.08
   3   4  10   26.13    1.09
  -2  -4 -10   13.65    0.78
  -2  -4 -10   13.87    0.65
   2   4  10   15.05    0.64
  -1  -4 -10   34.40    1.46
  -1  -4 -10   34.81    1.57
   1   4  10   35.76    1.42
   0  -4 -10   16.80    0.81
   0  -4 -10   18.58    1.00
   0   4  10   18.19    0.78
   1  -4 -10   33.80    1.46
   1  -4 -10   34.57    1.55
   2  -4 -10   14.14    0.70
   2  -4 -10   13.86    0.77
   3  -4 -10   25.49    1.20
   3  -4 -10   24.10    1.13
   4  -4 -10    9.05    0.53
   4  -4 -10    8.58    0.57
   5  -4 -10   15.05    0.80
   5  -4 -10   15.30    0.86
   6  -4 -10    4.31    0.43
   7  -4 -10    7.65    0.54
   7  -4 -10    7.52    0.61
   8  -4 -10    2.10    0.32
   8  -4 -10    1.91    0.40
   9   3  10   -0.32    0.16
   8   3  10    3.89    0.37
  -7  -3 -10    0.33    0.18
   7   3  10    0.06    0.12
  -6  -3 -10    9.57    0.65
   6   3  10    9.59    0.53
  -5  -3 -10    0.48    0.18
   5   3  10    0.59    0.12
  -4  -3 -10   17.49    0.92
  -4  -3 -10   16.33    0.74
   4   3  10   17.61    0.76
  -3  -3 -10    1.67    0.27
  -3  -3 -10    1.74    0.17
   3   3  10    1.73    0.18
  -2  -3 -10   22.60    1.12
  -2  -3 -10   24.83    1.01
   2   3  10   22.43    0.95
  -1  -3 -10    1.93    0.19
  -1  -3 -10    1.62    0.27
   1   3  10    1.95    0.14
   0  -3 -10   26.80    1.30
   0  -3 -10   30.05    1.23
   1  -3 -10    1.38    0.24
   1  -3 -10    2.13    0.22
   2  -3 -10   23.88    1.19
   2  -3 -10   26.74    1.16
   3  -3 -10    1.77    0.23
   3  -3 -10    1.60    0.25
   4  -3 -10   18.27    0.86
   4  -3 -10   16.52    0.91
   5  -3 -10    0.74    0.21
   5  -3 -10    0.47    0.13
   6  -3 -10   10.15    0.70
   6  -3 -10   11.07    0.63
   7  -3 -10    0.51    0.21
   7  -3 -10    0.18    0.12
   8  -3 -10    4.45    0.42
   9  -3 -10   -0.26    0.31
   9   2  10   -0.03    0.16
  -8  -2 -10    0.21    0.20
   8   2  10   -0.05    0.13
  -7  -2 -10    0.20    0.15
   7   2  10    0.22    0.12
   6   2  10    0.78    0.15
  -5  -2 -10    0.19    0.14
   5   2  10    0.28    0.09
  -4  -2 -10    3.24    0.22
  -4  -2 -10    3.15    0.33
   4   2  10    3.26    0.22
  -3  -2 -10    0.59    0.11
  -3  -2 -10    0.60    0.16
   3   2  10    0.78    0.11
  -2  -2 -10    8.33    0.44
  -2  -2 -10    8.79    0.61
  -1  -2 -10    0.62    0.11
  -1  -2 -10    0.64    0.16
   0  -2 -10   10.58    0.54
   0  -2 -10   11.16    0.62
   1  -2 -10    0.80    0.13
   1  -2 -10    0.68    0.17
   2  -2 -10    8.06    0.59
   2  -2 -10    8.19    0.46
   3  -2 -10    0.44    0.12
   3  -2 -10    0.54    0.10
   3  -2 -10    0.38    0.14
   4  -2 -10    3.54    0.30
   4  -2 -10    3.12    0.32
   5  -2 -10    0.22    0.11
   5  -2 -10    0.17    0.09
   5  -2 -10    0.37    0.15
   6  -2 -10    0.80    0.17
   6  -2 -10    0.92    0.18
   7  -2 -10   -0.13    0.19
   7  -2 -10    0.11    0.17
   8  -2 -10   -0.19    0.11
   8  -2 -10    0.10    0.20
   8  -2 -10   -0.06    0.13
   9  -2 -10   -0.10    0.17
  -9  -1 -10   -0.17    0.22
   9   1  10   -0.13    0.17
  -8  -1 -10    0.25    0.18
  -7  -1 -10    0.03    0.16
   7   1  10    0.00    0.10
  -6  -1 -10    0.64    0.20
   6   1  10    0.50    0.13
  -5  -1 -10    0.10    0.13
   5   1  10    0.11    0.07
  -4  -1 -10    2.01    0.26
   4   1  10    1.70    0.15
  -3  -1 -10    0.41    0.14
  -2  -1 -10    3.69    0.32
  -1  -1 -10    0.40    0.09
  -1  -1 -10    0.62    0.15
   0  -1 -10    4.75    0.30
   0  -1 -10    4.93    0.36
   1  -1 -10    0.72    0.16
   1  -1 -10    0.54    0.11
   2  -1 -10    3.74    0.28
   2  -1 -10    3.71    0.32
   3  -1 -10    0.27    0.12
   3  -1 -10    0.38    0.08
   3  -1 -10    0.31    0.08
   3  -1 -10    0.45    0.14
   4  -1 -10    1.66    0.18
   4  -1 -10    1.91    0.22
   4  -1 -10    1.94    0.26
   5  -1 -10    0.15    0.18
   5  -1 -10    0.18    0.13
   5  -1 -10    0.23    0.11
   6  -1 -10    0.77    0.22
   6  -1 -10    0.61    0.14
   6  -1 -10    0.58    0.14
   7  -1 -10   -0.15    0.09
   7  -1 -10   -0.02    0.12
   7  -1 -10   -0.19    0.13
   8  -1 -10    0.25    0.14
   8  -1 -10   -0.01    0.12
   9  -1 -10   -0.06    0.15
   9  -1 -10   -0.28    0.15
  -9   0 -10    0.70    0.29
   9   0  10    0.38    0.19
  -8   0 -10   18.90    1.05
   8   0  10   14.41    1.05
  -7   0 -10    2.20    0.34
   7   0  10    2.09    0.25
  -6   0 -10   35.62    1.65
   6   0  10   35.28    1.50
  -5   0 -10    6.20    0.46
   5   0  10    6.13    0.35
  -4   0 -10   55.70    2.34
   4   0  10   54.60    2.31
  -3   0 -10   12.06    0.87
  -2   0 -10   74.18    3.04
  -1   0 -10   19.21    0.92
   0   0 -10   78.26    3.19
   1   0 -10   19.20    0.93
   1   0 -10   19.36    0.87
   2   0 -10   71.00    2.88
   2   0 -10   71.52    2.79
   2   0 -10   71.90    2.94
   2   0 -10   72.54    2.88
   3   0 -10   11.84    0.62
   3   0 -10   12.86    0.57
   3   0 -10   12.87    0.76
   3   0 -10   11.95    0.59
   4   0 -10   57.48    2.28
   4   0 -10   57.59    2.26
   4   0 -10   54.22    2.38
   4   0 -10   55.43    2.32
   5   0 -10    5.83    0.40
   5   0 -10    6.31    0.47
   5   0 -10    6.25    0.52
   6   0 -10   35.38    1.54
   6   0 -10   35.45    1.55
   6   0 -10   34.77    1.64
   7   0 -10    2.00    0.35
   7   0 -10    2.25    0.28
   7   0 -10    2.14    0.27
   8   0 -10   17.95    0.92
   8   0 -10   18.36    0.96
   9   0 -10    0.40    0.20
   9   0 -10    0.43    0.19
  -9   1 -10   -0.23    0.22
  -8   1 -10   -0.01    0.17
  -7   1 -10   -0.09    0.15
   7  -1  10   -0.14    0.09
  -6   1 -10    0.59    0.19
   6  -1  10    0.52    0.11
  -5   1 -10    0.09    0.13
   5  -1  10    0.06    0.08
  -4   1 -10    1.90    0.25
  -3   1 -10    0.30    0.13
  -2   1 -10    3.65    0.31
  -1   1 -10    0.65    0.15
   0   1 -10    4.94    0.35
   1   1 -10    0.64    0.15
   2   1 -10    3.61    0.30
   2   1 -10    3.15    0.25
   2   1 -10    3.46    0.20
   2   1 -10    3.87    0.28
   3   1 -10    0.29    0.13
   3   1 -10    0.18    0.07
   3   1 -10    0.38    0.11
   3   1 -10    0.33    0.10
   4   1 -10    2.01    0.20
   4   1 -10    2.08    0.23
   4   1 -10    2.33    0.27
   4   1 -10    1.72    0.18
   5   1 -10    0.00    0.10
   5   1 -10    0.22    0.10
   5   1 -10    0.05    0.09
   6   1 -10    0.78    0.20
   6   1 -10    0.47    0.12
   6   1 -10    0.57    0.13
   6   1 -10    0.35    0.12
   7   1 -10   -0.05    0.10
   7   1 -10   -0.17    0.09
   7   1 -10   -0.09    0.13
   8   1 -10    0.04    0.12
   8   1 -10    0.09    0.27
   9   1 -10   -0.23    0.14
  -9   2 -10    0.08    0.23
  -8   2 -10   -0.14    0.19
  -7   2 -10   -0.15    0.15
  -6   2 -10    0.88    0.23
  -5   2 -10    0.19    0.13
  -4   2 -10    3.14    0.30
  -3   2 -10    0.61    0.16
  -2   2 -10    8.71    0.51
  -1   2 -10    0.90    0.17
   0   2 -10   11.97    0.63
   1   2 -10    0.67    0.15
   1   2 -10    0.65    0.14
   2   2 -10    9.04    0.40
   2   2 -10    8.41    0.50
   2   2 -10    8.12    0.48
   3   2 -10    0.40    0.14
   3   2 -10    0.56    0.10
   3   2 -10    0.48    0.13
   3   2 -10    0.57    0.12
   4   2 -10    3.36    0.28
   4   2 -10    3.30    0.25
   4   2 -10    3.85    0.30
   4   2 -10    3.01    0.31
   5   2 -10    0.22    0.14
   5   2 -10    0.14    0.10
   5   2 -10    0.26    0.11
   5   2 -10    0.41    0.13
   6   2 -10    0.61    0.15
   6   2 -10    0.78    0.16
   6   2 -10    0.72    0.20
   6   2 -10    0.72    0.14
   7   2 -10    0.06    0.15
   7   2 -10   -0.01    0.11
   8   2 -10    0.01    0.12
   8   2 -10   -0.09    0.12
  -9   3 -10    0.18    0.26
  -8   3 -10    6.11    0.57
  -7   3 -10    0.21    0.21
  -6   3 -10   12.25    0.74
  -5   3 -10    0.44    0.17
  -4   3 -10   14.91    0.79
  -3   3 -10    1.52    0.24
  -2   3 -10   26.27    1.19
  -1   3 -10    1.66    0.23
   0   3 -10   27.75    1.27
   0   3 -10   28.89    1.24
   1   3 -10    1.66    0.20
   1   3 -10    2.16    0.15
   1   3 -10    1.71    0.22
   2   3 -10   25.12    1.13
   2   3 -10   25.19    1.09
   2   3 -10   25.71    1.16
   3   3 -10    1.54    0.22
   3   3 -10    1.65    0.23
   3   3 -10    1.52    0.17
   3   3 -10    1.37    0.27
   4   3 -10   17.72    0.82
   4   3 -10   17.78    0.86
   4   3 -10   16.61    0.79
   4   3 -10   15.95    0.83
   5   3 -10    0.99    0.16
   5   3 -10    0.55    0.27
   5   3 -10    0.83    0.20
   5   3 -10    0.50    0.13
   6   3 -10   10.42    0.59
   6   3 -10   11.88    0.67
   6   3 -10    9.35    0.57
   6   3 -10   10.09    0.59
   7   3 -10    0.16    0.12
   7   3 -10    0.26    0.12
   7   3 -10    0.24    0.15
   8   3 -10    3.51    0.36
   8   3 -10    3.69    0.34
   9   3 -10    0.12    0.16
  -8   4 -10    2.44    0.40
  -7   4 -10    7.97    0.60
  -6   4 -10    3.79    0.39
  -5   4 -10   14.46    0.78
  -4   4 -10    7.77    0.67
  -3   4 -10   26.21    1.19
  -2   4 -10   13.37    0.68
  -2   4 -10   13.99    0.75
  -1   4 -10   33.63    1.36
  -1   4 -10   33.35    1.51
  -1   4 -10   34.64    1.45
   0   4 -10   15.72    0.80
   0   4 -10   15.34    0.67
   0   4 -10   16.08    0.74
   1   4 -10   31.81    1.36
   1   4 -10   32.80    1.46
   2   4 -10   12.81    0.65
   2   4 -10   13.69    0.61
   2   4 -10   13.38    0.70
   3   4 -10   24.50    1.12
   3   4 -10   25.55    1.16
   3   4 -10   24.41    1.07
   4   4 -10    7.70    0.50
   4   4 -10    9.09    0.50
   4   4 -10    8.77    0.47
   4   4 -10    8.49    0.53
   5   4 -10   14.68    0.75
   5   4 -10   15.09    0.75
   5   4 -10   14.71    0.79
   5   4 -10   15.63    0.80
   6   4 -10    4.25    0.35
   6   4 -10    3.79    0.34
   6   4 -10    4.05    0.37
   7   4 -10    7.03    0.50
   7   4 -10    7.22    0.51
   7   4 -10    7.11    0.46
   8   4 -10    2.58    0.33
  -8   5 -10    0.42    0.26
  -8   5 -10    0.84    0.30
  -7   5 -10   -0.17    0.19
  -7   5 -10   -0.32    0.20
  -6   5 -10    1.83    0.31
  -5   5 -10    0.06    0.13
  -5   5 -10    0.24    0.17
  -4   5 -10    2.31    0.32
  -4   5 -10    2.35    0.26
  -3   5 -10    0.21    0.14
  -3   5 -10    0.45    0.13
  -2   5 -10    3.08    0.33
  -2   5 -10    3.20    0.26
  -1   5 -10    0.46    0.10
  -1   5 -10    0.17    0.11
  -1   5 -10    0.29    0.08
   0   5 -10    2.71    0.30
   0   5 -10    2.73    0.20
   0   5 -10    2.93    0.22
   1   5 -10    0.52    0.11
   1   5 -10    0.41    0.09
   1   5 -10    0.27    0.13
   2   5 -10    2.49    0.29
   2   5 -10    2.41    0.23
   2   5 -10    2.32    0.20
   3   5 -10    0.31    0.10
   3   5 -10    0.19    0.12
   3   5 -10    0.08    0.10
   4   5 -10    2.46    0.31
   4   5 -10    2.19    0.25
   4   5 -10    3.01    0.27
   5   5 -10    0.17    0.13
   5   5 -10    0.09    0.14
   5   5 -10    0.11    0.11
   6   5 -10    0.90    0.19
   6   5 -10    0.83    0.16
   6   5 -10    0.89    0.21
   7   5 -10   -0.22    0.28
   7   5 -10   -0.03    0.13
   8   5 -10    0.31    0.25
  -8   6 -10    0.26    0.29
  -8   6 -10    0.12    0.39
  -7   6 -10    0.09    0.22
  -7   6 -10    0.47    0.22
  -6   6 -10    1.89    0.30
  -6   6 -10    1.98    0.33
  -5   6 -10    0.56    0.17
  -5   6 -10    1.02    0.25
  -4   6 -10    3.54    0.33
  -4   6 -10    4.32    0.39
  -3   6 -10    1.16    0.23
  -3   6 -10    1.06    0.18
  -2   6 -10    6.66    0.49
  -2   6 -10    7.22    0.39
  -1   6 -10    1.60    0.18
  -1   6 -10    1.55    0.26
   0   6 -10    8.76    0.57
   0   6 -10    9.02    0.47
   1   6 -10    1.68    0.18
   1   6 -10    1.42    0.16
   1   6 -10    1.75    0.27
   2   6 -10    6.91    0.48
   2   6 -10    6.37    0.37
   2   6 -10    7.03    0.40
   3   6 -10    1.20    0.24
   3   6 -10    1.18    0.18
   3   6 -10    1.12    0.17
   4   6 -10    4.37    0.34
   4   6 -10    4.33    0.40
   5   6 -10    0.55    0.14
   5   6 -10    0.70    0.22
   5   6 -10    0.36    0.14
   6   6 -10    1.71    0.25
   6   6 -10    1.83    0.31
   6   6 -10    1.45    0.22
   7   6 -10    0.48    0.17
   7   6 -10    0.28    0.21
   8   6 -10    0.26    0.19
  -7   7 -10   -0.26    0.21
  -6   7 -10    1.35    0.28
  -5   7 -10    0.12    0.17
  -4   7 -10    2.68    0.27
  -4   7 -10    3.32    0.39
  -3   7 -10   -0.05    0.14
  -2   7 -10    4.01    0.40
  -1   7 -10    0.23    0.11
  -1   7 -10    0.16    0.14
   0   7 -10    4.06    0.31
   0   7 -10    4.31    0.39
   1   7 -10    0.11    0.09
   1   7 -10    0.19    0.15
   2   7 -10    3.83    0.29
   2   7 -10    2.81    0.34
   3   7 -10    0.13    0.11
   3   7 -10    0.17    0.15
   4   7 -10    2.61    0.30
   5   7 -10    0.01    0.14
   5   7 -10    0.00    0.16
   5   7 -10   -0.19    0.12
   6   7 -10    0.65    0.17
   6   7 -10    0.95    0.24
   6   7 -10    1.09    0.21
   7   7 -10   -0.25    0.15
  -7   8 -10    2.76    0.46
  -6   8 -10    2.45    0.41
  -5   8 -10    4.47    0.47
  -4   8 -10    4.71    0.47
  -3   8 -10    7.91    0.59
  -2   8 -10    6.94    0.66
  -2   8 -10    6.54    0.44
  -1   8 -10    9.22    0.62
  -1   8 -10    8.92    0.52
   0   8 -10    7.72    0.56
   0   8 -10    7.38    0.47
   1   8 -10    9.72    0.53
   1   8 -10    8.02    0.69
   2   8 -10    6.32    0.44
   2   8 -10    6.95    0.62
   3   8 -10    7.36    0.48
   3   8 -10    7.11    0.55
   4   8 -10    3.90    0.46
   4   8 -10    4.48    0.37
   5   8 -10    4.31    0.40
   5   8 -10    3.72    0.37
   5   8 -10    4.12    0.46
   6   8 -10    2.40    0.37
   6   8 -10    1.42    0.24
   7   8 -10    1.99    0.30
   7   8 -10    1.94    0.39
  -6   9 -10    1.98    0.36
  -5   9 -10   -0.03    0.20
  -4   9 -10    3.58    0.43
  -3   9 -10    0.22    0.18
  -2   9 -10    4.25    0.37
  -2   9 -10    4.19    0.44
  -1   9 -10    0.95    0.25
  -1   9 -10    0.74    0.17
   0   9 -10    5.23    0.39
   0   9 -10    4.75    0.46
   1   9 -10    0.68    0.17
   1   9 -10    0.89    0.23
   2   9 -10    4.77    0.39
   2   9 -10    4.53    0.46
   3   9 -10    0.54    0.27
   3   9 -10    0.66    0.21
   4   9 -10    4.24    0.47
   4   9 -10    3.44    0.37
   5   9 -10    0.01    0.20
   5   9 -10    0.71    0.20
   6   9 -10    0.82    0.24
   6   9 -10    1.41    0.32
  -4  10 -10   19.89    1.11
  -3  10 -10    5.87    0.46
  -3  10 -10    5.49    0.53
  -2  10 -10   26.41    1.38
  -2  10 -10   27.97    1.45
  -1  10 -10    6.47    0.52
  -1  10 -10    7.05    0.58
   0  10 -10   29.56    1.39
   0  10 -10   29.65    1.48
   1  10 -10    6.59    0.56
   2  10 -10   26.50    1.23
   2  10 -10   24.41    1.33
   3  10 -10    5.17    0.52
   3  10 -10    5.14    0.44
   4  10 -10   21.29    1.28
   4  10 -10   19.07    1.03
   5  10 -10    3.09    0.46
  -4  11 -10    1.74    0.35
  -3  11 -10   -0.02    0.17
  -3  11 -10    0.64    0.27
  -2  11 -10    1.90    0.28
  -2  11 -10    1.92    0.45
  -1  11 -10   -0.05    0.16
  -1  11 -10    0.01    0.20
   0  11 -10    2.80    0.35
   0  11 -10    2.91    0.44
   1  11 -10   -0.10    0.15
   2  11 -10    1.80    0.36
   2  11 -10    2.60    0.38
   3  11 -10   -0.23    0.18
   3  11 -10    0.57    0.20
   4  11 -10    1.49    0.30
  -2  12 -10   29.58    1.97
  -1  12 -10    0.47    0.25
  -1  12 -10    0.11    0.23
   0  12 -10   29.58    1.62
   0  12 -10   29.30    1.45
   1  12 -10   -0.01    0.34
   2  12 -10   28.43    1.41
   1  12  11   -0.28    0.30
   0  12  11    0.67    0.25
   1 -12 -11    0.09    0.16
  -3 -11 -11    0.13    0.26
   3  11  11    0.31    0.21
  -2 -11 -11    5.36    0.52
   2  11  11    4.99    0.48
  -1 -11 -11    0.11    0.22
  -1 -11 -11    0.43    0.15
   1  11  11    0.29    0.20
   0 -11 -11    5.45    0.51
   0 -11 -11    5.70    0.44
   0  11  11    5.82    0.47
   1 -11 -11    0.23    0.21
   1 -11 -11    0.53    0.18
  -1  11  11    0.48    0.21
   2 -11 -11    5.04    0.54
  -2  11  11    6.07    0.50
   3 -11 -11   -0.08    0.30
   3 -11 -11   -0.13    0.16
  -5 -10 -11    0.21    0.24
   5  10  11   -0.11    0.24
  -4 -10 -11    0.39    0.24
   4  10  11    0.41    0.21
  -3 -10 -11    0.11    0.22
   3  10  11   -0.14    0.17
  -2 -10 -11    1.18    0.27
   2  10  11    0.97    0.22
  -1 -10 -11    0.19    0.13
  -1 -10 -11    0.19    0.19
   1  10  11   -0.16    0.13
   0 -10 -11    1.03    0.19
   0 -10 -11    1.34    0.26
   0  10  11    1.25    0.22
   1 -10 -11    0.17    0.18
   1 -10 -11    0.04    0.13
  -1  10  11   -0.09    0.14
   2 -10 -11    2.34    0.35
   3 -10 -11    0.09    0.16
   3 -10 -11    0.15    0.20
   4 -10 -11    0.71    0.29
   4 -10 -11    1.05    0.24
  -6  -9 -11    3.90    0.54
   6   9  11    2.74    0.42
  -5  -9 -11   -0.02    0.20
   5   9  11    0.08    0.18
  -4  -9 -11    6.33    0.55
   4   9  11    6.88    0.50
  -3  -9 -11    0.67    0.23
   3   9  11    0.56    0.20
  -2  -9 -11   10.35    0.70
  -2  -9 -11    9.85    0.56
   2   9  11    9.90    0.59
  -1  -9 -11    1.21    0.21
  -1  -9 -11    1.30    0.32
   1   9  11    1.38    0.22
   0  -9 -11   10.12    0.62
   0  -9 -11   10.32    0.66
   0   9  11   10.51    0.62
   1  -9 -11    1.44    0.25
   1  -9 -11    0.94    0.24
  -1   9  11    1.50    0.23
   2  -9 -11   10.03    0.91
   2  -9 -11    8.43    0.59
   3  -9 -11    0.87    0.23
   3  -9 -11    0.72    0.21
   4  -9 -11    7.19    0.59
   4  -9 -11    7.90    0.59
   5  -9 -11    0.07    0.18
   5  -9 -11    0.39    0.23
   6  -9 -11    3.83    0.54
  -6  -8 -11    0.28    0.24
   6   8  11    0.12    0.18
  -5  -8 -11    2.93    0.43
   5   8  11    2.43    0.33
  -4  -8 -11    0.18    0.18
   4   8  11    0.11    0.14
  -3  -8 -11    4.73    0.34
  -3  -8 -11    4.55    0.45
   3   8  11    5.19    0.38
  -2  -8 -11    0.53    0.12
  -2  -8 -11    0.14    0.16
   2   8  11    0.39    0.13
  -1  -8 -11    6.67    0.43
  -1  -8 -11    7.01    0.53
   1   8  11    6.69    0.44
   0  -8 -11   -0.05    0.10
   0  -8 -11    0.35    0.17
   0   8  11    0.18    0.14
   1  -8 -11    7.76    0.54
   1  -8 -11    6.24    0.46
   2  -8 -11    0.31    0.17
   3  -8 -11    5.22    0.43
   4  -8 -11    0.22    0.15
   4  -8 -11    0.17    0.19
   5  -8 -11    3.59    0.42
   5  -8 -11    2.94    0.42
   6  -8 -11    0.27    0.26
   6  -8 -11    0.28    0.18
  -7  -7 -11    4.00    0.51
   7   7  11    3.02    0.41
  -6  -7 -11    2.19    0.37
   6   7  11    2.36    0.32
  -5  -7 -11    7.97    0.63
   5   7  11    8.04    0.51
  -4  -7 -11    3.83    0.43
   4   7  11    3.96    0.33
  -3  -7 -11   11.45    0.74
  -3  -7 -11   11.76    0.57
   3   7  11   11.97    0.62
  -2  -7 -11    5.59    0.47
  -2  -7 -11    5.04    0.41
   2   7  11    6.54    0.45
  -1  -7 -11   14.84    0.85
  -1  -7 -11   14.71    0.75
   1   7  11   15.66    0.75
   0  -7 -11    7.40    0.53
   0  -7 -11    6.66    0.45
   0   7  11    7.03    0.43
   1  -7 -11   14.85    0.84
   1  -7 -11   15.13    0.78
   2  -7 -11    5.71    0.43
   2  -7 -11    6.05    0.47
   3  -7 -11    9.92    0.83
   3  -7 -11   12.55    0.73
   4  -7 -11    3.53    0.38
   4  -7 -11    4.00    0.41
   5  -7 -11    7.64    0.60
   5  -7 -11    7.93    0.57
   6  -7 -11    1.66    0.29
   6  -7 -11    1.80    0.36
   7  -7 -11    4.81    0.54
   7  -7 -11    4.21    0.49
  -7  -6 -11    0.16    0.21
   7   6  11   -0.05    0.16
  -6  -6 -11    5.04    0.51
   6   6  11    5.80    0.42
  -5  -6 -11    0.45    0.19
   5   6  11    0.39    0.14
   4   6  11   10.58    0.56
  -3  -6 -11    0.36    0.17
   3   6  11    0.43    0.11
  -2  -6 -11   15.07    0.86
  -2  -6 -11   15.94    0.73
   2   6  11   15.19    0.72
  -1  -6 -11    0.57    0.15
  -1  -6 -11    0.57    0.18
   1   6  11    0.44    0.11
   0  -6 -11   18.28    0.84
   0  -6 -11   17.29    0.93
   0   6  11   16.39    0.79
   1  -6 -11    0.62    0.14
   1  -6 -11    0.76    0.19
   2  -6 -11   16.10    0.81
   2  -6 -11   15.08    0.85
   3  -6 -11    0.47    0.17
   3  -6 -11    0.29    0.13
   4  -6 -11   10.80    0.70
   5  -6 -11    0.24    0.14
   5  -6 -11    0.53    0.19
   6  -6 -11    5.88    0.48
   6  -6 -11    7.10    0.57
   7  -6 -11    0.75    0.37
   8   5  11    0.98    0.24
  -7  -5 -11    7.07    0.62
   7   5  11    6.29    0.55
  -6  -5 -11    2.27    0.35
   6   5  11    1.82    0.24
  -5  -5 -11   17.23    0.98
   5   5  11   16.81    0.81
  -4  -5 -11    3.45    0.37
   4   5  11    3.47    0.27
  -3  -5 -11   30.82    1.47
  -3  -5 -11   30.58    1.28
   3   5  11   30.53    1.29
  -2  -5 -11    4.60    0.32
  -2  -5 -11    4.80    0.41
   2   5  11    5.12    0.30
  -1  -5 -11   41.14    1.87
  -1  -5 -11   41.66    1.74
   1   5  11   42.96    1.71
   0  -5 -11    5.56    0.45
   0  -5 -11    5.09    0.37
   0   5  11    5.04    0.31
   1  -5 -11   41.89    1.75
   1  -5 -11   40.36    1.83
   2  -5 -11    4.99    0.37
   2  -5 -11    4.58    0.41
   3  -5 -11   29.14    1.35
   3  -5 -11   30.68    1.43
   4  -5 -11    3.71    0.38
   4  -5 -11    4.11    0.35
   5  -5 -11   16.93    0.95
   5  -5 -11   16.87    0.90
   6  -5 -11    2.78    0.35
   6  -5 -11    2.09    0.36
   7  -5 -11    7.73    0.66
   7  -5 -11    7.39    0.56
   8  -5 -11    0.73    0.23
   8  -5 -11    1.31    0.42
  -8  -4 -11   -0.01    0.20
   8   4  11    0.34    0.21
  -7  -4 -11    2.89    0.39
   7   4  11    2.39    0.30
  -6  -4 -11    0.09    0.16
   6   4  11   -0.12    0.12
  -5  -4 -11    6.64    0.72
   5   4  11    5.44    0.37
  -4  -4 -11   -0.04    0.13
  -4  -4 -11   -0.02    0.07
   4   4  11    0.04    0.08
  -3  -4 -11   10.68    0.50
  -3  -4 -11   10.12    0.65
   3   4  11    9.33    0.48
  -2  -4 -11    0.21    0.08
  -2  -4 -11    0.12    0.14
  -1  -4 -11   11.84    0.72
  -1  -4 -11   13.36    0.63
   1   4  11   12.78    0.56
   0  -4 -11    0.13    0.13
   0  -4 -11    0.09    0.09
   0   4  11    0.10    0.06
   1  -4 -11   12.00    0.71
   1  -4 -11   12.71    0.64
   2  -4 -11    0.17    0.12
   2  -4 -11    0.19    0.10
   3  -4 -11   10.02    0.57
   3  -4 -11   10.28    0.64
   4  -4 -11    0.12    0.13
   4  -4 -11    0.08    0.11
   5  -4 -11    7.96    0.77
   5  -4 -11    6.01    0.47
   6  -4 -11   -0.12    0.10
   6  -4 -11    0.05    0.14
   7  -4 -11    2.76    0.43
   7  -4 -11    2.92    0.36
   8  -4 -11   -0.21    0.21
   8  -4 -11    0.04    0.18
  -8  -3 -11    0.15    0.21
   8   3  11    0.13    0.14
  -7  -3 -11    4.46    0.48
   7   3  11    3.96    0.34
  -6  -3 -11    0.23    0.17
   6   3  11    0.37    0.12
  -5  -3 -11    7.72    0.57
   5   3  11    8.25    0.44
  -4  -3 -11    0.29    0.16
  -4  -3 -11    0.50    0.10
   4   3  11    0.58    0.11
  -3  -3 -11   14.02    0.65
  -3  -3 -11   14.00    0.80
   3   3  11   14.30    0.63
  -2  -3 -11    0.69    0.12
  -2  -3 -11    0.84    0.19
  -1  -3 -11   19.14    0.86
  -1  -3 -11   18.85    0.97
   0  -3 -11    0.59    0.13
   0  -3 -11    0.98    0.20
   1  -3 -11   19.10    0.94
   1  -3 -11   16.67    0.90
   2  -3 -11    0.47    0.13
   2  -3 -11    0.61    0.17
   3  -3 -11   12.92    0.68
   3  -3 -11   13.41    0.75
   4  -3 -11    0.50    0.17
   4  -3 -11    0.41    0.14
   5  -3 -11    7.64    0.50
   5  -3 -11    8.13    0.58
   6  -3 -11    0.45    0.19
   6  -3 -11    0.56    0.24
   7  -3 -11    3.36    0.37
   7  -3 -11    4.78    0.49
   8  -3 -11   -0.05    0.20
   8  -3 -11    0.18    0.17
  -8  -2 -11    0.66    0.27
   8   2  11    0.63    0.18
  -7  -2 -11   -0.20    0.14
   7   2  11   -0.06    0.11
  -6  -2 -11    2.94    0.36
   6   2  11    2.16    0.28
  -5  -2 -11   -0.05    0.11
  -5  -2 -11   -0.09    0.06
   5   2  11    0.04    0.07
  -4  -2 -11    4.61    0.28
  -4  -2 -11    4.72    0.41
   4   2  11    3.96    0.25
  -3  -2 -11    0.13    0.07
  -3  -2 -11    0.02    0.11
  -2  -2 -11    6.22    0.46
  -2  -2 -11    6.67    0.37
  -1  -2 -11    0.07    0.10
  -1  -2 -11    0.14    0.09
   0  -2 -11    8.22    0.62
   0  -2 -11    7.92    0.45
   1  -2 -11    0.03    0.10
   1  -2 -11    0.15    0.10
   2  -2 -11    6.78    0.47
   2  -2 -11    6.26    0.41
   3  -2 -11    0.09    0.14
   3  -2 -11   -0.03    0.09
   3  -2 -11    0.04    0.07
   4  -2 -11    4.49    0.40
   4  -2 -11    4.61    0.36
   5  -2 -11   -0.09    0.10
   5  -2 -11    0.01    0.12
   6  -2 -11    2.51    0.34
   6  -2 -11    2.19    0.28
   7  -2 -11   -0.08    0.11
   7  -2 -11    0.03    0.17
   8  -2 -11    0.93    0.30
   8  -2 -11    0.56    0.18
   9  -2 -11   -0.28    0.17
  -8  -1 -11    6.95    0.83
   8   1  11    4.99    0.66
  -7  -1 -11    4.91    0.49
   7   1  11    4.77    0.37
  -6  -1 -11   14.93    0.87
   6   1  11   14.12    0.70
  -5  -1 -11   11.39    0.70
   5   1  11   11.26    0.54
  -4  -1 -11   25.93    1.25
  -3  -1 -11   22.84    1.12
  -2  -1 -11   35.08    1.51
  -2  -1 -11   37.66    1.64
  -1  -1 -11   30.88    1.31
  -1  -1 -11   30.54    1.42
   0  -1 -11   42.37    1.82
   0  -1 -11   40.50    1.72
   1  -1 -11   30.81    1.48
   1  -1 -11   30.23    1.32
   2  -1 -11   34.91    1.57
   3  -1 -11   22.02    1.08
   3  -1 -11   21.96    0.97
   3  -1 -11   22.06    1.02
   4  -1 -11   24.32    1.20
   4  -1 -11   24.64    1.12
   4  -1 -11   23.35    1.03
   4  -1 -11   25.96    1.08
   5  -1 -11   11.46    0.70
   5  -1 -11   11.73    0.61
   5  -1 -11   10.87    0.62
   6  -1 -11   15.30    0.77
   6  -1 -11   14.90    0.87
   6  -1 -11   13.38    0.75
   7  -1 -11    5.10    0.50
   7  -1 -11    5.01    0.41
   8  -1 -11    6.09    0.45
   8  -1 -11    6.42    0.50
   9  -1 -11    1.15    0.26
   9  -1 -11    1.26    0.26
  -8   0 -11   -0.09    0.21
  -7   0 -11   -0.26    0.15
   7   0  11   -0.20    0.11
  -6   0 -11    0.03    0.27
   6   0  11   -0.15    0.09
  -5   0 -11    0.00    0.11
   5   0  11   -0.06    0.06
  -4   0 -11    0.04    0.10
  -3   0 -11   -0.02    0.10
  -2   0 -11    0.26    0.19
  -1   0 -11    0.10    0.11
   0   0 -11    0.39    0.12
   0   0 -11    0.41    0.10
   1   0 -11    0.19    0.09
   1   0 -11    0.09    0.11
   2   0 -11    0.24    0.10
   2   0 -11    0.02    0.08
   2   0 -11    0.40    0.19
   3   0 -11    0.14    0.10
   3   0 -11   -0.03    0.08
   3   0 -11   -0.01    0.06
   3   0 -11    0.01    0.08
   4   0 -11   -0.15    0.06
   4   0 -11    0.05    0.09
   4   0 -11    0.06    0.10
   4   0 -11   -0.05    0.06
   5   0 -11    0.12    0.09
   5   0 -11   -0.08    0.10
   5   0 -11    0.08    0.10
   6   0 -11   -0.12    0.10
   6   0 -11   -0.05    0.12
   6   0 -11    0.08    0.10
   7   0 -11    0.16    0.16
   7   0 -11   -0.03    0.18
   7   0 -11   -0.03    0.12
   8   0 -11   -0.25    0.11
   8   0 -11   -0.02    0.15
   9   0 -11   -0.35    0.15
   9   0 -11   -0.13    0.19
  -8   1 -11    6.44    0.62
  -7   1 -11    5.02    0.49
  -6   1 -11   14.64    0.95
  -5   1 -11   11.18    0.68
  -4   1 -11   24.83    1.19
  -3   1 -11   22.62    1.09
  -2   1 -11   36.84    1.63
  -1   1 -11   33.19    1.48
   0   1 -11   43.46    1.87
   1   1 -11   31.57    1.41
   2   1 -11   35.97    1.52
   2   1 -11   33.71    1.66
   2   1 -11   36.34    1.58
   3   1 -11   21.23    1.04
   3   1 -11   21.98    0.92
   3   1 -11   21.91    0.99
   3   1 -11   21.21    0.99
   4   1 -11   25.19    1.08
   4   1 -11   25.55    1.12
   4   1 -11   25.32    1.14
   4   1 -11   23.85    1.19
   5   1 -11   11.68    0.66
   5   1 -11   11.42    0.59
   5   1 -11   12.01    0.70
   5   1 -11   11.36    0.63
   6   1 -11   14.84    0.95
   6   1 -11   13.74    0.74
   6   1 -11   13.95    0.67
   6   1 -11   14.38    0.74
   7   1 -11    4.98    0.46
   7   1 -11    4.29    0.37
   8   1 -11    6.22    0.49
   8   1 -11    6.45    0.48
   9   1 -11    1.46    0.28
  -8   2 -11    1.16    0.29
  -7   2 -11   -0.26    0.15
  -6   2 -11    2.88    0.36
  -5   2 -11   -0.06    0.11
  -4   2 -11    4.76    0.39
  -3   2 -11    0.26    0.16
  -2   2 -11    7.70    0.49
  -1   2 -11    0.14    0.11
   0   2 -11    9.90    0.57
   1   2 -11    0.08    0.09
   1   2 -11    0.00    0.10
   2   2 -11    6.60    0.43
   2   2 -11    6.51    0.33
   2   2 -11    7.85    0.46
   3   2 -11    0.02    0.11
   3   2 -11    0.06    0.09
   3   2 -11   -0.02    0.06
   3   2 -11   -0.01    0.08
   4   2 -11    4.52    0.38
   4   2 -11    4.40    0.29
   4   2 -11    3.78    0.32
   4   2 -11    4.92    0.35
   5   2 -11    0.08    0.10
   5   2 -11    0.18    0.11
   5   2 -11    0.09    0.13
   5   2 -11   -0.04    0.08
   6   2 -11    3.38    0.54
   6   2 -11    2.06    0.26
   6   2 -11    2.02    0.25
   6   2 -11    2.67    0.27
   7   2 -11    0.05    0.13
   7   2 -11   -0.17    0.14
   7   2 -11   -0.11    0.11
   8   2 -11    0.40    0.16
   8   2 -11    0.47    0.16
   9   2 -11   -0.25    0.15
  -8   3 -11    0.31    0.25
  -7   3 -11    3.72    0.45
  -6   3 -11    0.28    0.19
  -5   3 -11    8.33    0.55
  -4   3 -11    0.75    0.18
  -3   3 -11   14.35    0.77
  -2   3 -11    0.82    0.18
  -1   3 -11   20.37    0.97
   0   3 -11    1.00    0.18
   0   3 -11    0.80    0.18
   1   3 -11   18.27    0.89
   1   3 -11   20.03    1.06
   2   3 -11    0.82    0.16
   3   3 -11   13.42    0.79
   3   3 -11   13.98    0.74
   3   3 -11   13.28    0.68
   3   3 -11   13.46    0.63
   4   3 -11    0.62    0.16
   4   3 -11    0.32    0.13
   4   3 -11    0.61    0.16
   4   3 -11    0.46    0.12
   5   3 -11    8.47    0.51
   5   3 -11    7.72    0.53
   5   3 -11    8.05    0.48
   5   3 -11    8.13    0.51
   6   3 -11    0.50    0.30
   6   3 -11    0.31    0.12
   6   3 -11    0.29    0.13
   6   3 -11    0.52    0.15
   7   3 -11    4.29    0.60
   7   3 -11    4.30    0.37
   7   3 -11    4.41    0.37
   8   3 -11    0.16    0.16
   8   3 -11    0.07    0.15
  -8   4 -11   -0.19    0.21
  -7   4 -11    3.41    0.44
  -6   4 -11   -0.28    0.14
  -5   4 -11    6.96    0.49
  -4   4 -11   -0.02    0.13
  -3   4 -11   10.05    0.58
  -2   4 -11    0.08    0.11
  -2   4 -11    0.09    0.11
  -1   4 -11   14.24    0.75
  -1   4 -11   13.15    0.68
   0   4 -11    0.11    0.10
   0   4 -11    0.12    0.11
   1   4 -11   12.48    0.59
   1   4 -11   12.34    0.69
   1   4 -11   13.64    0.65
   2   4 -11    0.23    0.08
   2   4 -11    0.05    0.08
   2   4 -11    0.18    0.11
   3   4 -11   11.37    0.64
   3   4 -11   10.53    0.54
   4   4 -11    0.24    0.11
   4   4 -11    0.11    0.12
   4   4 -11    0.16    0.12
   4   4 -11    0.11    0.10
   5   4 -11    6.04    0.41
   5   4 -11    6.67    0.47
   5   4 -11    5.84    0.42
   5   4 -11    6.32    0.46
   6   4 -11   -0.18    0.11
   6   4 -11   -0.07    0.15
   6   4 -11    0.11    0.13
   7   4 -11    2.15    0.29
   7   4 -11    2.30    0.35
   7   4 -11    2.79    0.31
   8   4 -11    0.05    0.15
  -8   5 -11    1.28    0.34
  -8   5 -11    1.67    0.45
  -7   5 -11    6.52    0.55
  -7   5 -11    6.99    0.59
  -6   5 -11    2.26    0.37
  -6   5 -11    2.44    0.35
  -5   5 -11   14.81    1.07
  -5   5 -11   16.63    0.85
  -4   5 -11    4.69    0.39
  -4   5 -11    3.57    0.39
  -3   5 -11   31.50    1.40
  -3   5 -11   32.26    1.50
  -2   5 -11    5.03    0.30
  -2   5 -11    5.33    0.37
  -2   5 -11    5.64    0.44
  -1   5 -11   42.14    1.73
  -1   5 -11   40.56    1.83
  -1   5 -11   41.93    1.68
   0   5 -11    5.64    0.34
   0   5 -11    5.16    0.29
   0   5 -11    4.99    0.41
   1   5 -11   42.09    1.79
   1   5 -11   38.80    1.67
   1   5 -11   40.23    1.64
   2   5 -11    4.75    0.33
   2   5 -11    4.99    0.41
   2   5 -11    4.77    0.30
   3   5 -11   31.01    1.30
   3   5 -11   28.28    1.34
   3   5 -11   31.47    1.42
   4   5 -11    4.45    0.32
   4   5 -11    3.95    0.34
   4   5 -11    4.04    0.39
   4   5 -11    4.18    0.34
   5   5 -11   16.90    0.89
   5   5 -11   16.17    0.83
   5   5 -11   15.77    0.84
   5   5 -11   16.30    0.81
   6   5 -11    2.01    0.26
   6   5 -11    1.87    0.32
   6   5 -11    2.25    0.32
   7   5 -11    6.52    0.53
   7   5 -11    6.12    0.47
   7   5 -11    7.06    0.51
   8   5 -11    1.17    0.26
  -7   6 -11    0.17    0.20
  -7   6 -11   -0.11    0.20
  -6   6 -11    6.81    0.53
  -6   6 -11    6.43    0.55
  -5   6 -11    0.15    0.16
  -5   6 -11    0.54    0.21
  -4   6 -11    9.80    0.68
  -4   6 -11   10.83    0.59
  -3   6 -11    0.53    0.18
  -3   6 -11    0.66    0.15
  -2   6 -11   12.61    0.63
  -2   6 -11   13.47    0.77
  -2   6 -11   13.96    0.65
  -1   6 -11    1.10    0.17
  -1   6 -11    0.76    0.20
   0   6 -11   17.57    0.90
   0   6 -11   15.78    0.75
   0   6 -11   16.43    0.74
   1   6 -11    0.67    0.17
   1   6 -11    0.62    0.12
   2   6 -11   15.71    0.84
   2   6 -11   15.01    0.71
   2   6 -11   14.14    0.70
   3   6 -11    0.44    0.14
   3   6 -11    0.55    0.17
   3   6 -11    0.28    0.12
   4   6 -11   10.35    0.59
   4   6 -11   11.01    0.68
   4   6 -11   11.27    0.60
   5   6 -11    0.35    0.14
   5   6 -11    0.29    0.13
   6   6 -11    5.13    0.42
   6   6 -11    6.02    0.51
   6   6 -11    5.65    0.43
   7   6 -11    0.38    0.20
   7   6 -11    0.42    0.24
  -7   7 -11    3.83    0.51
  -6   7 -11    2.23    0.36
  -5   7 -11    7.85    0.60
  -4   7 -11    4.23    0.45
  -2   7 -11    5.73    0.48
  -2   7 -11    5.80    0.37
  -1   7 -11   14.47    0.84
  -1   7 -11   15.33    0.72
   0   7 -11    7.34    0.42
   0   7 -11    7.20    0.53
   1   7 -11   15.00    0.72
   1   7 -11   14.73    0.84
   2   7 -11    6.02    0.48
   2   7 -11    5.94    0.39
   3   7 -11   11.55    0.62
   4   7 -11    3.83    0.35
   4   7 -11    3.50    0.40
   5   7 -11    6.24    0.64
   5   7 -11    7.09    0.50
   5   7 -11    8.20    0.60
   6   7 -11    1.96    0.29
   6   7 -11    1.78    0.34
   6   7 -11    0.93    0.37
   7   7 -11    3.24    0.62
   7   7 -11    3.36    0.49
  -6   8 -11    0.20    0.23
  -5   8 -11    3.61    0.44
  -4   8 -11   -0.26    0.18
  -3   8 -11    5.97    0.52
  -2   8 -11    0.13    0.17
  -2   8 -11    0.33    0.13
  -1   8 -11    7.00    0.55
  -1   8 -11    6.90    0.44
   0   8 -11    0.47    0.20
   0   8 -11    0.24    0.12
   1   8 -11    5.81    0.50
   1   8 -11    6.41    0.41
   2   8 -11    0.27    0.15
   2   8 -11    0.31    0.18
   3   8 -11    6.17    0.51
   3   8 -11    5.68    0.43
   4   8 -11   -0.20    0.16
   4   8 -11   -0.08    0.18
   5   8 -11    2.56    0.34
   5   8 -11    2.64    0.41
   5   8 -11    2.48    0.32
   6   8 -11    0.12    0.22
   6   8 -11   -0.09    0.16
   6   8 -11   -0.44    0.27
  -6   9 -11    3.82    0.50
  -5   9 -11    0.23    0.25
  -4   9 -11    6.46    0.58
  -3   9 -11    0.94    0.27
  -3   9 -11    0.63    0.19
  -2   9 -11    9.15    0.66
  -2   9 -11    9.33    0.56
  -1   9 -11    1.21    0.21
  -1   9 -11    1.53    0.31
   0   9 -11   11.09    0.63
   0   9 -11   11.17    0.74
   1   9 -11    1.38    0.22
   1   9 -11    1.38    0.27
   2   9 -11    9.69    0.68
   2   9 -11    8.63    0.55
   3   9 -11    0.65    0.24
   3   9 -11    0.87    0.26
   4   9 -11    6.18    0.49
   4   9 -11    7.13    0.62
   5   9 -11    0.22    0.16
   5   9 -11    0.37    0.19
   5   9 -11    0.10    0.26
   6   9 -11    3.64    0.43
   6   9 -11    4.07    0.62
  -5  10 -11    0.02    0.24
  -4  10 -11    0.91    0.40
  -3  10 -11    0.36    0.18
  -3  10 -11   -0.01    0.20
  -2  10 -11    1.01    0.25
  -2  10 -11    0.82    0.21
  -1  10 -11   -0.03    0.19
   0  10 -11    2.53    0.49
   0  10 -11    2.07    0.36
   1  10 -11    0.32    0.17
   1  10 -11   -0.04    0.18
   2  10 -11    1.35    0.24
   2  10 -11    1.16    0.26
   3  10 -11    0.36    0.19
   4  10 -11    0.81    0.28
   4  10 -11    0.64    0.21
   5  10 -11   -0.08    0.17
  -3  11 -11    0.24    0.19
  -3  11 -11    0.10    0.21
  -2  11 -11    5.78    0.57
  -2  11 -11    5.41    0.47
  -1  11 -11    0.17    0.19
  -1  11 -11   -0.28    0.16
   0  11 -11    5.55    0.55
   0  11 -11    5.48    0.46
   1  11 -11    0.11    0.16
   1  11 -11    0.37    0.21
   2  11 -11    6.11    0.50
   2  11 -11    6.38    0.60
   3  11 -11    0.58    0.25
  -1  12 -11   -0.37    0.31
   1  12 -11    0.24    0.22
  -3 -11 -12    0.34    0.38
   3  11  12    0.20    0.27
  -2 -11 -12    1.23    0.30
   2  11  12    1.29    0.28
  -1 -11 -12    1.63    0.31
  -1 -11 -12    0.90    0.22
   1  11  12    1.04    0.27
   0 -11 -12    1.19    0.29
   0 -11 -12    0.94    0.20
   0  11  12    1.37    0.26
   1 -11 -12    0.60    0.22
   1 -11 -12    0.49    0.26
  -1  11  12    0.90    0.24
   2 -11 -12    0.60    0.21
   2 -11 -12    1.03    0.32
  -2  11  12    0.57    0.25
   3 -11 -12    0.67    0.42
  -4 -10 -12    0.33    0.31
   4  10  12   -0.23    0.21
  -3 -10 -12    7.80    0.65
   3  10  12    8.10    0.57
  -2 -10 -12    0.11    0.23
   2  10  12    0.42    0.20
  -1 -10 -12   10.98    0.64
  -1 -10 -12    9.85    0.71
   1  10  12   11.32    0.67
   0 -10 -12    0.31    0.20
   0 -10 -12    0.30    0.16
   0  10  12    0.86    0.22
   1 -10 -12   10.16    0.65
   1 -10 -12   10.98    0.71
  -1  10  12   10.05    0.64
   2 -10 -12    0.35    0.21
   2 -10 -12    0.05    0.15
  -2  10  12    0.22    0.19
   3 -10 -12    8.14    0.71
   3 -10 -12    7.70    0.62
   4 -10 -12    0.46    0.31
   4 -10 -12    0.11    0.18
  -5  -9 -12   -0.34    0.21
   5   9  12   -0.06    0.19
  -4  -9 -12   -0.22    0.17
   4   9  12    0.03    0.17
  -3  -9 -12    0.06    0.20
   3   9  12   -0.01    0.19
  -2  -9 -12    0.25    0.12
  -2  -9 -12    0.14    0.18
   2   9  12    0.11    0.16
  -1  -9 -12   -0.17    0.12
  -1  -9 -12   -0.16    0.17
   1   9  12   -0.01    0.15
   0  -9 -12   -0.08    0.20
   0  -9 -12    0.34    0.18
   0   9  12    0.18    0.15
   1  -9 -12    0.25    0.19
   1  -9 -12   -0.24    0.10
  -1   9  12    0.06    0.15
   2  -9 -12    0.11    0.15
   2  -9 -12   -0.07    0.12
   3  -9 -12   -0.08    0.15
   3  -9 -12   -0.16    0.16
   4  -9 -12    0.24    0.21
   5  -9 -12    0.00    0.15
  -6  -8 -12    0.08    0.23
   6   8  12   -0.23    0.27
  -5  -8 -12    9.09    0.70
   5   8  12    8.11    0.55
  -4  -8 -12    0.39    0.22
   4   8  12    0.13    0.15
  -3  -8 -12   13.06    0.84
   3   8  12   13.43    0.70
  -2  -8 -12    0.73    0.17
  -2  -8 -12    0.80    0.23
   2   8  12    1.16    0.20
  -1  -8 -12   16.47    0.83
   1   8  12   16.97    0.82
   0  -8 -12    1.12    0.29
   0   8  12    1.43    0.21
   1  -8 -12   15.57    1.06
   1  -8 -12   15.71    0.92
  -1   8  12   17.41    0.83
   2  -8 -12    1.03    0.25
   2  -8 -12    0.72    0.19
   3  -8 -12   12.55    0.76
   3  -8 -12   13.65    0.81
   4  -8 -12    0.70    0.20
   4  -8 -12    0.57    0.24
   5  -8 -12    8.49    0.65
   5  -8 -12    7.84    0.90
   6  -8 -12    0.30    0.21
   6  -8 -12   -0.07    0.23
  -6  -7 -12    0.00    0.23
   6   7  12   -0.34    0.16
  -5  -7 -12    4.61    0.48
   5   7  12    3.20    0.35
  -4  -7 -12    0.09    0.17
   4   7  12   -0.19    0.13
  -3  -7 -12    6.37    0.51
  -3  -7 -12    5.41    0.35
   3   7  12    5.82    0.39
  -2  -7 -12    0.19    0.16
  -2  -7 -12    0.06    0.10
  -1  -7 -12    8.12    0.56
  -1  -7 -12    7.67    0.48
   1   7  12    6.66    0.43
   0  -7 -12   -0.15    0.09
   0  -7 -12    0.01    0.15
   0   7  12    0.00    0.10
   1  -7 -12    7.81    0.50
   1  -7 -12    8.02    0.57
  -1   7  12    7.20    0.46
   2  -7 -12    0.06    0.14
   2  -7 -12    0.14    0.13
   3  -7 -12    6.10    0.45
   3  -7 -12    5.62    0.50
   4  -7 -12    0.06    0.16
   4  -7 -12    0.07    0.13
   5  -7 -12    4.23    0.43
   5  -7 -12    4.76    0.47
   6  -7 -12    0.11    0.18
   6  -7 -12   -0.02    0.31
  -7  -6 -12    1.45    0.35
  -6  -6 -12    1.07    0.29
   6   6  12    0.91    0.21
  -5  -6 -12    4.02    0.45
   5   6  12    4.07    0.35
  -4  -6 -12    1.83    0.34
   4   6  12    2.28    0.25
  -3  -6 -12    6.62    0.57
  -3  -6 -12    6.72    0.39
   3   6  12    6.63    0.40
  -2  -6 -12    3.82    0.44
  -2  -6 -12    3.23    0.39
   2   6  12    3.50    0.26
  -1  -6 -12    8.51    0.60
  -1  -6 -12    8.77    0.49
   1   6  12    8.11    0.45
   0  -6 -12    3.71    0.33
   0  -6 -12    3.90    0.41
   0   6  12    4.33    0.29
   1  -6 -12    9.04    0.54
   1  -6 -12    8.22    0.59
   2  -6 -12    3.39    0.34
   2  -6 -12    3.41    0.37
   3  -6 -12    6.33    0.47
   3  -6 -12    6.21    0.50
   4  -6 -12    2.22    0.31
   4  -6 -12    2.37    0.33
   5  -6 -12    3.72    0.38
   5  -6 -12    3.65    0.43
   6  -6 -12    1.36    0.26
   6  -6 -12    0.95    0.28
   7  -6 -12    1.44    0.27
   7  -6 -12    1.64    0.38
  -7  -5 -12    4.93    0.50
   7   5  12    4.64    0.44
  -6  -5 -12    0.21    0.19
   6   5  12   -0.04    0.14
  -5  -5 -12    8.64    0.64
   5   5  12    8.19    0.48
  -4  -5 -12    0.41    0.20
  -3  -5 -12   12.36    0.77
  -3  -5 -12   12.63    0.60
  -1  -5 -12   13.11    0.80
  -1  -5 -12   14.28    0.70
   1   5  12   14.54    0.64
   1  -5 -12   15.22    0.74
   1  -5 -12   13.49    0.80
   2  -5 -12    1.99    0.30
   3  -5 -12   12.05    0.68
   3  -5 -12   11.81    0.73
   4  -5 -12    0.86    0.24
   5  -5 -12    8.86    0.63
   5  -5 -12    8.45    0.56
   6  -5 -12    0.32    0.15
   6  -5 -12    0.56    0.21
   7  -5 -12    5.02    0.50
   7  -5 -12    4.16    0.59
  -7  -4 -12    2.79    0.59
   7   4  12    2.42    0.30
  -6  -4 -12    0.57    0.22
   6   4  12    0.50    0.15
  -5  -4 -12    3.89    0.43
   5   4  12    3.98    0.30
  -4  -4 -12    1.37    0.27
  -4  -4 -12    0.96    0.14
   4   4  12    1.27    0.17
  -3  -4 -12    3.85    0.29
  -3  -4 -12    3.85    0.40
   3   4  12    3.87    0.24
  -2  -4 -12    1.98    0.22
  -2  -4 -12    1.72    0.29
  -1  -4 -12    3.74    0.37
  -1  -4 -12    3.76    0.31
   0  -4 -12    2.37    0.25
   0  -4 -12    2.65    0.32
   1  -4 -12    3.95    0.32
   1  -4 -12    3.87    0.37
   2  -4 -12    1.81    0.25
   2  -4 -12    2.00    0.29
   3  -4 -12    4.05    0.40
   3  -4 -12    3.86    0.34
   4  -4 -12    0.90    0.22
   4  -4 -12    1.02    0.19
   5  -4 -12    4.21    0.43
   5  -4 -12    4.35    0.41
   6  -4 -12    0.34    0.16
   6  -4 -12    0.78    0.22
   7  -4 -12    2.84    0.38
   7  -4 -12    2.86    0.49
   8  -4 -12   -0.05    0.15
  -8  -3 -12    0.15    0.20
  -7  -3 -12    0.24    0.19
   7   3  12   -0.04    0.12
  -6  -3 -12    0.12    0.17
   6   3  12   -0.02    0.11
  -5  -3 -12    0.28    0.17
   5   3  12    0.14    0.09
  -4  -3 -12    0.12    0.09
  -4  -3 -12    0.23    0.16
   4   3  12    0.14    0.08
  -3  -3 -12    0.10    0.15
  -3  -3 -12    0.12    0.07
  -2  -3 -12    0.40    0.10
  -2  -3 -12    0.15    0.14
  -1  -3 -12    0.02    0.10
  -1  -3 -12    0.11    0.12
   0  -3 -12    0.21    0.12
   0  -3 -12    0.34    0.15
   1  -3 -12    0.04    0.11
   1  -3 -12   -0.04    0.10
   2  -3 -12    0.28    0.12
   2  -3 -12    0.29    0.14
   3  -3 -12    0.00    0.09
   3  -3 -12    0.15    0.13
   3  -3 -12    0.20    0.11
   4  -3 -12    0.26    0.15
   4  -3 -12    0.16    0.11
   5  -3 -12    0.15    0.14
   5  -3 -12    0.02    0.11
   6  -3 -12   -0.04    0.12
   6  -3 -12   -0.02    0.13
   7  -3 -12    0.07    0.15
   7  -3 -12   -0.06    0.18
   8  -3 -12   -0.07    0.18
  -8  -2 -12    0.35    0.22
  -7  -2 -12   12.43    0.81
   7   2  12   11.22    0.63
  -6  -2 -12    0.46    0.21
   6   2  12    0.34    0.15
  -5  -2 -12   20.55    0.87
  -5  -2 -12   19.33    1.32
   5   2  12   20.07    0.88
  -4  -2 -12    0.84    0.21
  -4  -2 -12    0.89    0.14
  -3  -2 -12   30.09    1.30
  -3  -2 -12   31.36    1.46
  -2  -2 -12    1.41    0.18
  -2  -2 -12    1.25    0.24
  -1  -2 -12   37.81    1.68
  -1  -2 -12   35.87    1.55
   0  -2 -12    1.71    0.26
   0  -2 -12    1.45    0.22
   1  -2 -12   35.97    1.62
   1  -2 -12   35.20    1.53
   2  -2 -12    1.43    0.21
   2  -2 -12    1.48    0.25
   3  -2 -12   30.02    1.33
   3  -2 -12   29.82    1.27
   3  -2 -12   29.68    1.41
   4  -2 -12    0.62    0.16
   4  -2 -12    0.71    0.17
   5  -2 -12   19.84    1.43
   5  -2 -12   20.26    0.99
   6  -2 -12    0.56    0.22
   6  -2 -12    0.20    0.11
   7  -2 -12   12.27    0.73
   7  -2 -12   12.56    0.83
   8  -2 -12    0.03    0.15
   8  -2 -12    0.50    0.24
  -8  -1 -12    0.18    0.23
  -7  -1 -12    2.49    0.38
   7   1  12    1.46    0.21
  -6  -1 -12    0.87    0.22
   6   1  12    0.69    0.14
  -5  -1 -12    5.78    0.48
  -5  -1 -12    4.93    0.31
   5   1  12    4.78    0.30
  -4  -1 -12    2.52    0.22
  -4  -1 -12    2.43    0.32
  -3  -1 -12    9.66    0.49
  -3  -1 -12    8.83    0.60
  -2  -1 -12    3.49    0.27
  -2  -1 -12    3.91    0.37
  -1  -1 -12   11.80    0.69
  -1  -1 -12   12.08    0.61
   0  -1 -12    3.95    0.37
   0  -1 -12    3.71    0.30
   1  -1 -12   11.78    0.68
   1  -1 -12   11.72    0.61
   2  -1 -12    3.54    0.35
   2  -1 -12    3.20    0.29
   3  -1 -12    8.81    0.51
   3  -1 -12    8.05    0.46
   3  -1 -12    8.87    0.57
   4  -1 -12    2.18    0.29
   4  -1 -12    1.53    0.17
   4  -1 -12    2.13    0.26
   5  -1 -12    4.72    0.34
   5  -1 -12    5.10    0.46
   5  -1 -12    5.05    0.39
   6  -1 -12    1.05    0.27
   6  -1 -12    1.19    0.28
   7  -1 -12    1.43    0.24
   7  -1 -12    1.90    0.29
   8  -1 -12    0.53    0.17
   8  -1 -12    0.05    0.18
   8  -1 -12    0.29    0.16
  -8   0 -12    0.39    0.24
  -7   0 -12    0.77    0.24
   7   0  12    0.35    0.14
  -6   0 -12    1.20    0.26
   6   0  12    1.19    0.16
  -5   0 -12    2.53    0.34
  -4   0 -12    2.08    0.29
  -3   0 -12    6.51    0.48
  -2   0 -12    3.46    0.34
  -1   0 -12    9.76    0.60
   0   0 -12    4.59    0.38
   0   0 -12    3.45    0.33
   1   0 -12    8.99    0.52
   1   0 -12   10.13    0.59
   2   0 -12    2.98    0.31
   2   0 -12    3.19    0.28
   2   0 -12    3.40    0.29
   3   0 -12    6.51    0.34
   3   0 -12    6.56    0.46
   3   0 -12    6.20    0.39
   3   0 -12    6.46    0.43
   4   0 -12    1.60    0.20
   4   0 -12    2.24    0.20
   4   0 -12    1.95    0.27
   4   0 -12    2.27    0.26
   5   0 -12    2.28    0.23
   5   0 -12    2.59    0.28
   5   0 -12    2.25    0.24
   5   0 -12    2.85    0.34
   6   0 -12    0.94    0.19
   6   0 -12    1.43    0.29
   6   0 -12    1.04    0.18
   7   0 -12    1.02    0.29
   7   0 -12    0.29    0.16
   7   0 -12    0.56    0.16
   8   0 -12    0.21    0.16
   8   0 -12    0.37    0.17
   8   0 -12    0.43    0.24
  -8   1 -12   -0.14    0.25
  -7   1 -12    2.76    0.41
  -6   1 -12    0.65    0.20
  -5   1 -12    5.54    0.47
  -4   1 -12    2.09    0.30
  -3   1 -12    9.43    0.60
  -2   1 -12    3.70    0.35
  -1   1 -12   18.17    1.21
   0   1 -12    4.69    0.43
   1   1 -12   14.49    0.94
   1   1 -12   12.29    0.66
   2   1 -12    3.25    0.29
   2   1 -12    3.00    0.27
   2   1 -12    3.24    0.31
   3   1 -12    8.66    0.56
   3   1 -12    8.28    0.49
   3   1 -12    8.87    0.51
   3   1 -12    8.08    0.41
   4   1 -12    1.90    0.19
   4   1 -12    1.64    0.21
   4   1 -12    2.28    0.31
   4   1 -12    2.16    0.25
   5   1 -12    4.70    0.43
   5   1 -12    5.39    0.35
   5   1 -12    5.39    0.40
   5   1 -12    4.55    0.33
   6   1 -12    0.46    0.14
   6   1 -12    0.96    0.24
   6   1 -12    0.60    0.16
   7   1 -12    2.00    0.29
   7   1 -12    2.37    0.37
   7   1 -12    2.11    0.27
   8   1 -12    0.53    0.17
   8   1 -12    0.14    0.16
  -8   2 -12   -0.17    0.38
  -7   2 -12   11.92    0.78
  -6   2 -12    0.33    0.18
  -5   2 -12   20.95    1.08
  -4   2 -12    0.92    0.22
  -3   2 -12   31.23    1.44
  -2   2 -12    1.35    0.27
  -1   2 -12   39.05    1.73
   0   2 -12    1.52    0.24
   1   2 -12   36.45    1.65
   1   2 -12   38.45    1.67
   2   2 -12    1.37    0.23
   2   2 -12    1.18    0.19
   3   2 -12   30.10    1.38
   3   2 -12   30.08    1.26
   3   2 -12   30.54    1.35
   3   2 -12   30.62    1.45
   4   2 -12    0.81    0.19
   4   2 -12    0.84    0.22
   4   2 -12    0.85    0.18
   4   2 -12    1.04    0.16
   5   2 -12   20.76    1.01
   5   2 -12   19.30    1.15
   5   2 -12   21.37    0.96
   5   2 -12   21.32    1.08
   6   2 -12    0.56    0.20
   6   2 -12    0.33    0.13
   6   2 -12    0.13    0.11
   7   2 -12   10.77    0.73
   7   2 -12   11.65    0.65
   7   2 -12   11.08    0.65
   8   2 -12   -0.10    0.15
   8   2 -12    0.09    0.14
  -8   3 -12   -0.03    0.26
  -7   3 -12   -0.01    0.19
  -6   3 -12    0.00    0.17
  -5   3 -12   -0.08    0.14
  -4   3 -12    0.09    0.13
  -3   3 -12    0.02    0.11
  -2   3 -12    0.36    0.14
  -1   3 -12    0.03    0.10
   0   3 -12    0.47    0.14
   0   3 -12    0.33    0.12
   1   3 -12    0.02    0.11
   1   3 -12   -0.12    0.08
   2   3 -12    0.30    0.13
   2   3 -12    0.19    0.07
   2   3 -12    0.52    0.22
   3   3 -12    0.05    0.10
   3   3 -12   -0.05    0.07
   3   3 -12    0.01    0.11
   3   3 -12    0.03    0.11
   4   3 -12    0.07    0.10
   4   3 -12    0.08    0.12
   4   3 -12    0.19    0.10
   4   3 -12    0.09    0.12
   5   3 -12    0.09    0.13
   5   3 -12   -0.19    0.09
   5   3 -12    0.03    0.11
   5   3 -12    0.10    0.14
   6   3 -12    0.04    0.12
   6   3 -12   -0.06    0.11
   6   3 -12    0.19    0.14
   6   3 -12    0.00    0.14
   7   3 -12    0.22    0.14
   7   3 -12    0.18    0.14
   8   3 -12   -0.05    0.14
   8   3 -12   -0.28    0.15
  -8   4 -12    0.17    0.28
  -7   4 -12    2.51    0.41
  -6   4 -12    0.37    0.38
  -5   4 -12    3.90    0.41
  -4   4 -12    1.13    0.22
  -3   4 -12    4.24    0.38
  -2   4 -12    2.05    0.27
  -2   4 -12    1.71    0.28
  -1   4 -12    3.26    0.35
  -1   4 -12    3.79    0.32
   0   4 -12    2.27    0.25
   0   4 -12    2.33    0.28
   1   4 -12    3.61    0.30
   1   4 -12    3.20    0.33
   2   4 -12    1.71    0.23
   2   4 -12    2.22    0.27
   2   4 -12    1.61    0.17
   3   4 -12    3.91    0.27
   3   4 -12    3.41    0.35
   3   4 -12    3.48    0.32
   4   4 -12    1.41    0.24
   4   4 -12    1.02    0.19
   4   4 -12    0.99    0.19
   4   4 -12    1.08    0.21
   5   4 -12    3.12    0.32
   5   4 -12    3.35    0.36
   5   4 -12    3.56    0.32
   5   4 -12    3.32    0.36
   6   4 -12    0.46    0.19
   6   4 -12    0.12    0.14
   6   4 -12    0.24    0.15
   6   4 -12    0.40    0.22
   7   4 -12    2.87    0.32
   7   4 -12    2.87    0.59
   7   4 -12    2.59    0.33
  -7   5 -12    4.22    0.50
  -7   5 -12    5.56    0.51
  -6   5 -12    0.19    0.21
  -6   5 -12    0.59    0.33
  -5   5 -12    8.64    0.64
  -5   5 -12    9.75    0.61
  -4   5 -12    0.96    0.37
  -4   5 -12    1.53    0.27
  -3   5 -12   13.86    0.73
  -3   5 -12   12.23    0.77
  -2   5 -12    2.47    0.33
  -2   5 -12    2.47    0.28
  -1   5 -12   15.71    0.75
  -1   5 -12   14.27    0.82
   0   5 -12    2.00    0.29
   0   5 -12    1.71    0.22
   1   5 -12   14.29    0.80
   1   5 -12   14.57    0.65
   1   5 -12   14.47    0.71
   2   5 -12    1.97    0.30
   3   5 -12    9.37    0.64
   3   5 -12   11.70    0.56
   3   5 -12   11.63    0.61
   4   5 -12    0.28    0.14
   4   5 -12    0.56    0.18
   4   5 -12    0.36    0.14
   5   5 -12    8.29    0.56
   5   5 -12    8.24    0.54
   5   5 -12    7.65    0.48
   5   5 -12    7.75    0.51
   6   5 -12   -0.02    0.17
   7   5 -12    3.93    0.40
   7   5 -12    3.90    0.45
   7   5 -12    4.09    0.39
  -7   6 -12    1.06    0.52
  -6   6 -12    1.30    0.32
  -6   6 -12    1.97    0.36
  -5   6 -12    3.84    0.45
  -5   6 -12    3.71    0.37
  -4   6 -12    2.51    0.30
  -4   6 -12    2.57    0.37
  -3   6 -12    6.14    0.43
  -2   6 -12    3.30    0.24
  -2   6 -12    3.00    0.27
  -2   6 -12    3.84    0.38
  -1   6 -12    8.12    0.45
  -1   6 -12    8.61    0.58
  -1   6 -12    8.13    0.42
   0   6 -12    3.51    0.28
   0   6 -12    3.80    0.25
   0   6 -12    4.35    0.41
   1   6 -12    7.98    0.45
   1   6 -12    7.89    0.43
   1   6 -12    8.93    0.58
   2   6 -12    3.50    0.36
   2   6 -12    3.40    0.26
   2   6 -12    2.93    0.26
   3   6 -12    6.14    0.43
   3   6 -12    6.43    0.40
   3   6 -12    6.82    0.52
   4   6 -12    2.36    0.26
   4   6 -12    2.11    0.55
   4   6 -12    2.12    0.28
   5   6 -12    3.07    0.41
   5   6 -12    3.29    0.38
   5   6 -12    3.67    0.34
   6   6 -12    0.88    0.22
   6   6 -12    1.21    0.21
   6   6 -12    1.33    0.29
   7   6 -12    1.67    0.29
   7   6 -12    1.90    0.34
  -7   7 -12    1.88    0.36
  -6   7 -12   -0.17    0.19
  -5   7 -12    4.34    0.46
  -4   7 -12    0.08    0.17
  -3   7 -12    6.37    0.54
  -2   7 -12   -0.10    0.09
  -2   7 -12    0.02    0.15
  -1   7 -12    6.96    0.41
  -1   7 -12    7.73    0.66
   0   7 -12   -0.06    0.08
   1   7 -12    8.86    0.87
   1   7 -12    7.42    0.43
   2   7 -12    0.03    0.14
   2   7 -12    0.01    0.10
   2   7 -12   -0.11    0.10
   3   7 -12    6.74    0.53
   3   7 -12    6.22    0.42
   4   7 -12    0.01    0.18
   5   7 -12    4.50    0.46
   5   7 -12    4.94    0.40
   5   7 -12    3.47    0.36
   6   7 -12   -0.37    0.20
   6   7 -12   -0.20    0.14
   6   7 -12   -0.37    0.15
   7   7 -12    1.28    0.37
   7   7 -12    1.47    0.27
  -6   8 -12    0.46    0.26
  -5   8 -12    9.37    0.70
  -4   8 -12    0.70    0.24
  -3   8 -12   13.11    0.67
  -3   8 -12   12.58    0.82
  -2   8 -12    0.67    0.22
  -2   8 -12    0.70    0.15
  -1   8 -12   15.92    0.93
  -1   8 -12   16.38    0.79
   0   8 -12    0.61    0.22
   0   8 -12    0.73    0.15
   1   8 -12   15.85    0.91
   1   8 -12   15.16    0.76
   2   8 -12    0.67    0.17
   2   8 -12    0.51    0.22
   3   8 -12   13.08    0.83
   3   8 -12   13.21    0.70
   4   8 -12    0.80    0.25
   4   8 -12    0.41    0.22
   5   8 -12    8.43    0.58
   5   8 -12    9.05    0.68
   5   8 -12    8.42    0.54
   6   8 -12   -0.15    0.17
   6   8 -12   -0.25    0.22
  -5   9 -12   -0.43    0.21
  -4   9 -12   -0.25    0.20
  -3   9 -12   -0.34    0.18
  -3   9 -12   -0.13    0.13
  -2   9 -12   -0.12    0.12
  -2   9 -12   -0.16    0.19
  -1   9 -12    0.26    0.19
   0   9 -12    0.16    0.16
   1   9 -12   -0.08    0.14
   1   9 -12    0.00    0.14
   2   9 -12    0.02    0.14
   2   9 -12    0.28    0.19
   3   9 -12    0.23    0.19
   3   9 -12    0.00    0.15
   4   9 -12    0.26    0.30
   4   9 -12   -0.04    0.15
   5   9 -12   -0.19    0.22
   5   9 -12   -0.16    0.17
  -4  10 -12    0.42    0.23
  -3  10 -12    7.94    0.65
  -3  10 -12    7.58    0.53
  -2  10 -12   -0.14    0.15
  -1  10 -12   10.82    0.79
  -1  10 -12   11.04    0.86
   0  10 -12    0.70    0.25
   0  10 -12    0.32    0.21
   1  10 -12    9.07    0.90
   1  10 -12    9.94    0.61
   2  10 -12    0.01    0.17
   2  10 -12    0.18    0.25
   3  10 -12    6.59    0.51
   3  10 -12    8.06    0.64
   4  10 -12   -0.10    0.37
   4  10 -12   -0.22    0.17
  -2  11 -12    1.14    0.32
  -2  11 -12    1.13    0.36
  -1  11 -12    0.70    0.27
  -1  11 -12    0.87    0.23
   0  11 -12    0.98    0.27
   0  11 -12    0.74    0.21
   1  11 -12    0.93    0.30
   1  11 -12    0.78    0.23
   2  11 -12    1.51    0.26
   3  11 -12   -0.07    0.31
   1  11  13    1.42    0.35
   0 -11 -13    4.86    0.57
   0 -11 -13    4.71    0.50
   0  11  13    4.95    0.51
   1 -11 -13    1.49    0.42
   1 -11 -13    2.14    0.32
  -1  11  13    1.59    0.32
  -3 -10 -13   -0.25    0.28
  -2 -10 -13    0.25    0.25
   2  10  13   -0.16    0.19
  -1 -10 -13   -0.20    0.19
  -1 -10 -13    0.05    0.13
   1  10  13   -0.30    0.19
   0 -10 -13    0.04    0.15
   0 -10 -13    0.07    0.20
   0  10  13   -0.12    0.17
   1 -10 -13   -0.20    0.20
   1 -10 -13    0.05    0.13
  -1  10  13   -0.26    0.17
   2 -10 -13   -0.19    0.19
  -2  10  13    0.24    0.21
   3 -10 -13    0.08    0.25
   3 -10 -13    0.09    0.15
  -5  -9 -13   -0.46    0.34
  -4  -9 -13   -0.11    0.39
  -3  -9 -13   -0.11    0.21
  -2  -9 -13   -0.03    0.11
  -2  -9 -13    0.07    0.18
   2   9  13    0.01    0.16
  -1  -9 -13    0.16    0.18
   1   9  13    0.09    0.16
   0  -9 -13   -0.04    0.14
   0  -9 -13   -0.06    0.16
   0   9  13   -0.16    0.15
   1  -9 -13    0.10    0.15
   1  -9 -13    0.33    0.20
  -1   9  13    0.04    0.17
   2  -9 -13    0.15    0.16
   2  -9 -13    0.11    0.19
   3  -9 -13   -0.14    0.22
   3  -9 -13    0.12    0.17
   4  -9 -13    0.55    0.32
   4  -9 -13   -0.29    0.15
  -5  -8 -13    3.80    0.49
   4   8  13    1.36    0.25
  -3  -8 -13    6.98    0.59
   3   8  13    6.93    0.45
  -2  -8 -13    3.45    0.31
  -2  -8 -13    3.95    0.45
   2   8  13    3.69    0.35
  -1  -8 -13    9.06    0.54
  -1  -8 -13    9.13    0.67
   1   8  13    8.53    0.53
   0  -8 -13    4.76    0.48
   0  -8 -13    4.95    0.42
   0   8  13    3.76    0.37
   1  -8 -13    9.81    0.58
   1  -8 -13    9.43    0.67
  -1   8  13    8.05    0.53
   2  -8 -13    4.04    0.45
   2  -8 -13    3.75    0.38
   3  -8 -13    7.63    0.59
   3  -8 -13    6.38    0.53
   4  -8 -13    2.68    0.38
   4  -8 -13    3.24    0.42
   5  -8 -13    3.26    0.42
   5  -8 -13    4.47    0.69
  -6  -7 -13    2.53    0.42
  -5  -7 -13    4.03    0.48
  -4  -7 -13    3.97    0.46
   4   7  13    4.00    0.35
  -3  -7 -13    5.64    0.52
  -3  -7 -13    5.18    0.36
   3   7  13    5.43    0.37
  -2  -7 -13    6.46    0.43
  -2  -7 -13    6.69    0.56
  -1  -7 -13    6.22    0.45
  -1  -7 -13    7.90    0.60
   1   7  13    7.54    0.43
   0  -7 -13    8.08    0.50
   0   7  13    7.79    0.47
   1  -7 -13    7.70    0.51
   1  -7 -13    7.65    0.68
  -1   7  13    7.19    0.45
   2  -7 -13    7.46    0.56
   2  -7 -13    6.37    0.48
   3  -7 -13    5.63    0.47
   3  -7 -13    5.89    0.51
   4  -7 -13    4.75    0.49
   4  -7 -13    5.17    0.47
   5  -7 -13    4.44    0.47
   5  -7 -13    3.96    0.48
   6  -7 -13    1.85    0.31
   6  -7 -13    2.85    0.45
  -6  -6 -13    1.13    0.33
  -5  -6 -13    0.25    0.19
   5   6  13   -0.53    0.22
  -4  -6 -13    1.88    0.33
   4   6  13    2.46    0.32
  -3  -6 -13    0.51    0.21
  -3  -6 -13    0.46    0.18
   3   6  13    0.53    0.12
  -2  -6 -13    3.17    0.29
   2   6  13    3.27    0.26
  -1  -6 -13    0.97    0.18
  -1  -6 -13    0.74    0.20
   1   6  13    0.87    0.14
   0  -6 -13    3.31    0.31
   0  -6 -13    3.89    0.39
   0   6  13    2.90    0.25
   1  -6 -13    0.98    0.23
   1  -6 -13    0.82    0.18
  -1   6  13    0.77    0.14
   2  -6 -13    3.44    0.49
   2  -6 -13    2.77    0.33
   3  -6 -13    0.45    0.17
   3  -6 -13    0.55    0.19
   4  -6 -13    1.34    0.23
   4  -6 -13    1.33    0.28
   5  -6 -13    0.16    0.16
   5  -6 -13    0.15    0.20
  -7  -5 -13    2.64    0.44
  -6  -5 -13    0.31    0.21
  -5  -5 -13    6.92    0.59
   5   5  13    5.86    0.42
  -4  -5 -13    0.07    0.11
  -4  -5 -13    0.45    0.20
   4   5  13    0.20    0.12
  -3  -5 -13    9.80    0.52
  -3  -5 -13    9.84    0.95
   3   5  13   10.21    0.50
  -2  -5 -13    0.78    0.16
  -2  -5 -13    0.75    0.23
   2   5  13    0.60    0.11
  -1  -5 -13   13.71    0.69
  -1  -5 -13   13.42    0.81
   0  -5 -13    1.14    0.19
   0  -5 -13    0.94    0.24
   0   5  13    0.74    0.11
   1  -5 -13   13.65    0.81
   1  -5 -13   13.64    0.73
  -1   5  13   14.16    0.64
   2  -5 -13    0.74    0.17
   2  -5 -13    0.78    0.21
   3  -5 -13    8.89    0.88
   3  -5 -13    9.70    0.61
   4  -5 -13    0.63    0.21
   4  -5 -13    0.10    0.14
   5  -5 -13    5.31    0.46
   5  -5 -13    5.50    0.52
   6  -5 -13    0.03    0.17
   6  -5 -13    0.28    0.17
   7  -5 -13    2.60    0.38
   7  -5 -13    3.24    0.50
  -7  -4 -13    4.57    0.53
  -6  -4 -13    3.05    0.44
  -5  -4 -13    8.25    0.62
   5   4  13    6.65    0.41
  -4  -4 -13    4.68    0.47
  -4  -4 -13    5.28    0.32
  -3  -4 -13   13.71    0.66
  -3  -4 -13   13.77    0.83
  -2  -4 -13    7.13    0.52
  -2  -4 -13    5.43    0.43
  -1  -4 -13   16.88    0.81
  -1  -4 -13   16.49    0.94
   0  -4 -13    7.67    0.57
   0  -4 -13    7.91    0.47
   1  -4 -13   17.82    0.85
   1  -4 -13   16.31    0.93
   2  -4 -13    6.85    0.54
   2  -4 -13    6.96    0.46
   3  -4 -13   12.85    0.70
   3  -4 -13   12.98    0.79
   4  -4 -13    4.32    0.44
   4  -4 -13    5.78    0.62
   5  -4 -13    8.51    0.63
   5  -4 -13    8.31    0.57
   6  -4 -13    3.33    0.38
   6  -4 -13    3.04    0.42
   7  -4 -13    4.13    0.52
   7  -4 -13    5.12    0.51
  -7  -3 -13    0.65    0.27
  -6  -3 -13    5.43    0.54
  -5  -3 -13    1.41    0.29
   5   3  13    1.59    0.18
  -4  -3 -13    9.67    0.98
  -4  -3 -13   10.24    0.52
  -3  -3 -13    2.61    0.34
  -3  -3 -13    2.57    0.25
  -2  -3 -13   16.58    0.91
  -1  -3 -13    4.13    0.40
  -1  -3 -13    4.34    0.32
   0  -3 -13   19.31    0.92
   0  -3 -13   19.47    1.03
   1  -3 -13    2.88    0.30
   1  -3 -13    2.97    0.34
   2  -3 -13   16.10    0.89
   2  -3 -13   15.80    0.81
   3  -3 -13    1.98    0.27
   3  -3 -13    1.75    0.21
   3  -3 -13    2.68    0.33
   4  -3 -13    7.89    0.81
   4  -3 -13   10.23    0.59
   5  -3 -13    1.42    0.28
   5  -3 -13    1.67    0.25
   6  -3 -13    4.95    0.50
   6  -3 -13    5.65    0.46
   7  -3 -13    1.32    0.46
   7  -3 -13    0.91    0.21
   8  -3 -13    2.11    0.33
  -7  -2 -13   -0.14    0.18
  -6  -2 -13    0.83    0.24
  -5  -2 -13    0.09    0.15
  -4  -2 -13    2.68    0.24
  -4  -2 -13    2.30    0.34
  -3  -2 -13    0.12    0.08
  -3  -2 -13    0.14    0.14
  -2  -2 -13    3.39    0.35
  -1  -2 -13    0.15    0.09
  -1  -2 -13    0.07    0.12
   0  -2 -13    3.62    0.37
   0  -2 -13    4.12    0.32
   1  -2 -13    0.20    0.11
   1  -2 -13    0.14    0.10
   2  -2 -13    2.87    0.33
   2  -2 -13    3.45    0.31
   3  -2 -13    0.04    0.11
   3  -2 -13   -0.13    0.09
   3  -2 -13   -0.01    0.09
   4  -2 -13    2.38    0.30
   4  -2 -13    2.28    0.30
   5  -2 -13    0.03    0.14
   5  -2 -13   -0.01    0.16
   6  -2 -13    0.67    0.22
   6  -2 -13    0.78    0.18
   7  -2 -13    0.11    0.24
   7  -2 -13   -0.11    0.12
   8  -2 -13    0.11    0.17
  -8  -1 -13   10.29    0.83
  -7  -1 -13    5.29    0.53
  -6  -1 -13   19.85    1.11
  -5  -1 -13   10.11    0.70
  -5  -1 -13   10.58    0.54
  -4  -1 -13   34.17    1.44
  -4  -1 -13   32.92    1.59
  -3  -1 -13   17.50    0.95
  -3  -1 -13   17.47    0.93
  -2  -1 -13   46.05    2.04
  -2  -1 -13   46.43    2.00
  -1  -1 -13   23.51    1.10
  -1  -1 -13   25.50    1.23
   0  -1 -13   54.35    2.33
   0  -1 -13   52.87    2.22
   1  -1 -13   24.04    1.11
   1  -1 -13   24.32    1.20
   2  -1 -13   46.64    2.04
   2  -1 -13   45.33    1.95
   3  -1 -13   16.95    0.92
   3  -1 -13   16.96    0.85
   3  -1 -13   16.80    0.81
   4  -1 -13   32.01    1.50
   4  -1 -13   30.68    1.32
   4  -1 -13   30.67    1.41
   5  -1 -13    9.58    0.60
   5  -1 -13   10.24    0.68
   6  -1 -13   20.94    1.13
   6  -1 -13   18.33    0.98
   7  -1 -13    5.21    0.53
   7  -1 -13    4.30    0.43
   8  -1 -13    9.03    0.99
   8  -1 -13    8.16    0.69
  -8   0 -13   -0.38    0.18
  -7   0 -13    0.20    0.20
  -6   0 -13    0.02    0.16
  -5   0 -13    0.36    0.33
  -4   0 -13    0.17    0.15
  -3   0 -13    0.30    0.14
  -2   0 -13    0.23    0.12
  -1   0 -13    0.12    0.12
  -1   0 -13    0.13    0.09
   0   0 -13    0.26    0.14
   0   0 -13    0.16    0.09
   1   0 -13    0.19    0.10
   1   0 -13    0.22    0.12
   2   0 -13   -0.02    0.10
   2   0 -13    0.17    0.11
   2   0 -13    0.11    0.12
   3   0 -13    0.11    0.11
   3   0 -13   -0.05    0.09
   3   0 -13   -0.04    0.09
   4   0 -13   -0.07    0.08
   4   0 -13   -0.06    0.11
   4   0 -13    0.14    0.12
   5   0 -13   -0.03    0.13
   5   0 -13    0.08    0.10
   5   0 -13   -0.10    0.10
   5   0 -13   -0.06    0.10
   6   0 -13    0.14    0.12
   6   0 -13    0.08    0.16
   6   0 -13   -0.20    0.10
   7   0 -13   -0.14    0.11
   7   0 -13   -0.10    0.17
   8   0 -13   -0.38    0.20
   8   0 -13   -0.22    0.15
   8   0 -13   -0.19    0.13
  -8   1 -13   10.04    0.75
  -7   1 -13    4.93    0.52
  -6   1 -13   20.50    1.12
  -5   1 -13   10.07    0.73
  -4   1 -13   33.95    1.59
  -3   1 -13   17.68    0.95
  -2   1 -13   46.48    2.03
  -1   1 -13   24.59    1.21
   0   1 -13   56.53    2.42
   1   1 -13   23.52    1.09
   1   1 -13   22.98    1.15
   1   1 -13   24.27    1.13
   2   1 -13   50.80    2.17
   2   1 -13   47.42    2.10
   2   1 -13   46.84    2.04
   3   1 -13   17.14    0.74
   3   1 -13   16.75    0.90
   3   1 -13   17.15    0.85
   3   1 -13   16.96    0.86
   4   1 -13   32.37    1.44
   4   1 -13   32.92    1.48
   4   1 -13   32.52    1.38
   4   1 -13   33.64    1.55
   5   1 -13    9.81    0.83
   5   1 -13    9.11    0.57
   5   1 -13    9.80    0.52
   5   1 -13    8.55    0.52
   6   1 -13   19.60    0.93
   6   1 -13   19.64    1.07
   6   1 -13   18.53    0.96
   7   1 -13    4.59    0.39
   7   1 -13    5.21    0.50
   7   1 -13    3.79    0.39
   8   1 -13    7.22    0.54
   8   1 -13    8.17    0.57
  -8   2 -13    0.67    0.25
  -7   2 -13   -0.02    0.21
  -6   2 -13    0.88    0.24
  -5   2 -13   -0.13    0.14
  -4   2 -13    2.11    0.32
  -3   2 -13    0.01    0.13
  -2   2 -13    3.49    0.35
  -1   2 -13    0.06    0.11
   0   2 -13    4.22    0.37
   1   2 -13   -0.04    0.11
   1   2 -13    0.00    0.10
   2   2 -13    2.84    0.29
   2   2 -13    3.43    0.32
   2   2 -13    3.49    0.33
   3   2 -13    0.04    0.11
   3   2 -13    0.19    0.12
   3   2 -13   -0.05    0.09
   3   2 -13   -0.12    0.06
   4   2 -13    1.82    0.27
   4   2 -13    1.26    0.17
   4   2 -13    1.60    0.23
   5   2 -13   -0.03    0.12
   5   2 -13   -0.07    0.10
   5   2 -13    0.02    0.09
   5   2 -13   -0.22    0.27
   6   2 -13    0.32    0.13
   6   2 -13    0.61    0.16
   6   2 -13    0.65    0.18
   6   2 -13    0.85    0.24
   7   2 -13   -0.02    0.12
   7   2 -13   -0.04    0.17
   7   2 -13   -0.20    0.14
   8   2 -13    0.38    0.17
   8   2 -13   -0.36    0.15
  -8   3 -13    2.19    0.38
  -7   3 -13    0.91    0.27
  -6   3 -13    4.98    0.51
  -5   3 -13    1.78    0.31
  -4   3 -13   10.31    0.65
  -3   3 -13    2.31    0.30
  -2   3 -13   17.63    0.91
  -1   3 -13    3.34    0.34
   0   3 -13   19.27    1.01
   0   3 -13   20.90    1.09
   1   3 -13    2.97    0.30
   1   3 -13    2.68    0.28
   2   3 -13   17.37    0.88
   2   3 -13   16.70    0.87
   3   3 -13    2.11    0.18
   3   3 -13    2.65    0.30
   3   3 -13    1.90    0.26
   3   3 -13    2.49    0.29
   4   3 -13   10.25    0.52
   4   3 -13   10.75    0.62
   4   3 -13    9.99    0.60
   4   3 -13    9.88    0.63
   5   3 -13    1.54    0.25
   5   3 -13    1.85    0.43
   5   3 -13    1.71    0.21
   5   3 -13    1.27    0.22
   6   3 -13    4.44    0.40
   6   3 -13    4.55    0.41
   6   3 -13    4.48    0.36
   6   3 -13    4.79    0.45
   7   3 -13    0.86    0.19
   7   3 -13    0.77    0.18
   8   3 -13    1.96    0.28
  -7   4 -13    4.01    0.51
  -6   4 -13    3.65    0.43
  -5   4 -13   10.30    0.67
  -4   4 -13    4.99    0.43
  -3   4 -13   14.04    0.76
  -2   4 -13    6.78    0.48
  -2   4 -13    6.62    0.51
  -1   4 -13   17.10    0.93
  -1   4 -13   17.52    0.90
   0   4 -13    7.43    0.52
   0   4 -13    7.56    0.50
   1   4 -13   15.96    0.86
   2   4 -13    6.99    0.44
   2   4 -13    6.27    0.34
   2   4 -13    6.18    0.47
   3   4 -13   14.41    0.74
   3   4 -13   13.68    0.73
   3   4 -13   12.70    0.75
   3   4 -13   13.52    0.63
   4   4 -13    4.60    0.42
   4   4 -13    5.02    0.41
   4   4 -13    4.98    0.39
   4   4 -13    5.45    0.49
   5   4 -13    9.01    0.58
   5   4 -13    7.17    0.60
   5   4 -13    9.12    0.74
   5   4 -13    9.02    0.51
   6   4 -13    2.31    0.36
   6   4 -13    2.33    0.31
   6   4 -13    2.67    0.29
   6   4 -13    3.04    0.38
   7   4 -13    2.76    0.31
   7   4 -13    2.79    0.35
  -7   5 -13    2.97    0.56
  -7   5 -13    2.69    0.41
  -6   5 -13    0.21    0.22
  -6   5 -13    0.24    0.26
  -5   5 -13    6.14    0.56
  -5   5 -13    6.25    0.49
  -4   5 -13    0.81    0.23
  -3   5 -13   11.57    0.88
  -3   5 -13   10.66    0.65
  -2   5 -13    1.04    0.24
  -2   5 -13    1.20    0.22
  -1   5 -13   13.34    0.69
  -1   5 -13   13.02    0.78
   0   5 -13    0.77    0.20
   0   5 -13    1.12    0.19
   1   5 -13   13.31    0.69
   1   5 -13   14.04    0.79
   2   5 -13    0.88    0.13
   2   5 -13    1.10    0.19
   2   5 -13    0.93    0.22
   3   5 -13    9.66    0.57
   3   5 -13    9.49    0.51
   3   5 -13   10.45    0.65
   4   5 -13    0.26    0.17
   4   5 -13    0.29    0.13
   4   5 -13    0.66    0.18
   4   5 -13    0.46    0.17
   5   5 -13    5.68    0.54
   5   5 -13    5.21    0.40
   5   5 -13    6.19    0.45
   6   5 -13    0.23    0.17
   6   5 -13   -0.30    0.16
   6   5 -13    0.30    0.16
   7   5 -13    2.05    0.29
   7   5 -13    2.12    0.31
  -6   6 -13    1.16    0.30
  -5   6 -13    0.48    0.21
  -5   6 -13    0.09    0.21
  -4   6 -13    2.80    0.39
  -4   6 -13    1.91    0.33
  -3   6 -13    0.80    0.36
  -3   6 -13    0.65    0.23
  -2   6 -13    2.63    0.21
  -2   6 -13    2.97    0.37
  -2   6 -13    2.78    0.28
  -1   6 -13    0.80    0.15
  -1   6 -13    0.69    0.11
   0   6 -13    3.56    0.42
   0   6 -13    2.66    0.21
   0   6 -13    3.33    0.27
   1   6 -13    1.33    0.20
   1   6 -13    1.17    0.25
   1   6 -13    1.06    0.17
   2   6 -13    3.20    0.46
   2   6 -13    2.86    0.25
   2   6 -13    2.69    0.30
   3   6 -13    0.41    0.19
   3   6 -13    0.62    0.14
   3   6 -13    0.31    0.14
   4   6 -13    2.45    0.38
   4   6 -13    2.25    0.27
   4   6 -13    1.93    0.29
   5   6 -13    0.13    0.20
   5   6 -13    0.02    0.13
   5   6 -13    0.11    0.15
   6   6 -13    0.58    0.25
   6   6 -13    1.10    0.20
   6   6 -13    0.69    0.20
   7   6 -13   -0.49    0.26
   7   6 -13   -0.48    0.24
  -6   7 -13    2.80    0.45
  -5   7 -13    3.91    0.48
  -4   7 -13    5.06    0.49
  -3   7 -13    5.99    0.53
  -2   7 -13    7.02    0.41
  -2   7 -13    7.14    0.57
  -1   7 -13    6.50    0.39
  -1   7 -13    7.27    0.57
   0   7 -13    8.02    0.59
   0   7 -13    7.61    0.43
   1   7 -13    7.40    0.43
   1   7 -13    8.10    0.60
   2   7 -13    6.12    0.52
   2   7 -13    6.70    0.50
   2   7 -13    6.85    0.40
   3   7 -13    5.88    0.40
   3   7 -13    5.83    0.52
   3   7 -13    6.06    0.43
   4   7 -13    4.62    0.47
   4   7 -13    3.68    0.34
   5   7 -13    3.46    0.37
   5   7 -13    3.79    0.47
   5   7 -13    3.82    0.38
   6   7 -13    2.07    0.29
   6   7 -13    2.56    0.43
   6   7 -13    2.40    0.33
  -5   8 -13    4.29    0.52
  -4   8 -13    3.75    0.47
  -3   8 -13    6.68    0.57
  -2   8 -13    3.62    0.33
  -2   8 -13    4.33    0.46
  -1   8 -13    8.44    0.62
  -1   8 -13    8.07    0.47
   0   8 -13    4.47    0.44
   0   8 -13    4.04    0.31
   1   8 -13    8.52    0.47
   1   8 -13    7.75    0.61
   2   8 -13    4.56    0.34
   2   8 -13    3.89    0.44
   3   8 -13    7.02    0.47
   3   8 -13    7.10    0.61
   4   8 -13    2.59    0.43
   4   8 -13    2.72    0.33
   5   8 -13    3.60    0.39
   5   8 -13    3.20    0.68
   5   8 -13    4.41    0.42
  -4   9 -13    0.01    0.25
  -3   9 -13   -0.26    0.32
  -2   9 -13    0.05    0.20
  -1   9 -13    0.34    0.14
  -1   9 -13    0.38    0.23
   0   9 -13   -0.18    0.17
   0   9 -13   -0.09    0.12
   1   9 -13    0.22    0.14
   1   9 -13    0.28    0.21
   2   9 -13    0.01    0.15
   2   9 -13    0.04    0.18
   3   9 -13    0.52    0.18
   4   9 -13   -0.19    0.23
   5   9 -13   -0.18    0.24
  -3  10 -13    0.14    0.24
  -2  10 -13   -0.07    0.21
  -1  10 -13   -0.11    0.19
   0  10 -13    0.15    0.20
   1  10 -13   -0.09    0.18
   1  10 -13   -0.13    0.14
   2  10 -13    0.34    0.23
   2  10 -13    0.06    0.18
   3  10 -13    0.23    0.31
   3  10 -13    0.29    0.19
  -2 -10 -14    2.71    0.44
  -1 -10 -14    1.06    0.23
   0 -10 -14    2.66    0.33
   0 -10 -14    3.33    0.49
   1 -10 -14    0.81    0.34
   2 -10 -14    2.49    0.34
   2 -10 -14    2.59    0.44
  -4  -9 -14    0.27    0.28
  -2  -9 -14    0.63    0.24
  -1  -9 -14    0.44    0.17
  -1  -9 -14    0.69    0.25
   0  -9 -14    1.13    0.27
   0  -9 -14    1.03    0.20
   0   9  14    0.70    0.26
   1  -9 -14    0.61    0.25
   1  -9 -14    0.75    0.21
  -1   9  14    0.61    0.20
   2  -9 -14    0.60    0.23
   2  -9 -14    0.95    0.22
  -2   9  14    0.99    0.23
   3  -9 -14    0.53    0.21
   3  -9 -14    0.54    0.38
   4  -9 -14    0.82    0.30
  -5  -8 -14    2.90    0.51
  -4  -8 -14    5.69    0.95
  -3  -8 -14    4.68    0.53
  -2  -8 -14    6.96    0.45
  -2  -8 -14    7.21    0.60
  -1  -8 -14    4.59    0.52
  -1  -8 -14    5.57    0.53
   1   8  14    4.82    0.48
   0  -8 -14    8.90    0.58
   0  -8 -14    9.21    0.67
   0   8  14    8.56    0.52
   1  -8 -14    4.25    0.40
   1  -8 -14    5.45    0.52
  -1   8  14    4.90    0.39
   2  -8 -14    7.37    0.61
   2  -8 -14    8.03    0.57
  -2   8  14    7.74    0.53
   3  -8 -14    4.93    0.51
   3  -8 -14    4.61    0.47
   4  -8 -14    4.13    0.71
   4  -8 -14    4.12    0.46
   5  -8 -14    3.34    0.51
  -5  -7 -14    0.21    0.23
  -4  -7 -14    1.32    0.31
  -3  -7 -14    0.42    0.20
  -2  -7 -14    2.24    0.37
  -2  -7 -14    2.00    0.28
  -1  -7 -14    0.45    0.13
   0  -7 -14    2.04    0.34
   0   7  14    1.87    0.24
   1  -7 -14    0.51    0.16
   1  -7 -14    0.57    0.20
   2  -7 -14    2.38    0.32
   2  -7 -14    2.45    0.37
   3  -7 -14    0.38    0.17
   3  -7 -14    0.45    0.18
   4  -7 -14    1.37    0.26
   4  -7 -14    2.30    0.39
   5  -7 -14    0.38    0.26
   5  -7 -14    0.59    0.22
  -6  -6 -14    0.04    0.20
  -5  -6 -14    4.30    0.51
  -4  -6 -14    0.21    0.20
  -3  -6 -14    7.61    0.60
  -3  -6 -14    7.37    0.44
  -2  -6 -14    0.29    0.14
  -2  -6 -14   -0.07    0.14
  -1  -6 -14   10.06    0.68
  -1  -6 -14    9.68    0.58
   1   6  14    9.69    0.49
   0  -6 -14    0.72    0.21
   0  -6 -14    0.62    0.18
   0   6  14    0.57    0.11
   1  -6 -14    9.82    0.59
   1  -6 -14    9.14    0.65
  -1   6  14    9.48    0.50
   2  -6 -14    0.42    0.16
   2  -6 -14    0.46    0.22
   3  -6 -14    6.62    0.52
   3  -6 -14    7.68    0.60
   4  -6 -14    0.07    0.14
   4  -6 -14    0.26    0.20
   5  -6 -14    4.56    0.46
   5  -6 -14    4.70    0.53
   6  -6 -14   -0.27    0.19
   6  -6 -14    0.06    0.18
  -6  -5 -14    3.12    0.45
  -5  -5 -14   -0.04    0.19
  -4  -5 -14    3.50    0.44
  -3  -5 -14    0.28    0.19
  -3  -5 -14    0.05    0.11
  -2  -5 -14    3.56    0.43
  -2  -5 -14    5.05    0.35
  -1  -5 -14    0.33    0.12
  -1  -5 -14    0.08    0.18
   0  -5 -14    5.57    0.50
   0  -5 -14    5.55    0.40
   1  -5 -14    0.44    0.15
   1  -5 -14    0.18    0.17
  -1   5  14    0.14    0.09
   2  -5 -14    3.55    0.43
   2  -5 -14    5.42    0.40
   3  -5 -14    0.12    0.14
   3  -5 -14    0.18    0.14
   4  -5 -14    3.44    0.40
   4  -5 -14    3.09    0.36
   5  -5 -14   -0.01    0.16
   5  -5 -14    0.35    0.17
   6  -5 -14    1.68    0.34
  -6  -4 -14    0.72    0.30
  -5  -4 -14    0.56    0.23
  -4  -4 -14    0.59    0.21
  -4  -4 -14    0.56    0.13
  -3  -4 -14    1.49    0.30
  -3  -4 -14    1.85    0.24
  -2  -4 -14    0.55    0.14
  -2  -4 -14    0.58    0.22
  -1  -4 -14    2.06    0.32
  -1  -4 -14    2.26    0.27
   0  -4 -14    0.85    0.25
   0  -4 -14    0.89    0.17
   1  -4 -14    2.18    0.33
   1  -4 -14    2.61    0.29
   2  -4 -14    0.85    0.18
   2  -4 -14    0.64    0.21
   3  -4 -14    1.12    0.36
   3  -4 -14    2.09    0.32
   4  -4 -14    0.64    0.18
   4  -4 -14    0.47    0.18
   5  -4 -14    0.79    0.24
   5  -4 -14    0.80    0.19
   6  -4 -14    0.56    0.26
   6  -4 -14    0.33    0.16
   7  -4 -14    0.64    0.32
   7  -4 -14    0.00    0.16
  -7  -3 -14    0.55    0.26
  -6  -3 -14    1.06    0.29
  -5  -3 -14    2.77    0.39
  -4  -3 -14    4.01    0.45
  -4  -3 -14    3.57    0.42
  -3  -3 -14    4.98    0.35
  -3  -3 -14    5.52    0.59
  -2  -3 -14    5.52    0.48
  -2  -3 -14    5.17    0.37
  -1  -3 -14    6.35    0.42
  -1  -3 -14    5.65    0.50
   0  -3 -14    5.43    0.49
   0  -3 -14    5.59    0.41
   1  -3 -14    7.16    0.45
   1  -3 -14    5.93    0.50
   2  -3 -14    4.72    0.44
   2  -3 -14    5.00    0.39
   3  -3 -14    5.04    0.40
   3  -3 -14    4.14    0.32
   4  -3 -14    3.55    0.35
   4  -3 -14    3.51    0.39
   5  -3 -14    2.41    0.32
   5  -3 -14    2.62    0.37
   6  -3 -14    1.18    0.22
   7  -3 -14    1.22    0.31
   7  -3 -14    0.18    0.30
  -7  -2 -14    0.63    0.28
  -6  -2 -14    1.59    0.34
  -5  -2 -14    1.88    0.24
  -5  -2 -14    2.65    0.39
  -4  -2 -14    1.41    0.19
  -4  -2 -14    1.57    0.30
  -3  -2 -14    4.07    0.32
  -3  -2 -14    3.50    0.41
  -2  -2 -14    1.77    0.31
  -2  -2 -14    1.72    0.23
  -1  -2 -14    5.39    0.47
  -1  -2 -14    5.29    0.38
   0  -2 -14    1.87    0.31
   0  -2 -14    1.78    0.25
   1  -2 -14    4.63    0.37
   1  -2 -14    4.97    0.44
   2  -2 -14    1.42    0.22
   2  -2 -14    1.89    0.29
   3  -2 -14    3.75    0.39
   3  -2 -14    3.71    0.31
   3  -2 -14    4.27    0.36
   4  -2 -14    1.58    0.37
   4  -2 -14    1.54    0.28
   4  -2 -14    1.31    0.19
   5  -2 -14    2.12    0.35
   5  -2 -14    2.38    0.32
   6  -2 -14    1.19    0.23
   6  -2 -14    1.53    0.33
   7  -2 -14    0.84    0.23
   7  -2 -14    1.10    0.31
  -7  -1 -14    0.46    0.25
  -6  -1 -14   -0.15    0.16
  -5  -1 -14    2.72    0.25
  -5  -1 -14    2.73    0.39
  -4  -1 -14   -0.01    0.09
  -3  -1 -14    4.75    0.44
  -3  -1 -14    4.50    0.33
  -2  -1 -14    0.28    0.11
  -2  -1 -14    0.25    0.15
  -1  -1 -14    5.94    0.49
  -1  -1 -14    6.49    0.42
   0  -1 -14    0.29    0.11
   0  -1 -14    0.18    0.15
   1  -1 -14    6.14    0.43
   1  -1 -14    6.33    0.49
   2  -1 -14    0.13    0.12
   2  -1 -14    0.13    0.11
   3  -1 -14    3.91    0.35
   3  -1 -14    3.75    0.31
   3  -1 -14    4.18    0.40
   4  -1 -14    0.09    0.11
   4  -1 -14    0.28    0.12
   4  -1 -14    0.06    0.18
   5  -1 -14    2.91    0.33
   5  -1 -14    2.69    0.38
   6  -1 -14   -0.01    0.15
   6  -1 -14    0.03    0.13
   7  -1 -14    1.40    0.34
   7  -1 -14    0.58    0.20
   8  -1 -14   -0.34    0.14
  -6   0 -14   12.84    0.76
  -6   0 -14   13.98    0.88
  -5   0 -14   -0.07    0.16
  -4   0 -14   21.84    1.16
  -3   0 -14    0.40    0.18
  -2   0 -14   25.82    1.27
  -2   0 -14   25.39    1.16
  -1   0 -14    0.48    0.18
  -1   0 -14    0.53    0.13
   0   0 -14   27.46    1.35
   0   0 -14   28.01    1.26
   1   0 -14    0.49    0.17
   1   0 -14    0.41    0.13
   2   0 -14   24.05    1.15
   2   0 -14   25.08    1.16
   2   0 -14   25.05    1.24
   3   0 -14    0.17    0.12
   3   0 -14    0.32    0.15
   4   0 -14   19.96    0.99
   4   0 -14   20.06    1.19
   4   0 -14   19.52    0.93
   5   0 -14    0.23    0.17
   5   0 -14    0.13    0.12
   5   0 -14    0.16    0.10
   6   0 -14   13.31    0.86
   6   0 -14   13.53    0.75
   6   0 -14   12.98    0.70
   7   0 -14   -0.26    0.13
   7   0 -14   -0.07    0.12
   7   0 -14   -0.09    0.23
   8   0 -14    5.93    0.58
   8   0 -14    5.77    0.52
  -7   1 -14    0.60    0.32
  -6   1 -14   -0.02    0.18
  -5   1 -14    2.98    0.40
  -4   1 -14    0.05    0.15
  -3   1 -14    4.86    0.44
  -2   1 -14    1.18    0.25
  -1   1 -14    7.16    0.53
   0   1 -14    0.36    0.16
   0   1 -14    0.36    0.12
   1   1 -14    6.39    0.43
   1   1 -14    6.27    0.49
   1   1 -14    6.62    0.47
   2   1 -14    0.05    0.11
   2   1 -14    0.17    0.15
   2   1 -14    0.17    0.11
   3   1 -14    4.04    0.35
   3   1 -14    4.51    0.37
   3   1 -14    4.69    0.41
   4   1 -14    0.14    0.12
   4   1 -14    0.17    0.15
   4   1 -14   -0.18    0.11
   4   1 -14   -0.07    0.08
   5   1 -14    2.59    0.36
   5   1 -14    2.13    0.22
   5   1 -14    2.19    0.29
   6   1 -14    0.06    0.13
   6   1 -14   -0.18    0.14
   7   1 -14    0.29    0.16
   7   1 -14    0.89    0.47
   7   1 -14    0.47    0.16
   8   1 -14   -0.26    0.19
   8   1 -14   -0.25    0.25
  -7   2 -14    0.93    0.32
  -6   2 -14    1.55    0.31
  -5   2 -14    2.23    0.38
  -4   2 -14    2.19    0.34
  -3   2 -14    3.61    0.38
  -2   2 -14    1.31    0.27
  -1   2 -14    5.37    0.46
   0   2 -14    1.23    0.25
   0   2 -14    1.36    0.25
   1   2 -14    5.32    0.43
   1   2 -14    5.67    0.43
   2   2 -14    1.34    0.26
   2   2 -14    1.22    0.20
   2   2 -14    1.44    0.25
   3   2 -14    3.90    0.37
   3   2 -14    4.10    0.36
   3   2 -14    3.60    0.36
   4   2 -14    1.31    0.22
   4   2 -14    1.39    0.17
   4   2 -14    1.54    0.27
   4   2 -14    1.45    0.24
   5   2 -14    1.94    0.30
   5   2 -14    2.38    0.24
   5   2 -14    2.00    0.28
   5   2 -14    2.58    0.34
   6   2 -14    1.40    0.23
   6   2 -14    1.54    0.30
   6   2 -14    1.00    0.18
   7   2 -14    0.66    0.19
   7   2 -14    0.82    0.15
   7   2 -14    0.86    0.34
  -7   3 -14    0.65    0.29
  -6   3 -14    2.48    0.40
  -5   3 -14    2.56    0.40
  -4   3 -14    3.97    0.41
  -3   3 -14    4.81    0.43
  -2   3 -14    6.40    0.49
  -1   3 -14    6.55    0.49
  -1   3 -14    6.22    0.50
   0   3 -14    5.04    0.44
   0   3 -14    5.90    0.44
   1   3 -14    6.20    0.45
   1   3 -14    5.33    0.45
   2   3 -14    5.07    0.41
   2   3 -14    4.49    0.41
   2   3 -14    5.18    0.41
   3   3 -14    4.41    0.38
   3   3 -14    3.94    0.25
   3   3 -14    4.11    0.37
   3   3 -14    4.86    0.41
   4   3 -14    3.32    0.25
   4   3 -14    2.58    0.32
   4   3 -14    3.22    0.35
   4   3 -14    4.14    0.38
   5   3 -14    1.78    0.22
   5   3 -14    2.93    0.37
   5   3 -14    2.34    0.32
   5   3 -14    2.32    0.34
   6   3 -14    2.17    0.32
   6   3 -14    2.14    0.35
   6   3 -14    2.06    0.25
   7   3 -14    0.76    0.28
   7   3 -14    0.53    0.19
   7   3 -14    0.63    0.16
  -7   4 -14    0.48    0.27
  -6   4 -14    0.81    0.28
  -4   4 -14    1.17    0.26
  -3   4 -14    2.30    0.33
  -2   4 -14    0.48    0.19
  -2   4 -14    0.72    0.19
  -1   4 -14    2.38    0.31
  -1   4 -14    2.84    0.35
   0   4 -14    0.69    0.20
   0   4 -14    0.55    0.18
   1   4 -14    2.38    0.32
   1   4 -14    2.42    0.29
   2   4 -14    0.90    0.22
   2   4 -14    0.87    0.18
   3   4 -14    1.47    0.18
   3   4 -14    1.67    0.27
   3   4 -14    1.91    0.29
   3   4 -14    1.56    0.27
   4   4 -14    0.70    0.23
   4   4 -14    0.86    0.21
   5   4 -14    0.76    0.15
   5   4 -14    1.08    0.23
   5   4 -14    0.87    0.24
   5   4 -14    0.69    0.19
   6   4 -14    0.41    0.21
   6   4 -14    0.08    0.39
   6   4 -14   -0.06    0.15
   7   4 -14   -0.01    0.14
   7   4 -14    0.16    0.17
  -7   5 -14    0.04    0.27
  -7   5 -14    0.10    0.28
  -6   5 -14    2.08    0.44
  -6   5 -14    2.64    0.39
  -5   5 -14    0.18    0.22
  -5   5 -14    0.41    0.22
  -4   5 -14    4.55    0.43
  -4   5 -14    3.82    0.45
  -3   5 -14    0.11    0.16
  -3   5 -14    0.12    0.18
  -2   5 -14    5.31    0.42
  -2   5 -14    4.79    0.46
  -1   5 -14    0.03    0.13
   0   5 -14    4.83    0.44
   0   5 -14    4.16    0.36
   1   5 -14    0.12    0.13
   1   5 -14    0.14    0.12
   2   5 -14    4.46    0.28
   2   5 -14    4.66    0.37
   2   5 -14    4.98    0.44
   3   5 -14    0.03    0.23
   3   5 -14    0.21    0.14
   3   5 -14   -0.14    0.09
   4   5 -14    3.83    0.30
   4   5 -14    3.56    0.37
   4   5 -14    4.43    0.39
   5   5 -14    0.28    0.17
   5   5 -14   -0.01    0.12
   5   5 -14   -0.01    0.11
   5   5 -14   -0.28    0.17
   6   5 -14    0.91    0.17
   6   5 -14    1.16    0.27
   7   5 -14   -0.33    0.14
   7   5 -14   -0.31    0.16
  -6   6 -14   -0.31    0.24
  -5   6 -14    4.43    0.52
  -4   6 -14   -0.03    0.19
  -4   6 -14    0.20    0.19
  -3   6 -14    7.96    0.62
  -3   6 -14    7.59    0.51
  -2   6 -14    0.36    0.19
  -2   6 -14    0.37    0.34
  -1   6 -14    9.60    0.65
  -1   6 -14    9.10    0.52
   0   6 -14    0.51    0.22
   0   6 -14    0.53    0.15
   1   6 -14    9.58    0.62
   1   6 -14    6.35    0.61
   2   6 -14    0.21    0.18
   2   6 -14    0.08    0.14
   2   6 -14    0.25    0.11
   3   6 -14    7.18    0.42
   3   6 -14    6.85    0.46
   3   6 -14    7.69    0.59
   4   6 -14    0.17    0.15
   4   6 -14   -0.11    0.12
   4   6 -14    0.27    0.21
   4   6 -14    0.23    0.14
   5   6 -14    4.30    0.41
   5   6 -14    3.61    0.39
   5   6 -14    4.21    0.48
   6   6 -14   -0.16    0.22
   6   6 -14   -0.10    0.17
  -6   7 -14    0.11    0.40
  -5   7 -14    0.07    0.26
  -4   7 -14    1.57    0.30
  -3   7 -14    0.84    0.26
  -2   7 -14    2.52    0.40
  -1   7 -14    0.46    0.20
   0   7 -14    2.54    0.36
   1   7 -14    0.55    0.20
   2   7 -14    1.28    0.27
   2   7 -14    2.09    0.26
   3   7 -14    0.39    0.19
   4   7 -14    1.53    0.32
   4   7 -14    0.86    0.20
   5   7 -14    0.28    0.23
   5   7 -14    0.43    0.18
   5   7 -14    0.04    0.16
   6   7 -14    0.63    0.24
   6   7 -14    0.53    0.31
  -5   8 -14    3.54    0.49
  -4   8 -14    6.50    0.60
  -3   8 -14    3.90    0.49
  -2   8 -14    8.28    0.65
  -1   8 -14    4.76    0.48
   0   8 -14    9.32    0.68
   1   8 -14    5.40    0.51
   2   8 -14    8.36    0.65
   3   8 -14    3.64    0.46
   5   8 -14    3.03    0.45
   5   8 -14    3.32    0.47
  -3   9 -14    1.43    0.31
  -2   9 -14    1.16    0.31
  -1   9 -14    1.05    0.40
   1   9 -14    0.72    0.43
   2   9 -14    0.95    0.28
   3   9 -14    0.77    0.26
   4   9 -14    0.69    0.39
  -1  10 -14    0.65    0.31
   0  10 -14    2.83    0.45
   1  10 -14    1.08    0.35
  -1 -10 -15    1.00    0.31
   0 -10 -15   -0.01    0.27
   0 -10 -15    0.17    0.21
   1 -10 -15    1.31    0.34
   1 -10 -15    1.78    0.29
  -3  -9 -15    7.87    0.69
  -2  -9 -15    1.98    0.40
  -1  -9 -15    8.57    0.56
   0  -9 -15    2.19    0.31
   0  -9 -15    2.15    0.48
   1  -9 -15    8.79    0.60
   1  -9 -15    7.11    0.98
   2  -9 -15    2.09    0.40
   2  -9 -15    2.28    0.34
   3  -9 -15    5.45    0.66
   3  -9 -15    6.71    0.60
  -4  -8 -15   -0.31    0.18
  -3  -8 -15   -0.21    0.25
  -2  -8 -15   -0.08    0.20
  -1  -8 -15    0.16    0.22
  -1  -8 -15   -0.22    0.14
   0  -8 -15   -0.23    0.12
   0  -8 -15   -0.28    0.16
   1  -8 -15    0.03    0.15
   1  -8 -15    0.00    0.21
   2  -8 -15   -0.18    0.14
   2  -8 -15   -0.29    0.17
   3  -8 -15    0.12    0.21
   4  -8 -15   -0.11    0.17
  -5  -7 -15    0.26    0.28
  -4  -7 -15    0.00    0.22
  -3  -7 -15    0.31    0.23
  -2  -7 -15   -0.30    0.13
  -2  -7 -15   -0.06    0.17
  -1  -7 -15    0.06    0.18
  -1  -7 -15   -0.38    0.23
   0  -7 -15    0.05    0.17
   1  -7 -15   -0.11    0.15
   1  -7 -15    0.00    0.16
   2  -7 -15    0.08    0.18
   2  -7 -15    0.03    0.13
   3  -7 -15    0.14    0.20
   3  -7 -15   -0.08    0.15
   4  -7 -15    0.17    0.19
   5  -7 -15    0.18    0.21
   5  -7 -15    0.19    0.27
  -5  -6 -15    6.40    0.61
  -4  -6 -15    3.32    0.45
  -3  -6 -15    9.78    0.55
  -3  -6 -15   10.40    0.74
  -2  -6 -15    4.97    0.51
  -2  -6 -15    5.06    0.39
  -1  -6 -15   13.39    0.73
  -1  -6 -15   13.99    0.88
   0  -6 -15    6.05    0.55
   0  -6 -15    5.29    0.50
   1  -6 -15   12.85    0.74
   1  -6 -15   13.58    0.85
   2  -6 -15    4.29    0.46
   2  -6 -15    5.20    0.43
   3  -6 -15   11.18    0.76
   3  -6 -15   10.85    0.69
   4  -6 -15    3.01    0.39
   4  -6 -15    4.04    0.47
   5  -6 -15    5.76    0.53
   5  -6 -15    7.12    0.64
  -6  -5 -15    1.97    0.47
  -5  -5 -15    0.04    0.32
  -4  -5 -15    3.57    0.46
  -3  -5 -15    0.36    0.20
  -3  -5 -15    0.14    0.14
  -2  -5 -15    4.29    0.36
  -2  -5 -15    4.60    0.48
  -1  -5 -15    0.25    0.16
  -1  -5 -15    0.38    0.20
   0  -5 -15    5.44    0.52
   0  -5 -15    5.23    0.41
   1  -5 -15    0.43    0.18
   1  -5 -15    0.46    0.18
   2  -5 -15    5.35    0.43
   2  -5 -15    5.30    0.50
   3  -5 -15    0.30    0.17
   3  -5 -15    0.39    0.16
   4  -5 -15    3.23    0.39
   4  -5 -15    4.33    0.46
   5  -5 -15    0.21    0.18
   5  -5 -15    0.45    0.29
   6  -5 -15    2.22    0.42
   6  -5 -15    1.83    0.30
  -6  -4 -15   -0.09    0.20
  -5  -4 -15    0.10    0.19
  -4  -4 -15   -0.21    0.11
  -4  -4 -15    0.42    0.22
  -3  -4 -15    0.37    0.19
  -3  -4 -15    0.18    0.13
  -2  -4 -15    0.40    0.19
  -2  -4 -15    0.44    0.14
  -1  -4 -15    0.34    0.13
  -1  -4 -15    0.44    0.19
   0  -4 -15    0.24    0.22
   0  -4 -15    0.33    0.14
   1  -4 -15    0.38    0.20
   1  -4 -15    0.38    0.16
   2  -4 -15    0.63    0.27
   2  -4 -15    0.48    0.20
   3  -4 -15    0.43    0.16
   3  -4 -15    0.30    0.17
   4  -4 -15    0.39    0.16
   4  -4 -15    0.27    0.17
   5  -4 -15    0.21    0.20
   5  -4 -15    0.31    0.17
   6  -4 -15   -0.03    0.19
   6  -4 -15   -0.27    0.15
  -6  -3 -15    0.47    0.26
  -5  -3 -15    1.56    0.32
  -4  -3 -15    0.84    0.17
  -4  -3 -15    1.42    0.30
  -3  -3 -15    3.28    0.31
  -3  -3 -15    3.12    0.39
  -2  -3 -15    2.68    0.43
  -2  -3 -15    2.58    0.29
  -1  -3 -15    4.37    0.36
  -1  -3 -15    4.55    0.48
   0  -3 -15    3.39    0.40
   0  -3 -15    2.64    0.30
   1  -3 -15    4.89    0.39
   1  -3 -15    4.17    0.45
   2  -3 -15    2.55    0.41
   2  -3 -15    1.85    0.29
   3  -3 -15    3.17    0.35
   3  -3 -15    2.83    0.30
   3  -3 -15    3.67    0.42
   4  -3 -15    0.98    0.21
   4  -3 -15    1.00    0.24
   5  -3 -15    2.80    0.40
   5  -3 -15    3.22    0.38
   6  -3 -15    0.15    0.16
   6  -3 -15    0.12    0.22
   7  -3 -15    0.78    0.23
  -7  -2 -15    1.77    0.52
  -6  -2 -15    0.84    0.28
  -5  -2 -15    2.44    0.38
  -5  -2 -15    2.10    0.31
  -4  -2 -15    0.51    0.21
  -4  -2 -15    0.62    0.14
  -3  -2 -15    3.95    0.43
  -3  -2 -15    4.38    0.34
  -2  -2 -15    0.74    0.17
  -2  -2 -15    0.83    0.23
  -1  -2 -15    5.19    0.39
  -1  -2 -15    5.53    0.50
   0  -2 -15    1.95    0.34
   0  -2 -15    2.04    0.27
   1  -2 -15    5.49    0.48
   1  -2 -15    5.26    0.41
   2  -2 -15    0.83    0.19
   2  -2 -15    0.87    0.24
   3  -2 -15    3.02    0.30
   3  -2 -15    4.35    0.43
   4  -2 -15    0.86    0.23
   4  -2 -15    0.81    0.19
   5  -2 -15    2.65    0.39
   5  -2 -15    2.45    0.33
   6  -2 -15    0.29    0.17
   6  -2 -15    0.18    0.30
   7  -2 -15    0.65    0.21
  -7  -1 -15    2.81    0.46
  -6  -1 -15   -0.10    0.20
  -5  -1 -15    6.25    0.42
  -5  -1 -15    6.86    0.58
  -4  -1 -15    0.28    0.12
  -4  -1 -15    0.07    0.15
  -3  -1 -15   10.42    0.59
  -2  -1 -15    0.14    0.11
  -2  -1 -15    0.16    0.16
  -1  -1 -15   14.89    0.86
  -1  -1 -15   13.70    0.74
   0  -1 -15    0.31    0.17
   0  -1 -15    0.34    0.12
   1  -1 -15   13.93    0.75
   1  -1 -15   14.18    0.84
   2  -1 -15    0.22    0.12
   2  -1 -15    0.38    0.14
   2  -1 -15    0.52    0.21
   3  -1 -15    9.18    0.90
   3  -1 -15   10.41    0.60
   3  -1 -15   10.51    0.65
   4  -1 -15   -0.01    0.15
   4  -1 -15    0.07    0.13
   4  -1 -15   -0.15    0.11
   5  -1 -15    6.58    0.56
   5  -1 -15    5.94    0.48
   6  -1 -15    0.15    0.19
   6  -1 -15   -0.05    0.13
   7  -1 -15    2.90    0.48
   7  -1 -15    3.17    0.42
  -7   0 -15    0.26    0.21
  -6   0 -15    0.03    0.19
  -5   0 -15    0.11    0.17
  -4   0 -15   -0.15    0.10
  -4   0 -15    0.15    0.16
  -3   0 -15    0.14    0.10
  -3   0 -15    0.12    0.15
  -2   0 -15   -0.12    0.09
  -2   0 -15    0.07    0.14
  -1   0 -15    0.38    0.16
  -1   0 -15    0.43    0.13
   0   0 -15    0.39    0.17
   0   0 -15    0.27    0.12
   1   0 -15    0.56    0.13
   1   0 -15    0.20    0.15
   2   0 -15    0.14    0.12
   2   0 -15    0.13    0.11
   2   0 -15   -0.05    0.14
   3   0 -15    0.54    0.14
   3   0 -15    0.46    0.18
   3   0 -15    0.19    0.14
   4   0 -15   -0.20    0.11
   4   0 -15    0.17    0.15
   4   0 -15    0.15    0.11
   5   0 -15    0.08    0.12
   5   0 -15    0.09    0.15
   6   0 -15   -0.18    0.11
   6   0 -15   -0.16    0.19
   7   0 -15   -0.13    0.20
  -7   1 -15    3.22    0.47
  -6   1 -15    0.08    0.20
  -5   1 -15    6.54    0.56
  -4   1 -15   -0.26    0.15
  -3   1 -15   10.57    0.69
  -2   1 -15    0.11    0.14
  -1   1 -15   15.03    0.86
   0   1 -15    0.39    0.12
   0   1 -15    0.30    0.18
   1   1 -15   14.82    0.83
   1   1 -15   14.71    0.79
   1   1 -15   15.47    0.87
   2   1 -15    0.83    0.23
   2   1 -15    0.93    0.19
   2   1 -15    0.66    0.16
   3   1 -15   10.66    0.66
   3   1 -15   11.20    0.71
   3   1 -15   10.96    0.65
   4   1 -15    0.00    0.11
   4   1 -15   -0.22    0.12
   4   1 -15    0.28    0.18
   5   1 -15    5.09    0.45
   5   1 -15    5.48    0.50
   5   1 -15    6.23    0.54
   5   1 -15    5.61    0.46
   6   1 -15   -0.17    0.15
   6   1 -15   -0.06    0.13
   7   1 -15    1.73    0.33
  -7   2 -15    1.19    0.32
  -6   2 -15    0.49    0.23
  -5   2 -15    2.71    0.39
  -4   2 -15    0.47    0.36
  -3   2 -15    5.37    0.48
  -2   2 -15    1.08    0.25
  -1   2 -15    6.69    0.52
   0   2 -15    2.23    0.33
   0   2 -15    2.41    0.33
   1   2 -15    5.62    0.47
   1   2 -15    5.57    0.46
   1   2 -15    6.50    0.45
   2   2 -15    1.30    0.26
   2   2 -15    0.78    0.20
   3   2 -15    4.48    0.40
   3   2 -15    3.36    0.35
   4   2 -15    0.57    0.20
   4   2 -15    0.43    0.17
   4   2 -15    0.51    0.16
   5   2 -15    1.97    0.30
   5   2 -15    1.99    0.34
   5   2 -15    2.67    0.37
   6   2 -15    0.18    0.20
   6   2 -15    0.12    0.14
   7   2 -15    0.99    0.27
   7   2 -15    0.78    0.26
  -7   3 -15    1.07    0.32
  -6   3 -15   -0.09    0.19
  -5   3 -15    2.33    0.37
  -4   3 -15    1.13    0.32
  -3   3 -15    3.20    0.40
  -2   3 -15    1.89    0.33
  -1   3 -15    4.95    0.46
  -1   3 -15    4.87    0.45
   0   3 -15    3.04    0.34
   0   3 -15    2.50    0.33
   1   3 -15    4.77    0.42
   1   3 -15    4.76    0.42
   2   3 -15    2.63    0.32
   2   3 -15    2.18    0.31
   2   3 -15    2.46    0.32
   3   3 -15    3.54    0.42
   3   3 -15    3.62    0.38
   3   3 -15    3.43    0.36
   4   3 -15    1.22    0.22
   4   3 -15    1.17    0.26
   4   3 -15    1.30    0.26
   5   3 -15    2.08    0.33
   5   3 -15    2.00    0.35
   5   3 -15    1.71    0.27
   6   3 -15    0.35    0.16
   6   3 -15    0.26    0.23
   7   3 -15    0.59    0.27
  -7   4 -15   -0.18    0.25
  -6   4 -15   -0.22    0.20
  -5   4 -15    0.25    0.23
  -4   4 -15    0.61    0.22
  -3   4 -15    0.48    0.22
  -3   4 -15    0.37    0.20
  -2   4 -15    0.48    0.19
  -2   4 -15    0.40    0.19
  -1   4 -15    0.41    0.22
  -1   4 -15    0.30    0.18
   0   4 -15    0.73    0.19
   0   4 -15    0.80    0.26
   1   4 -15    0.41    0.17
   1   4 -15    0.26    0.17
   2   4 -15    0.19    0.15
   2   4 -15    0.31    0.18
   3   4 -15    0.39    0.16
   3   4 -15    0.12    0.15
   3   4 -15    0.30    0.14
   4   4 -15   -0.06    0.13
   4   4 -15    0.64    0.21
   5   4 -15    0.21    0.20
   5   4 -15    0.24    0.15
   5   4 -15   -0.17    0.16
   6   4 -15   -0.30    0.14
   6   4 -15   -0.22    0.18
   6   4 -15   -0.29    0.30
   7   4 -15    0.00    0.16
  -6   5 -15    2.23    0.44
  -6   5 -15    2.69    0.46
  -5   5 -15   -0.13    0.22
  -5   5 -15   -0.10    0.20
  -4   5 -15    4.25    0.50
  -4   5 -15    3.86    0.46
  -3   5 -15    0.44    0.24
  -3   5 -15    0.22    0.20
  -2   5 -15    6.40    0.49
  -2   5 -15    6.50    0.56
  -1   5 -15    0.18    0.18
  -1   5 -15    0.40    0.19
   0   5 -15    6.70    0.53
   0   5 -15    5.10    0.42
   1   5 -15    0.42    0.19
   1   5 -15    0.49    0.17
   2   5 -15    5.34    0.42
   2   5 -15    5.46    0.48
   3   5 -15    0.44    0.17
   3   5 -15    0.42    0.18
   3   5 -15    0.44    0.20
   4   5 -15    3.97    0.43
   4   5 -15    4.09    0.40
   4   5 -15    4.31    0.60
   5   5 -15    0.00    0.22
   5   5 -15    0.20    0.20
   5   5 -15    0.35    0.17
   6   5 -15    1.66    0.33
   6   5 -15    1.34    0.25
  -5   6 -15    6.39    0.59
  -4   6 -15    3.81    0.48
  -3   6 -15   10.92    0.77
  -3   6 -15   11.94    0.79
  -2   6 -15    5.13    0.50
  -2   6 -15    5.76    0.43
  -1   6 -15   13.83    0.85
  -1   6 -15   12.63    0.69
   0   6 -15    5.97    0.43
   0   6 -15    5.61    0.52
   1   6 -15   14.44    0.72
   1   6 -15   12.96    0.82
   2   6 -15    4.68    0.38
   2   6 -15    5.11    0.48
   3   6 -15   10.03    0.72
   3   6 -15   11.15    0.63
   4   6 -15    4.31    0.63
   4   6 -15    4.05    0.41
   4   6 -15    3.08    0.45
   5   6 -15    5.92    0.49
   5   6 -15    6.39    0.58
   6   6 -15    1.15    0.53
   6   6 -15    0.25    0.28
  -5   7 -15    0.33    0.29
  -4   7 -15   -0.22    0.20
  -3   7 -15   -0.29    0.20
  -2   7 -15    0.04    0.17
  -1   7 -15    0.43    0.21
   0   7 -15    0.01    0.18
   1   7 -15    0.29    0.20
   2   7 -15    0.02    0.18
   3   7 -15    0.09    0.20
   4   7 -15    0.06    0.21
   4   7 -15   -0.11    0.15
   5   7 -15   -0.27    0.33
   5   7 -15   -0.30    0.25
  -4   8 -15   -0.34    0.21
  -3   8 -15    0.05    0.22
  -2   8 -15    0.35    0.38
  -1   8 -15   -0.09    0.19
   0   8 -15    0.56    0.21
   1   8 -15    0.05    0.17
   2   8 -15    0.37    0.29
   4   8 -15   -0.43    0.21
   4   8 -15   -0.03    0.17
  -2   9 -15    2.93    0.46
  -1   9 -15    9.11    0.71
   0   9 -15    2.18    0.39
   1   9 -15    9.17    0.73
   2   9 -15    2.36    0.40
  -1  -9 -16    0.10    0.18
  -1  -9 -16   -0.01    0.24
   0  -9 -16   -0.16    0.22
   0  -9 -16    0.08    0.23
   1  -9 -16   -0.22    0.22
   1  -9 -16   -0.20    0.16
   2  -9 -16   -0.45    0.35
   2  -9 -16   -0.59    0.25
  -3  -8 -16    1.04    0.31
  -2  -8 -16    0.94    0.30
  -1  -8 -16    2.09    0.64
  -1  -8 -16    1.79    0.26
   0  -8 -16    0.98    0.22
   1  -8 -16    1.48    0.29
   1  -8 -16    1.83    0.59
   2  -8 -16    1.02    0.32
   2  -8 -16    0.77    0.28
   3  -8 -16    1.69    0.38
   3  -8 -16    1.15    0.25
  -4  -7 -16    1.37    0.33
  -3  -7 -16    0.36    0.25
  -2  -7 -16    1.76    0.34
  -2  -7 -16    1.37    0.22
  -1  -7 -16    0.66    0.26
  -1  -7 -16    0.52    0.17
   0  -7 -16    2.71    0.42
   0  -7 -16    2.42    0.34
   1  -7 -16    0.54    0.25
   1  -7 -16    0.43    0.18
   2  -7 -16    1.79    0.27
   2  -7 -16    2.33    0.38
   3  -7 -16    0.03    0.28
   3  -7 -16    0.35    0.24
   4  -7 -16    1.08    0.25
   4  -7 -16    1.70    0.37
  -4  -6 -16    0.24    0.23
  -3  -6 -16    2.18    0.40
  -2  -6 -16    0.59    0.24
  -2  -6 -16    0.59    0.19
  -1  -6 -16    2.77    0.38
  -1  -6 -16    1.91    0.38
   0  -6 -16    0.54    0.19
   0  -6 -16    0.44    0.21
   1  -6 -16    2.39    0.39
   1  -6 -16    2.32    0.34
   2  -6 -16    0.47    0.23
   2  -6 -16    0.85    0.23
   3  -6 -16    1.32    0.26
   4  -6 -16    0.35    0.22
   4  -6 -16    0.29    0.23
   5  -6 -16    1.69    0.54
   5  -6 -16    0.69    0.30
  -5  -5 -16    0.29    0.24
  -4  -5 -16    4.04    0.55
  -3  -5 -16    0.64    0.25
  -2  -5 -16    3.99    0.37
  -2  -5 -16    4.03    0.48
  -1  -5 -16    0.99    0.21
   0  -5 -16    3.13    0.36
   1  -5 -16    1.02    0.21
   1  -5 -16    1.02    0.26
   2  -5 -16    4.64    0.49
   2  -5 -16    4.48    0.41
   3  -5 -16    0.70    0.24
   3  -5 -16    0.74    0.19
   4  -5 -16    3.00    0.42
   4  -5 -16    2.42    0.37
   5  -5 -16    0.55    0.26
   5  -5 -16    0.46    0.20
  -5  -4 -16    1.30    0.34
  -4  -4 -16    2.57    0.40
  -3  -4 -16    2.11    0.37
  -3  -4 -16    2.03    0.25
  -2  -4 -16    2.62    0.40
  -2  -4 -16    2.30    0.31
  -1  -4 -16    2.19    0.39
  -1  -4 -16    2.45    0.29
   0  -4 -16    3.06    0.41
   0  -4 -16    3.61    0.36
   1  -4 -16    2.25    0.32
   1  -4 -16    2.41    0.37
   2  -4 -16    2.97    0.42
   2  -4 -16    3.00    0.35
   3  -4 -16    2.56    0.34
   3  -4 -16    1.82    0.33
   4  -4 -16    2.74    0.36
   4  -4 -16    1.95    0.35
   5  -4 -16    2.02    0.41
   5  -4 -16    2.01    0.39
   6  -4 -16    1.16    0.29
  -6  -3 -16   -0.13    0.20
  -5  -3 -16    3.25    0.47
  -4  -3 -16   -0.24    0.11
  -4  -3 -16   -0.13    0.18
  -3  -3 -16    4.55    0.39
  -3  -3 -16    4.82    0.49
  -2  -3 -16    0.06    0.13
  -2  -3 -16    0.00    0.16
  -1  -3 -16    6.08    0.45
  -1  -3 -16    6.04    0.53
   0  -3 -16    0.07    0.16
   0  -3 -16   -0.10    0.12
   1  -3 -16    5.32    0.50
   2  -3 -16    0.12    0.14
   2  -3 -16    0.20    0.18
   3  -3 -16    4.20    0.40
   3  -3 -16    4.62    0.49
   4  -3 -16   -0.22    0.14
   4  -3 -16    0.12    0.21
   5  -3 -16    2.62    0.37
   5  -3 -16    3.66    0.52
   6  -3 -16   -0.04    0.21
   6  -3 -16   -0.03    0.14
  -6  -2 -16    5.96    0.59
  -5  -2 -16    2.87    0.43
  -4  -2 -16    9.87    0.58
  -4  -2 -16   10.74    0.75
  -3  -2 -16    2.08    0.30
  -3  -2 -16    2.81    0.39
  -2  -2 -16   15.94    0.82
  -2  -2 -16   15.54    0.95
  -1  -2 -16    3.08    0.33
  -1  -2 -16    3.03    0.41
   0  -2 -16   18.41    0.94
   0  -2 -16   19.00    1.13
   1  -2 -16    3.14    0.34
   1  -2 -16    3.28    0.40
   2  -2 -16   16.10    0.87
   2  -2 -16   15.61    0.95
   3  -2 -16    2.69    0.39
   3  -2 -16    2.31    0.30
   3  -2 -16    2.54    0.32
   4  -2 -16   10.11    0.65
   4  -2 -16   10.31    0.73
   5  -2 -16    1.84    0.29
   5  -2 -16    2.27    0.38
   6  -2 -16    6.39    0.61
   6  -2 -16    6.78    0.58
  -6  -1 -16    1.66    0.33
  -5  -1 -16   -0.07    0.18
  -5  -1 -16    0.17    0.14
  -4  -1 -16    3.13    0.32
  -4  -1 -16    4.09    0.44
  -3  -1 -16    0.20    0.17
  -3  -1 -16    0.34    0.14
  -2  -1 -16    5.24    0.50
  -2  -1 -16    5.17    0.40
  -1  -1 -16    0.38    0.14
  -1  -1 -16    0.93    0.39
   0  -1 -16    6.58    0.48
   0  -1 -16    7.28    0.61
   1  -1 -16    1.00    0.41
   2  -1 -16    4.74    0.47
   2  -1 -16    4.79    0.41
   2  -1 -16    4.85    0.54
   3  -1 -16   -0.09    0.16
   3  -1 -16    0.31    0.15
   3  -1 -16    0.01    0.14
   4  -1 -16    3.13    0.39
   4  -1 -16    3.68    0.38
   5  -1 -16   -0.04    0.18
   5  -1 -16    0.01    0.13
   6  -1 -16    1.21    0.28
   6  -1 -16    1.06    0.29
   7  -1 -16   -0.05    0.17
  -6   0 -16   -0.16    0.24
  -5   0 -16    2.99    0.33
  -5   0 -16    2.44    0.39
  -4   0 -16   -0.16    0.16
  -4   0 -16   -0.13    0.11
  -3   0 -16    4.68    0.47
  -3   0 -16    3.97    0.36
  -2   0 -16    0.07    0.12
  -1   0 -16    4.88    0.48
  -1   0 -16    4.96    0.40
   0   0 -16    0.16    0.16
   0   0 -16    0.27    0.13
   1   0 -16    4.47    0.46
   1   0 -16    5.04    0.41
   2   0 -16   -0.07    0.22
   2   0 -16   -0.01    0.31
   2   0 -16    0.10    0.15
   3   0 -16    4.18    0.38
   3   0 -16    4.26    0.44
   3   0 -16    3.78    0.37
   4   0 -16    0.33    0.19
   4   0 -16   -0.03    0.13
   4   0 -16    0.14    0.14
   5   0 -16    2.55    0.40
   5   0 -16    3.15    0.37
   6   0 -16    0.20    0.20
   6   0 -16   -0.11    0.14
   7   0 -16    1.41    0.25
  -6   1 -16    1.39    0.47
  -5   1 -16    0.16    0.20
  -4   1 -16    3.91    0.44
  -3   1 -16    0.33    0.20
  -2   1 -16    5.63    0.51
  -1   1 -16    0.67    0.17
  -1   1 -16    0.43    0.21
   0   1 -16    6.30    0.52
   0   1 -16    6.74    0.47
   1   1 -16    0.22    0.17
   1   1 -16    0.72    0.18
   1   1 -16    0.52    0.19
   2   1 -16    5.40    0.53
   2   1 -16    4.92    0.43
   2   1 -16    4.62    0.46
   3   1 -16    0.51    0.20
   3   1 -16    0.25    0.14
   3   1 -16    0.28    0.17
   4   1 -16    3.85    0.41
   4   1 -16    3.19    0.35
   4   1 -16    2.38    0.32
   5   1 -16    0.19    0.15
   5   1 -16    0.15    0.19
   6   1 -16    1.37    0.33
   6   1 -16    1.16    0.23
   7   1 -16   -0.34    0.14
  -6   2 -16    5.94    0.69
  -5   2 -16    2.34    0.38
  -4   2 -16   10.37    0.71
  -3   2 -16    3.88    0.67
  -2   2 -16   16.60    0.95
  -1   2 -16    3.15    0.41
   0   2 -16   18.89    1.02
   0   2 -16   17.82    0.95
   0   2 -16   18.43    1.01
   1   2 -16    2.85    0.35
   1   2 -16    2.72    0.36
   1   2 -16    2.32    0.46
   2   2 -16   15.84    0.89
   2   2 -16   17.00    0.89
   2   2 -16   16.48    0.93
   3   2 -16    2.39    0.32
   3   2 -16    2.91    0.38
   3   2 -16    2.63    0.33
   4   2 -16   10.68    0.71
   4   2 -16   10.64    0.68
   4   2 -16   10.41    0.66
   5   2 -16    2.32    0.34
   5   2 -16    2.25    0.37
   5   2 -16    1.86    0.29
   6   2 -16    6.19    0.67
   6   2 -16    5.35    0.49
  -6   3 -16   -0.19    0.24
  -5   3 -16    2.94    0.42
  -4   3 -16    0.01    0.18
  -3   3 -16    4.89    0.55
  -2   3 -16    0.17    0.16
  -1   3 -16    6.79    0.52
  -1   3 -16    5.01    0.49
   0   3 -16    0.23    0.22
   0   3 -16    0.31    0.18
   1   3 -16    6.29    0.59
   1   3 -16    5.88    0.49
   2   3 -16    0.29    0.17
   2   3 -16    0.26    0.14
   2   3 -16    0.15    0.15
   3   3 -16    4.89    0.42
   3   3 -16    4.12    0.51
   3   3 -16    4.06    0.42
   4   3 -16   -0.04    0.14
   4   3 -16   -0.07    0.19
   4   3 -16    0.34    0.20
   5   3 -16    2.51    0.61
   5   3 -16    3.48    0.43
   5   3 -16    3.44    0.39
   6   3 -16   -0.11    0.19
   6   3 -16   -0.16    0.23
  -6   4 -16    1.53    0.35
  -5   4 -16    1.66    0.33
  -4   4 -16    2.84    0.43
  -3   4 -16    2.36    0.39
  -3   4 -16    2.18    0.38
  -2   4 -16    3.37    0.45
  -2   4 -16    3.34    0.41
  -1   4 -16    1.93    0.35
  -1   4 -16    2.78    0.38
   0   4 -16    3.56    0.40
   0   4 -16    3.19    0.37
   1   4 -16    2.84    0.35
   1   4 -16    2.20    0.34
   2   4 -16    3.20    0.37
   2   4 -16    3.67    0.38
   2   4 -16    3.21    0.39
   3   4 -16    3.07    0.57
   3   4 -16    1.91    0.28
   3   4 -16    1.91    0.33
   4   4 -16    3.17    0.38
   4   4 -16    3.17    0.36
   4   4 -16    2.35    0.37
   5   4 -16    1.47    0.26
   5   4 -16    1.88    0.34
   5   4 -16    1.51    0.29
   6   4 -16    0.99    0.29
  -5   5 -16    0.10    0.27
  -5   5 -16    0.46    0.29
  -4   5 -16    3.61    0.53
  -3   5 -16    0.87    0.24
  -3   5 -16    0.90    0.25
  -2   5 -16    4.23    0.47
  -2   5 -16    5.08    0.46
  -1   5 -16    1.19    0.27
  -1   5 -16    0.87    0.23
   0   5 -16    4.83    0.48
   0   5 -16    4.50    0.42
   2   5 -16    5.63    0.44
   2   5 -16    4.65    0.48
   3   5 -16    0.64    0.22
   3   5 -16    1.42    0.35
   3   5 -16    1.04    0.22
   4   5 -16    3.06    0.42
   4   5 -16    3.83    0.39
   4   5 -16    3.48    0.41
   5   5 -16    0.35    0.18
   5   5 -16   -0.15    0.23
   5   5 -16    0.77    0.23
   6   5 -16    0.46    0.19
  -5   6 -16    1.18    0.39
  -4   6 -16    0.24    0.25
  -3   6 -16    2.29    0.40
  -2   6 -16    0.52    0.23
  -1   6 -16    2.72    0.45
  -1   6 -16    2.68    0.41
   0   6 -16    0.57    0.23
   0   6 -16    0.33    0.19
   1   6 -16    2.51    0.37
   1   6 -16    2.39    0.33
   2   6 -16    0.51    0.20
   2   6 -16    0.36    0.21
   3   6 -16    1.45    0.25
   3   6 -16    2.51    0.34
   3   6 -16    1.66    0.33
   4   6 -16    0.52    0.19
   4   6 -16   -0.24    0.22
   4   6 -16    0.51    0.22
   5   6 -16    0.45    0.19
   5   6 -16    0.29    0.50
  -4   7 -16    1.13    0.33
  -3   7 -16    0.17    0.24
  -1   7 -16    0.64    0.25
   0   7 -16    2.14    0.37
   1   7 -16    0.84    0.24
   2   7 -16    1.92    0.34
   3   7 -16    1.03    0.44
   4   7 -16    1.15    0.26
   4   7 -16    1.58    0.34
  -2   8 -16    1.08    0.30
  -1   8 -16    1.90    0.38
   0   8 -16    0.77    0.25
   1   8 -16    2.08    0.37
   2   8 -16    1.50    0.34
   3   8 -16    1.59    0.35
  -1  -8 -17    0.16    0.17
  -1  -8 -17    0.62    0.27
   0  -8 -17    9.49    0.74
   0  -8 -17   10.50    0.78
   1  -8 -17    0.04    0.22
   1  -8 -17    0.03    0.19
   2  -8 -17    9.04    0.69
  -3  -7 -17    1.50    0.41
  -2  -7 -17    3.35    0.35
  -2  -7 -17    3.66    0.53
  -1  -7 -17    1.67    0.36
  -1  -7 -17    1.46    0.25
   0  -7 -17    3.41    0.42
   0  -7 -17    4.17    0.55
   1  -7 -17    1.66    0.29
   1  -7 -17    1.58    0.35
   2  -7 -17    3.44    0.43
   2  -7 -17    3.18    0.47
   3  -7 -17    1.72    0.35
   3  -7 -17    1.32    0.26
  -3  -6 -17   -0.16    0.21
  -2  -6 -17    0.09    0.32
  -2  -6 -17    0.21    0.18
  -1  -6 -17    0.09    0.20
  -1  -6 -17   -0.11    0.15
   0  -6 -17   -0.12    0.18
   1  -6 -17    0.00    0.19
   1  -6 -17   -0.06    0.18
   2  -6 -17   -0.06    0.17
   2  -6 -17   -0.21    0.26
   3  -6 -17   -0.05    0.17
   3  -6 -17    0.07    0.18
   4  -6 -17    0.27    0.34
   4  -6 -17    0.06    0.18
  -4  -5 -17    2.19    0.39
  -3  -5 -17    1.47    0.59
  -3  -5 -17    1.60    0.25
  -2  -5 -17    4.73    0.44
  -2  -5 -17    4.14    0.50
  -1  -5 -17    2.48    0.44
  -1  -5 -17    2.28    0.29
   0  -5 -17    4.21    0.49
   0  -5 -17    4.20    0.41
   1  -5 -17    2.15    0.30
   1  -5 -17    2.09    0.37
   2  -5 -17    4.00    0.42
   2  -5 -17    4.14    0.48
   3  -5 -17    1.14    0.24
   3  -5 -17    1.35    0.37
   4  -5 -17    2.28    0.35
   4  -5 -17    2.12    0.38
  -5  -4 -17    0.29    0.27
  -4  -4 -17    7.39    0.72
  -3  -4 -17    0.02    0.17
  -3  -4 -17    0.04    0.17
  -2  -4 -17   14.83    0.94
  -2  -4 -17   12.55    0.87
  -1  -4 -17    0.10    0.14
  -1  -4 -17    0.06    0.19
   0  -4 -17   13.25    0.74
   0  -4 -17   12.70    0.85
   1  -4 -17    0.39    0.17
   1  -4 -17    0.46    0.23
   2  -4 -17   11.57    0.73
   2  -4 -17   12.72    0.85
   3  -4 -17   -0.01    0.16
   3  -4 -17    0.31    0.23
   4  -4 -17    7.85    0.78
   4  -4 -17    9.06    0.71
   5  -4 -17   -0.08    0.16
   5  -4 -17   -0.11    0.19
  -5  -3 -17    1.87    0.38
  -4  -3 -17    3.38    0.45
  -4  -3 -17    2.29    0.32
  -3  -3 -17    2.31    0.34
  -3  -3 -17    3.11    0.44
  -2  -3 -17    2.69    0.35
  -2  -3 -17    3.29    0.44
  -1  -3 -17    3.61    0.64
  -1  -3 -17    4.17    0.48
   0  -3 -17    3.57    0.38
   0  -3 -17    4.39    0.47
   1  -3 -17    3.82    0.45
   1  -3 -17    3.55    0.38
   2  -3 -17    3.60    0.44
   2  -3 -17    3.80    0.38
   3  -3 -17    2.78    0.36
   3  -3 -17    3.23    0.44
   4  -3 -17    2.20    0.38
   4  -3 -17    2.33    0.33
   5  -3 -17    1.73    0.28
   5  -3 -17    1.93    0.39
  -5  -2 -17   -0.05    0.19
  -4  -2 -17    0.03    0.18
  -4  -2 -17   -0.16    0.15
  -3  -2 -17    0.00    0.14
  -3  -2 -17    0.40    0.20
  -2  -2 -17    0.09    0.17
  -2  -2 -17   -0.02    0.14
  -1  -2 -17    0.46    0.23
  -1  -2 -17    0.28    0.18
   0  -2 -17    0.15    0.19
   0  -2 -17    0.25    0.14
   1  -2 -17    0.23    0.14
   1  -2 -17    0.25    0.18
   2  -2 -17    0.02    0.17
   2  -2 -17    0.08    0.17
   2  -2 -17    0.25    0.15
   3  -2 -17    0.17    0.19
   3  -2 -17   -0.10    0.15
   3  -2 -17    0.01    0.14
   4  -2 -17    0.10    0.19
   4  -2 -17    0.36    0.17
   5  -2 -17    0.23    0.21
   6  -2 -17    0.16    0.16
  -6  -1 -17    6.25    0.74
  -4  -1 -17   10.36    0.64
  -4  -1 -17   11.33    0.78
  -3  -1 -17    0.52    0.17
  -3  -1 -17    0.47    0.21
  -2  -1 -17   15.06    0.85
  -2  -1 -17   16.77    0.98
  -1  -1 -17    0.67    0.24
  -1  -1 -17    0.23    0.23
   0  -1 -17   17.62    1.03
   0  -1 -17   18.02    0.99
   1  -1 -17    0.74    0.25
   1  -1 -17    0.34    0.15
   2  -1 -17   15.23    0.85
   2  -1 -17   14.89    0.84
   2  -1 -17   15.61    0.94
   3  -1 -17    0.34    0.20
   3  -1 -17    0.44    0.20
   3  -1 -17    0.59    0.19
   4  -1 -17   11.47    0.79
   4  -1 -17   10.77    0.70
   5  -1 -17    0.50    0.19
   5  -1 -17    0.47    0.33
   6  -1 -17    5.20    0.48
  -6   0 -17   -0.22    0.21
  -5   0 -17   -0.23    0.14
  -5   0 -17   -0.34    0.22
  -4   0 -17   -0.03    0.21
  -4   0 -17   -0.06    0.17
  -3   0 -17    0.11    0.18
  -2   0 -17    0.06    0.23
  -2   0 -17   -0.10    0.18
  -1   0 -17    0.19    0.26
  -1   0 -17    0.19    0.20
   0   0 -17    0.11    0.14
   0   0 -17    0.03    0.16
   1   0 -17   -0.06    0.13
   1   0 -17   -0.18    0.14
   1   0 -17    0.29    0.18
   2   0 -17    0.10    0.13
   2   0 -17   -0.08    0.14
   2   0 -17    0.01    0.18
   3   0 -17   -0.05    0.15
   3   0 -17   -0.11    0.12
   3   0 -17   -0.04    0.16
   4   0 -17   -0.09    0.15
   4   0 -17    0.14    0.18
   4   0 -17    0.17    0.16
   5   0 -17   -0.33    0.26
   5   0 -17   -0.18    0.14
   6   0 -17    0.18    0.17
   6   0 -17    0.48    0.26
  -6   1 -17    6.57    0.62
  -5   1 -17    0.23    0.22
  -5   1 -17    0.53    0.17
  -4   1 -17   11.12    0.65
  -4   1 -17   10.62    0.75
  -3   1 -17    0.36    0.16
  -3   1 -17    0.56    0.23
  -2   1 -17   15.27    0.85
  -2   1 -17   15.82    0.94
  -1   1 -17    0.98    0.28
  -1   1 -17    0.55    0.16
   0   1 -17   18.53    1.10
   0   1 -17   17.80    0.93
   1   1 -17    0.63    0.24
   1   1 -17    0.56    0.21
   1   1 -17    0.47    0.17
   2   1 -17   15.44    0.92
   2   1 -17   15.74    0.86
   2   1 -17   15.09    0.86
   3   1 -17    0.46    0.22
   3   1 -17    0.21    0.19
   3   1 -17    0.49    0.17
   4   1 -17   10.08    0.66
   4   1 -17   11.24    0.77
   4   1 -17   11.63    0.70
   5   1 -17    0.24    0.26
   5   1 -17    0.62    0.20
   6   1 -17    6.82    0.67
   6   1 -17    5.05    0.50
  -6   2 -17    0.00    0.22
  -4   2 -17   -0.02    0.20
  -3   2 -17   -0.16    0.18
  -2   2 -17    0.62    0.21
  -1   2 -17    0.64    0.38
   0   2 -17    0.77    0.35
   0   2 -17    0.24    0.14
   0   2 -17   -0.07    0.15
   1   2 -17    0.03    0.21
   1   2 -17    0.37    0.14
   1   2 -17    0.14    0.16
   2   2 -17    0.15    0.18
   2   2 -17    0.16    0.14
   3   2 -17    0.04    0.29
   3   2 -17   -0.03    0.13
   3   2 -17    0.15    0.20
   4   2 -17   -0.13    0.20
   4   2 -17    0.31    0.17
   4   2 -17    0.18    0.19
   5   2 -17    0.07    0.19
   5   2 -17    0.23    0.17
   6   2 -17    0.12    0.22
   6   2 -17    0.21    0.16
  -6   3 -17    1.42    0.34
  -5   3 -17    1.71    0.34
  -4   3 -17    2.46    0.42
  -3   3 -17    2.74    0.41
  -2   3 -17    4.22    0.49
  -2   3 -17    4.18    0.54
  -1   3 -17    3.48    0.43
  -1   3 -17    4.16    0.48
   0   3 -17    4.00    0.46
   0   3 -17    4.44    0.46
   1   3 -17    4.35    0.76
   1   3 -17    3.89    0.43
   1   3 -17    3.49    0.38
   2   3 -17    3.93    0.40
   2   3 -17    3.41    0.42
   2   3 -17    3.67    0.41
   3   3 -17    2.89    0.36
   3   3 -17    2.20    0.37
   3   3 -17    3.04    0.42
   4   3 -17    2.31    0.39
   4   3 -17    2.52    0.38
   4   3 -17    2.09    0.37
   5   3 -17    1.48    0.36
   5   3 -17    1.99    0.41
   5   3 -17    1.60    0.33
   6   3 -17    1.10    0.25
   6   3 -17    1.76    0.37
  -5   4 -17   -0.27    0.22
  -5   4 -17    0.09    0.26
  -4   4 -17    8.26    0.66
  -4   4 -17    8.87    0.96
  -3   4 -17    0.06    0.20
  -3   4 -17    0.51    0.22
  -2   4 -17   12.08    0.82
  -1   4 -17    0.23    0.17
  -1   4 -17    0.00    0.20
   0   4 -17   13.56    0.80
   0   4 -17   13.74    0.86
   1   4 -17    0.11    0.17
   1   4 -17    0.17    0.19
   2   4 -17   11.86    0.78
   2   4 -17   11.81    0.79
   2   4 -17   13.15    0.75
   3   4 -17    0.16    0.21
   3   4 -17    0.25    0.20
   3   4 -17    0.10    0.16
   4   4 -17    9.37    0.61
   4   4 -17    9.07    0.63
   4   4 -17    8.18    0.64
   5   4 -17    0.14    0.20
   5   4 -17    0.13    0.23
   5   4 -17   -0.28    0.25
  -4   5 -17    2.67    0.45
  -4   5 -17    3.02    0.46
  -3   5 -17    1.64    0.55
  -3   5 -17    1.99    0.34
  -2   5 -17    3.14    0.43
  -2   5 -17    3.84    0.48
  -1   5 -17    2.47    0.41
  -1   5 -17    2.29    0.36
   0   5 -17    4.20    0.48
   0   5 -17    4.87    0.45
   1   5 -17    2.25    0.34
   1   5 -17    2.23    0.37
   2   5 -17    4.53    0.45
   2   5 -17    4.49    0.47
   2   5 -17    4.23    0.63
   3   5 -17    1.34    0.27
   3   5 -17    1.23    0.31
   3   5 -17    1.78    0.30
   4   5 -17    2.70    0.42
   4   5 -17    2.19    0.38
   4   5 -17    2.84    0.62
   5   5 -17    0.46    0.29
   5   5 -17    0.46    0.18
   5   5 -17    0.27    0.29
  -3   6 -17   -0.29    0.21
  -2   6 -17   -0.16    0.29
  -1   6 -17   -0.23    0.19
   0   6 -17    0.16    0.20
   1   6 -17   -0.19    0.19
   2   6 -17    0.15    0.20
   3   6 -17    0.27    0.27
   4   6 -17   -0.18    0.28
   4   6 -17   -0.32    0.16
  -2   7 -17    4.31    0.51
  -1   7 -17    1.86    0.37
   0   7 -17    3.84    0.46
   1   7 -17    1.81    0.34
   2   7 -17    4.72    0.53
   3   7 -17    1.87    0.37
   3   7 -17    1.61    0.28
  -1  -7 -18    0.00    0.17
   0  -7 -18    0.99    0.33
   1  -7 -18    0.01    0.20
   1  -7 -18    0.74    0.36
   2  -7 -18    0.38    0.23
  -2  -6 -18    2.15    0.30
  -2  -6 -18    1.94    0.40
  -1  -6 -18    0.32    0.22
  -1  -6 -18    0.35    0.25
   0  -6 -18    2.60    0.45
   0  -6 -18    2.17    0.33
   1  -6 -18    0.47    0.26
   2  -6 -18    1.78    0.39
   2  -6 -18    1.65    0.32
   3  -6 -18   -0.08    0.18
  -3  -5 -18    1.34    0.33
  -2  -5 -18    1.97    0.27
  -2  -5 -18    1.45    0.35
  -1  -5 -18    1.30    0.24
   0  -5 -18    2.30    0.36
   0  -5 -18    3.39    0.56
   1  -5 -18    2.46    0.37
   2  -5 -18    2.00    0.39
   2  -5 -18    2.49    0.38
   3  -5 -18    1.34    0.26
   3  -5 -18    1.66    0.34
  -4  -4 -18    1.62    0.36
  -3  -4 -18   -0.15    0.21
  -3  -4 -18   -0.01    0.17
  -2  -4 -18    3.13    0.37
  -2  -4 -18    2.48    0.47
  -1  -4 -18    0.23    0.18
  -1  -4 -18    0.37    0.22
   0  -4 -18    3.27    0.38
   0  -4 -18    2.65    0.41
   1  -4 -18    0.43    0.22
   1  -4 -18   -0.07    0.15
   2  -4 -18    2.40    0.34
   2  -4 -18    2.28    0.45
   3  -4 -18   -0.36    0.34
   3  -4 -18    0.64    0.28
   4  -4 -18    1.28    0.35
   4  -4 -18    1.43    0.26
  -4  -3 -18    0.16    0.23
  -3  -3 -18    1.24    0.23
  -3  -3 -18    1.03    0.35
  -2  -3 -18   -0.34    0.15
  -2  -3 -18   -0.04    0.16
  -1  -3 -18    1.72    0.34
  -1  -3 -18    1.42    0.26
   0  -3 -18    0.39    0.22
   0  -3 -18    0.29    0.15
   1  -3 -18    2.32    0.40
   1  -3 -18    1.34    0.24
   2  -3 -18    0.29    0.21
   2  -3 -18   -0.38    0.18
   2  -3 -18    0.22    0.16
   3  -3 -18    1.82    0.48
   3  -3 -18    1.34    0.26
   4  -3 -18   -0.11    0.18
   4  -3 -18   -0.05    0.19
  -5  -2 -18    1.43    0.38
  -4  -2 -18    5.39    0.43
  -4  -2 -18    5.37    0.60
  -3  -2 -18    3.19    0.46
  -3  -2 -18    2.49    0.34
  -2  -2 -18    7.02    0.51
  -2  -2 -18    7.11    0.62
  -1  -2 -18    3.53    0.48
  -1  -2 -18    2.76    0.35
   0  -2 -18    7.63    0.64
   0  -2 -18    7.66    0.56
   1  -2 -18    3.21    0.37
   1  -2 -18    2.88    0.43
   2  -2 -18    7.36    0.56
   2  -2 -18    6.79    0.54
   2  -2 -18    7.86    0.65
   3  -2 -18    2.19    0.33
   3  -2 -18    3.11    0.44
   4  -2 -18    4.68    0.69
   4  -2 -18    5.85    0.59
   5  -2 -18    1.01    0.28
  -5  -1 -18   -0.17    0.21
  -4  -1 -18    2.58    0.37
  -3  -1 -18   -0.11    0.18
  -3  -1 -18   -0.20    0.15
  -2  -1 -18    5.09    0.44
  -2  -1 -18    4.94    0.52
  -1  -1 -18    0.23    0.23
  -1  -1 -18    0.07    0.15
   0  -1 -18    5.11    0.46
   0  -1 -18    6.42    0.56
   1  -1 -18    0.16    0.18
   1  -1 -18    0.13    0.15
   2  -1 -18    5.53    0.48
   2  -1 -18    3.93    0.43
   2  -1 -18    6.00    0.55
   3  -1 -18    0.12    0.19
   3  -1 -18   -0.30    0.19
   3  -1 -18    0.33    0.17
   4  -1 -18    4.70    0.53
   5  -1 -18   -0.38    0.21
   5  -1 -18   -0.15    0.16
  -5   0 -18    8.56    0.69
  -4   0 -18   11.59    0.83
  -4   0 -18   11.00    0.67
  -3   0 -18   13.40    0.89
  -3   0 -18   13.69    0.77
  -2   0 -18   14.54    0.90
  -2   0 -18   13.68    0.79
  -1   0 -18   18.46    0.96
  -1   0 -18   17.72    1.06
   0   0 -18   14.67    0.84
   0   0 -18   15.74    0.95
   1   0 -18   18.81    1.01
   1   0 -18   16.84    0.94
   1   0 -18   17.70    1.05
   2   0 -18   13.94    0.90
   2   0 -18   13.94    0.82
   3   0 -18   13.25    0.80
   3   0 -18   13.40    0.87
   3   0 -18   12.52    0.77
   4   0 -18   11.27    0.91
   4   0 -18   11.86    0.77
   5   0 -18    7.66    0.59
   5   0 -18    8.17    0.69
  -5   1 -18   -0.24    0.23
  -5   1 -18   -0.01    0.16
  -4   1 -18    3.90    0.50
  -4   1 -18    3.61    0.38
  -3   1 -18   -0.20    0.17
  -3   1 -18    0.06    0.14
  -2   1 -18    5.44    0.53
  -2   1 -18    4.94    0.43
  -1   1 -18   -0.02    0.19
  -1   1 -18    0.24    0.14
   0   1 -18    5.72    0.48
   0   1 -18    5.59    0.52
   0   1 -18    6.31    0.56
   1   1 -18    0.36    0.22
   1   1 -18   -0.12    0.17
   1   1 -18    0.08    0.15
   2   1 -18    4.77    0.45
   2   1 -18    3.91    0.43
   2   1 -18    6.00    0.54
   3   1 -18    0.18    0.20
   3   1 -18   -0.13    0.15
   4   1 -18    3.62    0.44
   4   1 -18    4.02    0.49
   5   1 -18   -0.30    0.14
   5   1 -18   -0.15    0.22
  -5   2 -18    1.66    0.35
  -4   2 -18    5.10    0.57
  -3   2 -18    3.01    0.44
  -2   2 -18    6.61    0.51
  -2   2 -18    7.45    0.62
  -1   2 -18    2.70    0.42
  -1   2 -18    3.22    0.37
  -1   2 -18    3.01    0.42
   0   2 -18    7.03    0.53
   0   2 -18    7.62    0.62
   0   2 -18    7.51    0.60
   1   2 -18    3.00    0.39
   1   2 -18    2.75    0.43
   1   2 -18    3.80    0.43
   2   2 -18    6.28    0.57
   2   2 -18    7.12    0.56
   2   2 -18    6.98    0.54
   3   2 -18    1.94    0.31
   3   2 -18    3.30    0.43
   3   2 -18    2.40    0.36
   4   2 -18    5.22    0.53
   4   2 -18    4.59    0.60
   4   2 -18    4.99    0.50
   5   2 -18    1.58    0.34
   5   2 -18    1.16    0.26
  -5   3 -18    0.26    0.27
  -3   3 -18    2.32    0.39
  -2   3 -18    0.15    0.21
  -2   3 -18    0.27    0.21
  -1   3 -18    1.49    0.31
  -1   3 -18    2.55    0.40
   0   3 -18   -0.21    0.17
   0   3 -18    0.16    0.15
   0   3 -18    0.41    0.21
   1   3 -18    2.98    0.41
   1   3 -18    1.54    0.32
   1   3 -18    2.39    0.35
   2   3 -18    0.37    0.20
   2   3 -18    0.16    0.18
   2   3 -18    0.56    0.21
   3   3 -18    1.27    0.29
   3   3 -18    1.03    0.27
   3   3 -18    0.80    0.22
   4   3 -18    0.14    0.26
   4   3 -18   -0.04    0.23
   4   3 -18    0.01    0.21
   5   3 -18    0.27    0.20
   5   3 -18    1.22    0.32
  -5   4 -18    0.36    0.30
  -4   4 -18    1.86    0.37
  -4   4 -18    1.71    0.36
  -3   4 -18   -0.16    0.23
  -3   4 -18    0.02    0.24
  -2   4 -18    2.48    0.43
  -2   4 -18    3.41    0.46
  -1   4 -18    0.31    0.23
  -1   4 -18    0.27    0.21
   0   4 -18    2.96    0.42
   0   4 -18    3.52    0.45
   1   4 -18    0.08    0.20
   1   4 -18    0.28    0.24
   1   4 -18    0.27    0.16
   2   4 -18    3.22    0.40
   2   4 -18    2.38    0.39
   2   4 -18    2.57    0.41
   3   4 -18    0.28    0.22
   3   4 -18   -0.11    0.21
   3   4 -18    0.34    0.22
   4   4 -18    1.55    0.34
   4   4 -18    1.00    0.24
   4   4 -18    1.43    0.30
  -3   5 -18    1.28    0.31
  -2   5 -18    1.07    0.32
  -1   5 -18    1.46    0.29
  -1   5 -18    2.66    0.59
   0   5 -18    1.63    0.34
   1   5 -18    2.31    0.39
   1   5 -18    2.09    0.33
   2   5 -18    1.59    0.30
   2   5 -18    1.51    0.31
   2   5 -18    2.51    0.54
   3   5 -18    1.00    0.26
   3   5 -18    1.23    0.26
   3   5 -18    1.49    0.35
   4   5 -18    0.64    0.27
   4   5 -18    0.86    0.23
   4   5 -18    1.28    0.43
  -2   6 -18    1.97    0.40
  -1   6 -18    0.75    0.28
   0   6 -18    2.67    0.43
   1   6 -18    0.27    0.25
   2   6 -18    2.07    0.30
   2   6 -18    2.39    0.41
   3   6 -18    0.16    0.19
   3   6 -18   -0.07    0.26
   0   7 -18    0.51    0.33
   1   7 -18    0.37    0.32
  -1  -6 -19    6.52    0.75
   0  -6 -19    1.23    0.28
   1  -6 -19    6.21    0.54
  -2  -5 -19    0.85    0.25
  -2  -5 -19    0.82    0.47
  -1  -5 -19    0.40    0.21
  -1  -5 -19    0.47    0.25
   0  -5 -19    0.86    0.30
   0  -5 -19    1.26    0.27
   1  -5 -19    0.71    0.24
   1  -5 -19    0.80    0.30
   2  -5 -19    0.38    0.20
   2  -5 -19    0.99    0.47
  -3  -4 -19    0.66    0.45
  -3  -4 -19    0.03    0.23
  -2  -4 -19    0.34    0.25
  -2  -4 -19    0.22    0.19
  -1  -4 -19    0.00    0.21
  -1  -4 -19    0.29    0.21
   0  -4 -19    0.26    0.25
   0  -4 -19    0.36    0.21
   1  -4 -19    0.57    0.29
   1  -4 -19    0.44    0.19
   2  -4 -19   -0.02    0.22
   2  -4 -19    0.08    0.19
   3  -4 -19    0.14    0.18
  -3  -3 -19    3.89    0.43
  -3  -3 -19    4.45    0.54
  -2  -3 -19    0.98    0.25
  -2  -3 -19    1.14    0.32
  -1  -3 -19    6.42    0.52
   0  -3 -19    1.26    0.49
   0  -3 -19    1.03    0.25
   1  -3 -19    5.61    0.49
   2  -3 -19    1.04    0.32
   2  -3 -19    1.02    0.33
   3  -3 -19    4.26    0.47
   3  -3 -19    4.66    0.55
  -4  -2 -19    0.62    0.41
  -3  -2 -19    0.78    0.27
  -3  -2 -19    0.75    0.22
  -2  -2 -19    0.13    0.17
  -2  -2 -19    0.67    0.49
  -1  -2 -19    1.00    0.32
  -1  -2 -19    1.02    0.25
   0  -2 -19    0.60    0.19
   0  -2 -19    0.24    0.22
   1  -2 -19    1.48    0.34
   1  -2 -19    1.07    0.25
   2  -2 -19    0.05    0.18
   2  -2 -19    0.00    0.16
   2  -2 -19    0.32    0.38
   3  -2 -19    1.04    0.25
   3  -2 -19    0.75    0.29
   4  -2 -19    0.33    0.31
   4  -2 -19    0.11    0.21
  -4  -1 -19    2.12    0.40
  -4  -1 -19    2.25    0.31
  -3  -1 -19   -0.38    0.23
  -3  -1 -19   -0.17    0.17
  -2  -1 -19    2.74    0.46
  -2  -1 -19    3.35    0.39
  -1  -1 -19    0.05    0.19
  -1  -1 -19   -0.05    0.16
   0  -1 -19    4.47    0.43
   0  -1 -19    3.39    0.48
   1  -1 -19   -0.21    0.19
   1  -1 -19    0.01    0.18
   1  -1 -19   -0.19    0.15
   2  -1 -19    3.74    0.44
   2  -1 -19    3.03    0.48
   2  -1 -19    3.73    0.42
   3  -1 -19   -0.02    0.27
   3  -1 -19   -0.22    0.19
   4  -1 -19    1.63    0.30
   4  -1 -19    2.86    0.46
  -4   0 -19    0.57    0.27
  -4   0 -19   -0.23    0.17
  -3   0 -19   -0.22    0.24
  -2   0 -19    0.11    0.23
  -2   0 -19    0.35    0.16
  -1   0 -19   -0.17    0.18
  -1   0 -19   -0.06    0.15
   0   0 -19    0.35    0.18
   0   0 -19    0.08    0.17
   1   0 -19    0.01    0.19
   1   0 -19    0.03    0.16
   1   0 -19   -0.19    0.18
   2   0 -19   -0.20    0.19
   2   0 -19    0.20    0.21
   2   0 -19    0.29    0.16
   3   0 -19   -0.35    0.20
   4   0 -19    0.17    0.18
   4   0 -19    0.12    0.20
  -4   1 -19    2.97    0.38
  -4   1 -19    2.91    0.48
  -3   1 -19    0.09    0.22
  -3   1 -19    0.04    0.18
  -2   1 -19    3.84    0.41
  -2   1 -19    3.25    0.48
  -1   1 -19   -0.13    0.14
  -1   1 -19    0.06    0.20
   0   1 -19    4.96    0.52
   0   1 -19    3.96    0.48
   0   1 -19    3.90    0.44
   1   1 -19    0.10    0.21
   1   1 -19    0.24    0.18
   1   1 -19    0.14    0.16
   2   1 -19    3.05    0.42
   2   1 -19    2.92    0.47
   2   1 -19    3.30    0.41
   3   1 -19    0.04    0.31
   3   1 -19   -0.10    0.23
   4   1 -19    2.01    0.31
   4   1 -19    2.12    0.38
  -4   2 -19    0.04    0.26
  -4   2 -19    0.26    0.20
  -3   2 -19    0.63    0.19
  -3   2 -19    1.09    0.30
  -2   2 -19    0.52    0.25
  -2   2 -19   -0.06    0.16
  -1   2 -19    1.27    0.31
  -1   2 -19    1.06    0.30
  -1   2 -19    0.88    0.21
   0   2 -19    0.34    0.22
   0   2 -19    0.79    0.25
   0   2 -19    0.71    0.20
   1   2 -19    1.26    0.26
   1   2 -19    1.03    0.28
   1   2 -19    1.78    0.34
   2   2 -19    0.82    0.27
   2   2 -19    0.60    0.20
   2   2 -19    0.35    0.22
   3   2 -19    0.91    0.25
   3   2 -19    0.50    0.24
   3   2 -19    1.18    0.31
   4   2 -19    0.04    0.24
   4   2 -19    0.02    0.18
  -4   3 -19    0.98    0.34
  -3   3 -19    4.45    0.54
  -3   3 -19    4.47    0.53
  -2   3 -19    1.33    0.32
  -2   3 -19    1.27    0.32
  -1   3 -19    5.54    0.59
  -1   3 -19    6.13    0.51
  -1   3 -19    5.50    0.57
   0   3 -19    1.46    0.32
   0   3 -19    0.98    0.23
   0   3 -19    1.08    0.29
   1   3 -19    5.21    0.55
   1   3 -19    5.55    0.56
   1   3 -19    5.67    0.50
   2   3 -19    0.79    0.42
   2   3 -19    0.55    0.27
   2   3 -19    1.18    0.30
   3   3 -19    4.38    0.53
   3   3 -19    5.13    0.48
   3   3 -19    3.30    0.48
   4   3 -19    0.79    0.32
   4   3 -19    0.99    0.30
   4   3 -19    0.50    0.30
  -4   4 -19    0.38    0.34
  -3   4 -19    0.75    0.30
  -3   4 -19    0.45    0.47
  -2   4 -19   -0.12    0.24
  -2   4 -19    0.13    0.24
  -1   4 -19    0.24    0.26
  -1   4 -19    0.30    0.25
   0   4 -19    0.43    0.33
   0   4 -19    0.03    0.24
   1   4 -19    0.28    0.23
   1   4 -19    0.25    0.24
   1   4 -19    0.62    0.29
   2   4 -19    0.32    0.28
   2   4 -19    0.39    0.25
   2   4 -19    0.53    0.20
   3   4 -19    0.53    0.40
   3   4 -19    0.09    0.19
   3   4 -19    0.19    0.24
  -2   5 -19    1.44    0.52
  -1   5 -19    0.38    0.29
   0   5 -19    0.62    0.42
   0   5 -19    1.20    0.34
   1   5 -19    0.82    0.28
   1   5 -19    0.66    0.23
   1   5 -19    0.27    0.27
   2   5 -19    0.37    0.20
   2   5 -19    0.70    0.29
   2   5 -19    0.21    0.28
   3   5 -19    0.00    0.27
  -1  -5 -20   -0.28    0.18
   0  -5 -20    0.38    0.21
  -2  -4 -20    2.69    0.47
  -1  -4 -20    1.19    0.47
   0  -4 -20    3.15    0.40
   1  -4 -20    1.92    0.34
  -3  -3 -20    0.42    0.24
  -2  -3 -20    4.25    0.46
  -1  -3 -20    0.56    0.30
  -1  -3 -20    1.32    0.28
   0  -3 -20    6.50    0.84
   0  -3 -20    4.22    0.56
   1  -3 -20    1.28    0.28
   1  -3 -20    0.80    0.30
   2  -3 -20    4.09    0.46
  -3  -2 -20    0.19    0.22
  -2  -2 -20    5.42    0.51
  -2  -2 -20    5.06    0.60
  -1  -2 -20    0.54    0.23
  -1  -2 -20    1.13    0.33
   0  -2 -20    4.71    0.58
   0  -2 -20    5.34    0.60
   1  -2 -20    0.95    0.27
   1  -2 -20    1.08    0.34
   2  -2 -20    5.13    0.51
   2  -2 -20    5.09    0.60
  -3  -1 -20    0.51    0.27
  -3  -1 -20    0.42    0.20
  -2  -1 -20    0.25    0.26
  -2  -1 -20   -0.06    0.19
  -1  -1 -20    0.72    0.23
  -1  -1 -20    1.06    0.33
   0  -1 -20    0.29    0.18
   0  -1 -20   -0.05    0.25
   1  -1 -20    1.27    0.33
   1  -1 -20    0.68    0.27
   1  -1 -20    0.63    0.39
   2  -1 -20   -0.03    0.18
   2  -1 -20   -0.12    0.22
   3  -1 -20    1.34    0.43
   3  -1 -20    0.68    0.26
  -3   0 -20    2.72    0.46
  -3   0 -20    2.55    0.43
  -2   0 -20   25.92    1.43
  -2   0 -20   24.64    1.27
  -1   0 -20    2.93    0.42
   0   0 -20   27.20    1.39
   0   0 -20   23.84    1.86
   0   0 -20   26.08    1.38
   1   0 -20    2.57    0.51
   1   0 -20    3.26    0.79
   1   0 -20    2.79    0.42
   2   0 -20   23.91    1.25
   2   0 -20   24.32    1.35
   2   0 -20   23.01    1.24
   3   0 -20    2.66    0.46
   3   0 -20    2.03    0.34
  -3   1 -20    0.24    0.32
  -3   1 -20    0.80    0.29
  -2   1 -20    0.22    0.28
  -2   1 -20   -0.39    0.23
  -1   1 -20    1.60    0.42
  -1   1 -20    1.45    0.34
   0   1 -20   -0.24    0.22
   0   1 -20   -0.42    0.20
   0   1 -20   -0.02    0.32
   1   1 -20    0.35    0.22
   1   1 -20    1.23    0.39
   1   1 -20    0.97    0.28
   2   1 -20   -0.14    0.16
   2   1 -20    0.39    0.27
   3   1 -20    0.65    0.30
   3   1 -20    0.16    0.27
   3   1 -20    0.64    0.22
  -3   2 -20    0.82    0.31
  -3   2 -20    0.21    0.19
  -2   2 -20    4.99    0.57
  -2   2 -20    5.43    0.51
  -1   2 -20    0.91    0.26
  -1   2 -20    0.95    0.31
  -1   2 -20    1.23    0.33
   0   2 -20    6.09    0.60
   0   2 -20    6.39    0.59
   1   2 -20    0.64    0.23
   1   2 -20    1.34    0.37
   1   2 -20    0.41    0.26
   2   2 -20    4.40    0.52
   2   2 -20    6.44    0.76
   2   2 -20    4.66    0.52
   3   2 -20    0.60    0.29
   3   2 -20    1.00    0.29
  -3   3 -20    0.74    0.22
  -2   3 -20    4.47    0.47
  -2   3 -20    4.82    0.76
  -1   3 -20    1.52    0.36
  -1   3 -20    1.08    0.33
  -1   3 -20    1.19    0.24
   0   3 -20    4.21    0.46
   0   3 -20    3.32    0.47
   0   3 -20    4.89    0.56
   1   3 -20    0.38    0.28
   1   3 -20    0.85    0.23
   1   3 -20    1.20    0.36
   2   3 -20    2.21    0.59
   2   3 -20    1.48    0.43
   3   3 -20    0.41    0.31
   3   3 -20    0.46    0.32
  -2   4 -20    3.16    0.57
  -1   4 -20    2.10    0.57
  -1   4 -20    2.01    0.31
  -1   4 -20    2.08    0.37
   0   4 -20    2.88    0.46
   0   4 -20    3.29    0.43
   0   4 -20    2.98    0.51
   1   4 -20    1.91    0.37
   1   4 -20    2.21    0.38
   1   4 -20    1.83    0.39
   2   4 -20    2.24    0.43
   2   4 -20    3.75    0.74
   0  -3 -21   -0.46    0.30
  -1  -2 -21   -0.02    0.20
   0  -2 -21    1.08    0.26
   1  -2 -21    0.18    0.32
  -2  -1 -21   10.73    0.73
  -1  -1 -21   -0.15    0.20
   0  -1 -21   10.99    0.75
   0  -1 -21   11.13    0.80
   1  -1 -21    0.23    0.25
  -1   0 -21   -0.07    0.19
  -1   0 -21   -0.30    0.26
   0   0 -21   -0.07    0.23
   0   0 -21    0.06    0.24
   0   0 -21   -0.23    0.19
   1   0 -21   -0.70    0.37
   1   0 -21   -0.02    0.25
   1   0 -21    0.05    0.21
   2   0 -21   -0.65    0.31
  -2   1 -21   11.36    1.18
  -2   1 -21    9.96    0.73
  -1   1 -21    0.61    0.22
  -1   1 -21    0.18    0.25
  -1   1 -21    0.10    0.25
   0   1 -21   12.65    0.88
   0   1 -21   12.35    0.81
   0   1 -21   11.37    0.84
   1   1 -21   -0.08    0.22
   1   1 -21    0.55    0.29
   2   1 -21   10.74    0.87
  -1   2 -21    0.08    0.29
   0   2 -21    0.75    0.27
   0   2 -21    1.07    0.34
   1   2 -21   -0.44    0.23
   1   2 -21   -0.06    0.29
   0   3 -21    0.39    0.28
   0   0   0    0.00    0.00
;
_shelx_hkl_checksum     32092
_shelx_res_file
;
TITL shelxt_a.res in P-1                    New:Pbcm
    shelx.res
    created by SHELXL-2018/3 at 18:48:43 on 08-Mar-2021
CELL  0.71073    8.6030   13.1389    6.4812    90.000    90.000    90.000
ZERR        4    0.0004    0.0006    0.0003     0.000     0.000     0.000
LATT   1
SYMM             - X ,            - Y ,    0.50000 + Z
SYMM               X ,    0.50000 - Y ,            - Z
SYMM             - X ,    0.50000 + Y ,    0.50000 - Z
SFAC  C  D Cl  N  O
UNIT    20 24 8 8 4
TEMP  -173
L.S. 15
ACTA
CONF
BOND $H
htab
EQIV $2 x, -y+1/2, -z+1
HTAB N1 Cl2_$2
EQIV $3 -x+2, -y, -z+1
HTAB N2 Cl2_$3
EQIV $4 -x+1, -y, -z+1
HTAB C3 Cl2_$4
HTAB C5 Cl2_$2
EQIV $5 -x+2, y+1/2, z
HTAB C5 O1_$5
HTAB Cl1A O1A_$5
HTAB N1A Cl2A_$2
HTAB N2A Cl2A_$4
HTAB C3A Cl2A_$3
EQIV $6 -x+1, y+1/2, z
HTAB C5A O1A_$6
EQIV $7 -x+1, -y, -z
HTAB C5A O1A_$7
simu .003 cl2 > cl2b
delu .003 cl2 > cl2b
simu .005 cl1 > c5a
delu .005 cl1 > c5a
eadp c5 c5a
dfix 0.95 .005 c5 d5a c5 d5b
dfix 1.55 .005 d5a d5b
dfix 0.95 .005 c5a d5c c5a d5d
dfix 1.55 .005 d5c d5d
dfix 2.025 .005 c1 d5a c1 d5b c1a d5c c1a d5d
omit     2   6   1   !   95.06         18.74       6.43       0.031       1.87
omit     2   6   3   !   59.23          4.54       6.42       0.015       1.45
sump 0.5 .001 1 2 1 4 1 5
WGHT    0.025300    2.243900
FVAR       0.22583   0.38673   0.74668   0.04729   0.06583
PART   1
CL2   3    0.795269    0.103376    0.750000    21.00000    0.01444    0.01317 =
         0.01642    0.00000    0.00000    0.00109
PART   2
CL2A  3    0.688571    0.098630    0.750000    41.00000    0.01691    0.01929 =
         0.02041    0.00000    0.00000   -0.00367
PART   3
CL2B  3    0.713782    0.109179    0.750000    51.00000    0.01703    0.02083 =
         0.01934    0.00000    0.00000   -0.00412
PART   1
CL1   3    0.460299    0.191124    0.250000    30.50000    0.01726    0.02333 =
         0.02979    0.00000    0.00000    0.00844
O1    5    0.759509   -0.142297    0.250000    30.50000    0.01212    0.01407 =
         0.04787    0.00000    0.00000   -0.00391
N1    4    0.760004    0.161610    0.250000    30.50000    0.01548    0.01172 =
         0.01512    0.00000    0.00000   -0.00131
AFIX  43
D1A   2    0.763535    0.228547    0.250000    30.50000   -1.20000
AFIX   0
N2    4    0.885150    0.008670    0.250000    30.50000    0.01318    0.01388 =
         0.01866    0.00000    0.00000   -0.00288
AFIX  43
D2A   2    0.973805   -0.024740    0.250000    30.50000   -1.20000
AFIX   0
C1    1    0.891021    0.109095    0.250000    30.50000    0.01445    0.01387 =
         0.01452    0.00000    0.00000   -0.00115
C2    1    0.618052    0.113189    0.250000    30.50000    0.01330    0.01599 =
         0.01651    0.00000    0.00000    0.00305
C3    1    0.607212    0.009921    0.250000    30.50000    0.01609    0.01818 =
         0.02115    0.00000    0.00000    0.00058
AFIX  43
D3A   2    0.508666   -0.022705    0.250000    30.50000   -1.20000
AFIX   0
C4    1    0.747480   -0.048417    0.250000    30.50000    0.01286    0.01579 =
         0.02243    0.00000    0.00000   -0.00155
C5    1    1.052524    0.161744    0.250000    30.50000    0.02570    0.01495 =
         0.02939    0.00000    0.00000    0.00626
PART   0
D5A   2    1.098582    0.144075    0.121360    31.00000   -1.50000
D5B   2    1.031071    0.232909    0.250000    30.50000   -1.50000
PART   2
same .005 cl1 > c5
CL1A  3    1.036824    0.185021    0.250000   -30.50000    0.02946    0.04490 =
         0.03490    0.00000    0.00000   -0.00510
O1A   5    0.733731   -0.147100    0.250000   -30.50000    0.01815    0.01673 =
         0.04394    0.00000    0.00000    0.00095
N1A   4    0.736653    0.156825    0.250000   -30.50000    0.01792    0.01448 =
         0.01640    0.00000    0.00000    0.00167
AFIX  43
D1AA  2    0.733683    0.223774    0.250000   -30.50000   -1.20000
AFIX   0
N2A   4    0.610469    0.004355    0.250000   -30.50000    0.01576    0.01723 =
         0.02064    0.00000    0.00000    0.00109
AFIX  43
D2AA  2    0.521578   -0.028785    0.250000   -30.50000   -1.20000
AFIX   0
C1A   1    0.605071    0.104822    0.250000   -30.50000    0.01543    0.01699 =
         0.01812    0.00000    0.00000    0.00200
C2A   1    0.878342    0.107937    0.250000   -30.50000    0.01677    0.01577 =
         0.01659    0.00000    0.00000    0.00034
C3A   1    0.888286    0.004573    0.250000   -30.50000    0.01455    0.01705 =
         0.01891    0.00000    0.00000    0.00072
AFIX  43
D3AA  2    0.986561   -0.028400    0.250000   -30.50000   -1.20000
AFIX   0
C4A   1    0.747586   -0.053289    0.250000   -30.50000    0.01403    0.01663 =
         0.02250    0.00000    0.00000   -0.00064
C5A   1    0.442948    0.157369    0.250000   -30.50000    0.02570    0.01495 =
         0.02939    0.00000    0.00000    0.00626
D5C   2    0.464211    0.228323    0.250000   -30.50000   -1.50000
D5D   2    0.396765    0.138971    0.122111   -31.00000   -1.50000
PART   0
HKLF 4 1 0.0000 1.0000 0.0000 0.0000 0.0000 1.0000 1.0000 0.0000 0.0000
REM  shelxt_a.res in P-1                    New:Pbcm
REM wR2 = 0.1522, GooF = S = 1.189, Restrained GooF = 1.132 for all data
REM R1 = 0.0644 for 1558 Fo > 4sig(Fo) and 0.0753 for all 1802 data
REM 137 parameters refined using 362 restraints
END
WGHT      0.0243      2.2490
REM Instructions for potential hydrogen bonds
HTAB N1 Cl2_$2
HTAB N2 Cl2_$3
HTAB C3 Cl2_$4
HTAB C5 Cl2_$2
HTAB C5 O1_$5
HTAB Cl1A O1A_$5
HTAB N1A Cl2A_$2
HTAB N2A Cl2A_$4
HTAB C3A Cl2A_$3
HTAB C5A Cl2A_$2
HTAB C5A O1A_$6
[truncated: 1,253 more chars]
