# Supplementary material for: Structural and theoretical studies of 4-chloro-2-methyl-6-oxo-3,6-dideuteropyrimidin-1-ium chloride (d 6)
Source: Acta Crystallogr E Crystallogr Commun. 2021 Mar 19;77(Pt 4):390–5. doi: 10.1107/S205698902100270X (PMC8025851; doi:10.1107/S205698902100270X)
Supplement: Supplementary file 2 [file e-77-00390-Isup2.hkl]

data_I                                                                          
_shelx_title ' shelxt_a.res in P-1                    New:Pbcm'                 
_shelx_refln_list_code          4                                               
_shelx_F_calc_maximum      141.11                                               
_exptl_crystal_F_000       368.00                                               
_reflns_d_resolution_high  0.6099                                               
                                                                                
loop_                                                                           
 _space_group_symop_operation_xyz                                               
 'x, y, z'                                                                      
 '-x, -y, z+1/2'                                                                
 'x, -y+1/2, -z'                                                                
 '-x, y+1/2, -z+1/2'                                                            
 '-x, -y, -z'                                                                   
 'x, y, -z-1/2'                                                                 
 '-x, y-1/2, z'                                                                 
 'x, -y-1/2, z-1/2'                                                             
                                                                                
_cell_length_a     8.6030                                                       
_cell_length_b    13.1389                                                       
_cell_length_c     6.4812                                                       
_cell_angle_alpha  90.000                                                       
_cell_angle_beta   90.000                                                       
_cell_angle_gamma  90.000                                                       
                                                                                
_shelx_F_squared_multiplier     1.000                                           
                                                                                
loop_                                                                           
 _refln_index_h                                                                 
 _refln_index_k                                                                 
 _refln_index_l                                                                 
 _refln_F_squared_calc                                                          
 _refln_F_squared_meas                                                          
 _refln_F_squared_sigma                                                         
 _refln_observed_status                                                         
   2   0   0       1023.48       1158.77        25.92 o                         
   3   0   0       1475.54       1123.67        27.30 o                         
   4   0   0       1837.31       1925.47        52.96 o                         
   5   0   0        247.63        204.39         7.45 o                         
   6   0   0       1459.63       1530.54        43.05 o                         
   7   0   0        215.63        201.41         7.61 o                         
   8   0   0         81.55         72.14         5.00 o                         
   9   0   0        243.80        244.80        13.80 o                         
  10   0   0          1.01          5.53         1.59 o                         
  11   0   0         16.02         15.02         2.65 o                         
  12   0   0        539.35        494.75        14.29 o                         
  13   0   0          6.71          6.15         3.80 o                         
  14   0   0        238.51        226.27        15.88 o                         
   1   1   0        777.94        733.94        16.02 o                         
   2   1   0        266.31        187.02         3.24 o                         
   3   1   0       1871.74       1851.51        25.28 o                         
   4   1   0          4.66          2.65         0.48 o                         
   5   1   0       1944.22       1932.28        33.72 o                         
   6   1   0        545.91        537.47        11.56 o                         
   7   1   0        642.69        663.21        14.19 o                         
   8   1   0          4.73          4.62         1.02 o                         
   9   1   0        654.82        621.90        11.41 o                         
  10   1   0         51.25         55.12         2.48 o                         
  11   1   0        115.04        125.28         3.91 o                         
  12   1   0          8.24          8.37         1.59 o                         
  13   1   0         17.17         29.88         4.01 o                         
  14   1   0         15.78         15.40        10.00 o                         
   0   2   0        216.94        195.29         8.63 o                         
   1   2   0        356.37        244.57         4.06 o                         
   2   2   0       1538.51       1609.95        20.78 o                         
   3   2   0         18.16         15.35         0.67 o                         
   4   2   0       1687.10       1929.96        30.62 o                         
   5   2   0         46.04         39.19         1.79 o                         
   6   2   0         60.64         93.34         5.47 o                         
   7   2   0          2.46          1.07         0.96 o                         
   8   2   0        212.19        217.13         5.32 o                         
   9   2   0         10.10         12.36         1.22 o                         
  10   2   0        438.33        452.66         9.93 o                         
  11   2   0         32.38         27.46         7.03 o                         
  12   2   0          6.56          8.50         1.69 o                         
  13   2   0         61.10         64.42         5.43 o                         
  14   2   0          0.23          8.77         4.10 o                         
   1   3   0       2768.12       2693.43        39.08 o                         
   2   3   0         65.64         47.26         0.99 o                         
   3   3   0        598.95        650.94        11.83 o                         
   4   3   0        688.40        589.83        12.16 o                         
   5   3   0         11.91         54.74         2.00 o                         
   6   3   0         69.46         64.02         2.13 o                         
   7   3   0        264.90        250.06         6.43 o                         
   8   3   0        262.00        243.01         7.09 o                         
   9   3   0        173.07        187.42         5.10 o                         
  10   3   0          0.09          4.62         1.46 o                         
  11   3   0        784.79        791.13        15.99 o                         
  12   3   0          1.15          5.19         1.89 o                         
  13   3   0         92.13         75.28         5.11 o                         
   0   4   0       5406.36       5159.59       139.90 o                         
   1   4   0        235.24        175.19         5.48 o                         
   2   4   0       3621.60       3577.59        51.86 o                         
   3   4   0         93.69         87.65         2.05 o                         
   4   4   0        806.05       1064.76        21.36 o                         
   5   4   0        391.77        366.20        11.32 o                         
   6   4   0        109.38        140.15         3.54 o                         
   7   4   0        267.42        273.31         6.78 o                         
   8   4   0         89.51         77.22         2.75 o                         
   9   4   0         42.79         37.74         2.01 o                         
  10   4   0         32.69         60.78         2.94 o                         
  11   4   0          1.33          3.48         1.58 o                         
  12   4   0         62.41         48.12         3.08 o                         
  13   4   0          3.10          3.40         1.83 o                         
   1   5   0         11.18         49.65         1.73 o                         
   2   5   0          3.64          2.44         0.38 o                         
   3   5   0        715.37        819.61        12.40 o                         
   4   5   0          0.16          1.47         0.50 o                         
   5   5   0        109.42        122.22         3.26 o                         
   6   5   0          6.12         18.01         6.76 o                         
   7   5   0        134.53        166.71         4.27 o                         
   8   5   0          0.07          0.18         0.76 o                         
   9   5   0          0.72          7.59         1.20 o                         
  10   5   0          4.53          7.98         1.56 o                         
  11   5   0          0.02          5.03         1.56 o                         
  12   5   0          1.46         -0.79         1.59 o                         
  13   5   0         16.56          5.48         3.08 o                         
   0   6   0       2130.50       2324.69        90.78 o                         
   1   6   0         73.33         79.54         4.88 o                         
   2   6   0       1248.31       1124.18        22.25 o                         
   3   6   0         16.23         14.84         1.25 o                         
   4   6   0         62.78         91.09         2.46 o                         
   5   6   0        157.82        179.33        10.09 o                         
   6   6   0        346.62        346.88         7.23 o                         
   7   6   0        116.67        128.75         8.50 o                         
   8   6   0         98.92         91.44         4.95 o                         
   9   6   0          0.07          1.18         0.82 o                         
  10   6   0        501.14        489.74        10.33 o                         
  11   6   0          0.71          1.72         1.52 o                         
  12   6   0          2.20         10.94         1.73 o                         
  13   6   0         39.66         27.86         2.70 o                         
   1   7   0       2865.42       2741.41        61.69 o                         
   2   7   0         23.28         17.84         1.00 o                         
   3   7   0        111.48        116.36         2.86 o                         
   4   7   0        489.27        467.40        10.99 o                         
   5   7   0        702.37        667.86        12.62 o                         
   6   7   0         26.98         28.47         2.62 o                         
   7   7   0        486.75        532.95        10.71 o                         
   8   7   0        260.45        262.02         6.12 o                         
   9   7   0          7.12         28.54         1.89 o                         
  10   7   0          7.26          8.41         1.30 o                         
  11   7   0        320.36        295.35         9.57 o                         
  12   7   0         15.19         12.59         1.86 o                         
  13   7   0         81.37         63.10         3.75 o                         
   0   8   0        287.38        305.88        14.71 o                         
   1   8   0        346.76        359.42         9.45 o                         
   2   8   0       1140.38       1147.49        26.84 o                         
   3   8   0          9.41          8.44         0.98 o                         
   4   8   0        974.88        910.77        16.68 o                         
   5   8   0        117.65        118.86         4.98 o                         
   6   8   0         44.07         51.39         2.17 o                         
   7   8   0         55.37         63.94         4.59 o                         
   8   8   0        152.60        134.27         3.66 o                         
   9   8   0          5.97          7.96         1.18 o                         
  10   8   0        700.19        664.45        12.42 o                         
  11   8   0         52.10         59.32         3.17 o                         
  12   8   0          5.72         10.79         1.91 o                         
  13   8   0         52.52         64.90         5.92 o                         
   1   9   0        196.02        202.43         6.10 o                         
   2   9   0        170.62        152.71         5.02 o                         
   3   9   0       1140.67       1161.70        19.06 o                         
   4   9   0         40.47         63.11         3.81 o                         
   5   9   0         34.91         50.38         2.04 o                         
   6   9   0        370.39        390.88         8.20 o                         
   7   9   0        198.97        220.60         5.00 o                         
   8   9   0         18.35         23.37         2.69 o                         
   9   9   0        153.01        156.14         4.20 o                         
  10   9   0         61.75         94.02         4.29 o                         
  11   9   0         26.74         29.43         2.36 o                         
  12   9   0          1.43          4.12         1.58 o                         
   0  10   0       1714.47       1534.50        62.55 o                         
   1  10   0        103.84         95.31         3.77 o                         
   2  10   0        252.53        219.52         6.71 o                         
   3  10   0        532.31        558.34        12.42 o                         
   4  10   0        305.97        326.64         9.40 o                         
   5  10   0         53.36         56.70         1.94 o                         
   6  10   0        186.94        181.17         4.65 o                         
   7  10   0         60.80         81.41         3.36 o                         
   8  10   0        140.01        148.33         4.39 o                         
   9  10   0        108.90         94.98         3.64 o                         
  10  10   0        575.81        592.60        14.68 o                         
  11  10   0         38.63         50.55         3.17 o                         
  12  10   0        578.12        570.23        14.85 o                         
   1  11   0        866.87        824.70        20.38 o                         
   2  11   0        145.93        169.68        11.16 o                         
   3  11   0          3.90         16.24         1.67 o                         
   4  11   0          0.27          2.11         0.77 o                         
   5  11   0         75.77        102.74         2.80 o                         
   6  11   0        309.07        331.26         6.64 o                         
   7  11   0        118.34        139.61         4.08 o                         
   8  11   0          3.81          3.88         1.44 o                         
   9  11   0        215.60        208.40         5.70 o                         
  10  11   0         32.29         28.81         4.80 o                         
  11  11   0        129.65        110.06         4.22 o                         
  12  11   0         14.79         13.14         4.90 o                         
   0  12   0         52.71         78.84        11.18 o                         
   1  12   0         81.44         79.27         4.96 o                         
   2  12   0          0.12         30.45         2.70 o                         
   3  12   0          8.07          6.59         1.28 o                         
   4  12   0         41.07         46.84         2.66 o                         
   5  12   0         17.78         35.82         3.44 o                         
   6  12   0         43.14         76.78         2.50 o                         
   7  12   0          0.24         -0.95         0.95 o                         
   8  12   0         13.25         19.92         3.42 o                         
   9  12   0          4.75          3.08         1.66 o                         
  10  12   0          3.22          9.71         2.21 o                         
  11  12   0         26.65         20.53         2.09 o                         
   1  13   0       1161.48       1069.01        26.25 o                         
   2  13   0         51.19         78.74         3.97 o                         
   3  13   0        354.02        386.24         9.87 o                         
   4  13   0        134.61        150.17         5.01 o                         
   5  13   0         11.84         17.99         1.51 o                         
   6  13   0         65.19         61.75         3.26 o                         
   7  13   0        173.04        153.82         4.78 o                         
   8  13   0         71.81         85.13         4.00 o                         
   9  13   0          1.79         -1.27         1.27 o                         
  10  13   0         11.19          0.57         1.73 o                         
  11  13   0         94.96         94.88         5.93 o                         
   0  14   0        571.00        544.24        18.06 o                         
   1  14   0          0.26          5.87         1.28 o                         
   2  14   0         22.36         30.91         3.00 o                         
   3  14   0         87.69        108.13         4.34 o                         
   4  14   0         18.42         15.02         1.90 o                         
   5  14   0         99.44         98.14         6.03 o                         
   6  14   0         10.91         11.45         1.38 o                         
   7  14   0         38.06         41.20         3.38 o                         
   8  14   0        176.46        175.31         5.90 o                         
   9  14   0         33.14         19.36         2.68 o                         
  10  14   0         37.32         56.53         4.59 o                         
   1  15   0          3.58          6.70         1.37 o                         
   2  15   0         30.57         42.37         3.07 o                         
   3  15   0         41.89         56.32         3.65 o                         
   4  15   0         10.83         10.10         2.72 o                         
   5  15   0         85.67        109.25         5.87 o                         
   6  15   0        103.74        112.84         4.84 o                         
   7  15   0          4.67          0.60         2.42 o                         
   8  15   0          1.21         -1.01         4.71 o                         
   9  15   0         57.11         42.72         4.25 o                         
  10  15   0          0.47          1.79         3.25 o                         
   0  16   0          0.43          4.33         1.98 o                         
   1  16   0        118.47        131.34         5.02 o                         
   2  16   0        373.07        362.30         8.80 o                         
   3  16   0          0.58          1.88         1.61 o                         
   4  16   0         67.37         66.31         3.76 o                         
   5  16   0         60.15         80.97         9.57 o                         
   6  16   0          1.04          9.14         1.99 o                         
   7  16   0         63.07         47.48         4.22 o                         
   8  16   0          9.57         17.66         3.24 o                         
   9  16   0          0.91         -0.84         3.12 o                         
   1  17   0        348.91        352.40         9.87 o                         
   2  17   0          2.72          4.06         1.91 o                         
   3  17   0         77.25         79.91         4.29 o                         
   4  17   0        272.57        261.25         7.92 o                         
   5  17   0         94.65         86.12         4.45 o                         
   6  17   0          3.46          0.25         2.75 o                         
   7  17   0         66.72         73.85         5.30 o                         
   8  17   0        168.98        195.96        10.53 o                         
   0  18   0        250.61        297.22        12.34 o                         
   1  18   0        108.08        113.72         4.48 o                         
   2  18   0        166.46        146.54         5.14 o                         
   3  18   0          0.56          3.77         1.86 o                         
   4  18   0         57.07         61.25         4.05 o                         
   5  18   0         39.17         46.17         8.39 o                         
   6  18   0         44.85         47.84         4.44 o                         
   7  18   0         26.85         14.71         4.71 o                         
   1  19   0         80.80         82.02         4.63 o                         
   2  19   0         11.72         10.68         1.91 o                         
   3  19   0         18.30         22.28         2.52 o                         
   4  19   0         10.06          5.14         2.43 o                         
   5  19   0         18.52         20.68         3.13 o                         
   6  19   0         32.57         24.12         5.49 o                         
   0  20   0        518.44        511.56        16.99 o                         
   1  20   0          0.01         -1.63         1.94 o                         
   2  20   0         95.65        111.78         6.88 o                         
   3  20   0         71.00         87.49         8.04 o                         
   4  20   0         53.19         60.78         4.36 o                         
   5  20   0         16.39          7.45         4.12 o                         
   1  21   0        224.44        229.11         7.13 o                         
   2  21   0         17.96         19.15         3.22 o                         
   3  21   0          0.26         -0.40         8.33 o                         
   1   1   1       1780.02       1740.34        16.22 o                         
   2   1   1         64.42         47.51         0.59 o                         
   3   1   1        237.04        285.35         3.11 o                         
   4   1   1        330.19        285.77         3.51 o                         
   5   1   1         73.57        102.62         1.60 o                         
   6   1   1        111.45         88.76         2.00 o                         
   7   1   1       3082.30       3019.32        37.33 o                         
   8   1   1        132.49        120.94         2.72 o                         
   9   1   1        368.21        366.46         6.05 o                         
  10   1   1          0.52          4.97         0.87 o                         
  11   1   1         49.41         48.39         1.91 o                         
  12   1   1          5.46          5.88         1.05 o                         
  13   1   1        251.25        242.93         6.78 o                         
  14   1   1          9.82          3.98         3.53 o                         
   0   2   1        945.30        728.33        10.02 o                         
   1   2   1        261.98        203.61         2.89 o                         
   2   2   1      10653.42      10673.31       113.38 o                         
   3   2   1        125.88         92.27         1.28 o                         
   4   2   1       1141.67       1231.62        14.74 o                         
   5   2   1        463.53        409.50         5.35 o                         
   6   2   1         36.08         59.78         1.37 o                         
   7   2   1        200.66        195.31         6.82 o                         
   8   2   1         83.82         83.58         2.18 o                         
   9   2   1          9.11          5.07         0.82 o                         
  10   2   1        317.00        304.50         5.45 o                         
  11   2   1         24.48         13.94         1.20 o                         
  12   2   1         15.23         15.54         1.34 o                         
  13   2   1         58.12         54.59         3.27 o                         
   1   3   1        317.54        279.59         2.58 o                         
   2   3   1          1.85          0.58         0.16 o                         
   3   3   1       4799.63       4855.18        46.49 o                         
   4   3   1        205.37        188.13         2.87 o                         
   5   3   1        304.91        299.06         4.11 o                         
   6   3   1         88.04         94.90         2.27 o                         
   7   3   1        987.36        934.50        11.68 o                         
   8   3   1         55.79         70.62         1.76 o                         
   9   3   1          0.33         18.70         1.12 o                         
  10   3   1         16.73         15.40         1.26 o                         
  11   3   1        254.84        261.85         5.14 o                         
  12   3   1          5.52          4.71         1.06 o                         
  13   3   1         35.07         25.83         1.94 o                         
   0   4   1       8843.15       7841.90       149.50 o                         
   1   4   1        173.61        146.72         2.08 o                         
   2   4   1        108.09        116.71         1.51 o                         
   3   4   1        399.91        354.08         4.05 o                         
   4   4   1       2662.22       2846.21        36.84 o                         
   5   4   1         25.59         25.96         0.96 o                         
   6   4   1          4.52         27.74         1.03 o                         
   7   4   1         40.71         50.40         1.96 o                         
   8   4   1        253.70        275.57         4.42 o                         
   9   4   1         84.54         97.85         2.31 o                         
  10   4   1        193.52        194.21         3.73 o                         
  11   4   1         47.37         53.87         2.37 o                         
  12   4   1        126.01        117.53         3.17 o                         
  13   4   1         13.31          9.89         1.27 o                         
   1   5   1       1343.77       1337.67        16.53 o                         
   2   5   1        517.51        476.04         5.69 o                         
   3   5   1       2271.87       2156.73        23.24 o                         
   4   5   1         40.90         42.42         3.64 o                         
   5   5   1        470.50        482.67         6.66 o                         
   6   5   1        748.42        762.58        14.17 o                         
   7   5   1        191.27        217.21         3.70 o                         
   8   5   1          0.55          1.73         0.58 o                         
   9   5   1        823.37        810.72        11.73 o                         
  10   5   1        121.32        136.99         3.28 o                         
  11   5   1         85.17         88.73         2.66 o                         
  12   5   1          8.30          4.61         1.15 o                         
  13   5   1         41.95         43.99         2.27 o                         
   0   6   1       1710.23       1597.48        28.16 o                         
   1   6   1        159.25        148.28         2.73 o                         
   3   6   1        581.37        516.31         6.84 o                         
   4   6   1        873.88        786.36         9.35 o                         
   5   6   1         66.92         84.45         2.83 o                         
   6   6   1         74.73        108.25         9.95 o                         
   7   6   1         56.58         74.39         4.93 o                         
   8   6   1        330.78        311.42         4.95 o                         
   9   6   1        110.63        133.50         3.45 o                         
  10   6   1          5.91         14.82         1.12 o                         
  11   6   1         12.31         15.48         1.20 o                         
  12   6   1        181.45        172.94         3.87 o                         
  13   6   1         10.00          6.20         1.60 o                         
   1   7   1       1470.86       1574.20        21.84 o                         
   2   7   1          9.30         13.43         1.45 o                         
   3   7   1          2.73         35.08         1.07 o                         
   4   7   1        201.38        197.68         3.70 o                         
   5   7   1        144.14        196.41         3.04 o                         
   6   7   1         25.23         36.36         1.49 o                         
   7   7   1         75.80         56.93         7.01 o                         
   8   7   1        124.64        156.87         4.20 o                         
   9   7   1         95.67        113.61         2.53 o                         
  10   7   1          0.25          2.13         0.79 o                         
  11   7   1        117.13        112.67         2.71 o                         
  12   7   1         14.88         10.99         1.35 o                         
  13   7   1         15.03         12.92         2.06 o                         
   0   8   1        499.70        512.13        12.80 o                         
   1   8   1        171.89        148.63         2.96 o                         
   2   8   1        322.04        307.67         5.00 o                         
   3   8   1         39.97         56.79         1.39 o                         
   4   8   1         25.08         45.04         1.43 o                         
   5   8   1        304.71        323.67         5.68 o                         
   6   8   1          4.37         23.94         1.31 o                         
   7   8   1        109.69        101.08         2.93 o                         
   8   8   1        388.35        370.05         5.56 o                         
   9   8   1         23.40         11.43         0.97 o                         
  10   8   1         90.24        117.07         2.72 o                         
  11   8   1         13.75         18.72         1.24 o                         
  12   8   1         94.69         73.61         2.80 o                         
  13   8   1         22.44         21.68         2.19 o                         
   1   9   1        435.65        431.42         7.94 o                         
   2   9   1         41.43         50.40         1.69 o                         
   3   9   1       4193.44       3955.53        48.38 o                         
   4   9   1        208.55        219.93         3.72 o                         
   5   9   1        177.16        177.31         3.07 o                         
   6   9   1        169.84        203.12         4.75 o                         
   7   9   1         73.20         69.78         1.95 o                         
   8   9   1         91.74        106.09         3.29 o                         
   9   9   1         42.65         29.74         1.46 o                         
  10   9   1          1.57          1.71         0.95 o                         
  11   9   1         11.73         14.64         1.28 o                         
  12   9   1          0.17         -1.04         1.04 o                         
   0  10   1        365.32        377.67        10.25 o                         
   1  10   1          4.64         11.19         1.01 o                         
   2  10   1          0.05         13.92         1.05 o                         
   3  10   1         28.14         37.20         1.57 o                         
   4  10   1        753.86        665.72         9.02 o                         
   5  10   1          8.00          7.59         0.63 o                         
   6  10   1          9.01         32.72         1.31 o                         
   7  10   1          0.82          2.56         0.73 o                         
   8  10   1        157.43        174.56         3.46 o                         
   9  10   1         20.38         15.91         1.14 o                         
  10  10   1        148.77        135.23         3.28 o                         
  11  10   1          8.09          2.92         1.20 o                         
  12  10   1          1.61          4.04         2.97 o                         
   1  11   1        598.11        611.34        11.19 o                         
   2  11   1          1.28          1.71         0.73 o                         
   3  11   1        431.11        370.73         6.93 o                         
   4  11   1        235.74        252.57         4.06 o                         
   5  11   1        868.45        809.27        10.32 o                         
   6  11   1          7.99         13.41         0.98 o                         
   7  11   1        310.35        294.19         5.12 o                         
   8  11   1        137.38        131.61         3.07 o                         
   9  11   1         30.99         26.17         1.49 o                         
  10  11   1          2.13          1.14         1.01 o                         
  11  11   1          7.59          4.64         1.15 o                         
  12  11   1          0.78         -0.53         2.77 o                         
   0  12   1        215.07        188.12         6.41 o                         
   1  12   1        224.88        247.75        12.46 o                         
   2  12   1        771.07        723.91        12.07 o                         
   3  12   1          1.31          0.02         0.75 o                         
   4  12   1         68.70         71.90         2.29 o                         
   5  12   1        229.22        283.66         4.55 o                         
   6  12   1        148.38        163.53         2.92 o                         
   7  12   1        158.18        146.94         3.26 o                         
   8  12   1        310.73        318.06         5.62 o                         
   9  12   1          1.78         -0.73         0.96 o                         
  10  12   1        210.37        205.39         4.35 o                         
  11  12   1         23.87         17.84         1.55 o                         
   1  13   1        426.88        471.90         7.97 o                         
   2  13   1          0.93          1.66         0.77 o                         
   3  13   1         49.85         65.82         4.23 o                         
   4  13   1        322.77        331.43         6.56 o                         
   5  13   1        268.11        266.92         4.77 o                         
   6  13   1         19.63         17.75         0.97 o                         
   7  13   1         96.61        142.53         3.03 o                         
   8  13   1        154.06        169.77         3.52 o                         
   9  13   1          5.23          4.08         1.10 o                         
  10  13   1          0.14         -1.06         1.06 o                         
  11  13   1         54.68         34.19         3.39 o                         
   0  14   1          1.10          9.42         1.45 o                         
   1  14   1        128.56        125.79         3.22 o                         
   2  14   1        122.94        102.43         3.12 o                         
   3  14   1         98.25        122.23         3.24 o                         
   4  14   1         11.05         47.13         2.13 o                         
   5  14   1          0.27          3.54         0.89 o                         
   6  14   1        178.11        183.62         3.83 o                         
   7  14   1         10.14          9.82         1.49 o                         
   8  14   1         93.01         96.92         3.25 o                         
   9  14   1         29.39         12.94         1.75 o                         
  10  14   1         11.69         18.30         2.89 o                         
   1  15   1        244.18        285.40         5.64 o                         
   2  15   1         92.46        112.19         3.17 o                         
   3  15   1         95.24         91.64         2.94 o                         
   4  15   1          7.40          7.10         1.19 o                         
   5  15   1          4.92          7.35         1.25 o                         
   6  15   1        258.89        263.75         5.38 o                         
   7  15   1          0.14          0.87         1.86 o                         
   8  15   1          0.29         -0.47         1.38 o                         
   9  15   1        173.32        171.08         5.95 o                         
  10  15   1         30.72         28.76         4.33 o                         
   0  16   1        110.45         95.42         4.25 o                         
   1  16   1         10.35         10.95         1.64 o                         
   2  16   1         49.44         58.63         2.61 o                         
   3  16   1        100.51        116.46         3.75 o                         
   4  16   1         47.16         47.26         2.39 o                         
   5  16   1         22.81         19.92         2.04 o                         
   6  16   1         49.79         48.40         2.61 o                         
   7  16   1         16.34         11.69         1.72 o                         
   8  16   1         35.65         35.60         2.88 o                         
   9  16   1          3.26         -1.66         1.89 o                         
   1  17   1          3.26         10.86         1.31 o                         
   2  17   1          0.11          5.39         1.24 o                         
   3  17   1         80.30         74.30         3.01 o                         
   4  17   1          0.45          3.61         1.23 o                         
   5  17   1         36.91         44.46         2.43 o                         
   6  17   1          1.13         -1.45         1.45 o                         
   7  17   1         32.17         32.45         2.54 o                         
   8  17   1          1.41          3.62         2.15 o                         
   0  18   1        312.15        351.36         8.77 o                         
   1  18   1          0.49          2.34         1.10 o                         
   2  18   1         64.22         60.83         2.51 o                         
   3  18   1         35.37         38.20         3.60 o                         
   4  18   1          2.00          4.42         1.27 o                         
   5  18   1         52.04         38.15         4.19 o                         
   6  18   1          4.96          8.27         2.19 o                         
   7  18   1          9.49          3.81         3.11 o                         
   1  19   1          0.18         -0.11         1.07 o                         
   2  19   1         33.68         23.16         1.71 o                         
   3  19   1        119.42        112.67         3.70 o                         
   4  19   1          7.19          6.28         1.53 o                         
   5  19   1          9.95         10.96         1.76 o                         
   6  19   1        135.20        123.91         8.59 o                         
   0  20   1         45.77         55.78         4.79 o                         
   1  20   1         27.47         19.11         2.13 o                         
   2  20   1          9.85         17.59         1.75 o                         
   3  20   1         25.20         20.68         1.89 o                         
   4  20   1         44.56         38.39         2.65 o                         
   5  20   1          3.96         -3.53         3.53 o                         
   1  21   1          3.28          3.71         1.75 o                         
   2  21   1          4.49         -1.40         2.23 o                         
   1   0   2         32.36         26.73         0.78 o                         
   2   0   2        747.30        817.37        13.22 o                         
   3   0   2       1013.71        887.57        19.51 o                         
   4   0   2       1441.42       1339.61        19.89 o                         
   5   0   2        230.08        195.75         4.08 o                         
   6   0   2       1033.02       1038.56        18.87 o                         
   7   0   2        181.26        183.58         4.68 o                         
   8   0   2         59.22         58.61         2.84 o                         
   9   0   2        209.69        220.98         6.50 o                         
  10   0   2          1.96          3.42         1.30 o                         
  11   0   2         13.63         11.40         1.72 o                         
  12   0   2        483.08        449.28        11.76 o                         
  13   0   2          5.12          2.30         1.99 o                         
   1   1   2        598.42        625.91        15.99 o                         
   2   1   2        238.46        207.75         7.20 o                         
   3   1   2       1116.11       1095.24        13.64 o                         
   4   1   2          1.12          0.61         0.29 o                         
   5   1   2       1425.40       1377.20        16.44 o                         
   6   1   2        454.51        464.33         6.15 o                         
   7   1   2        574.96        570.48         7.87 o                         
   8   1   2          2.55          2.55         0.57 o                         
   9   1   2        564.20        536.07         8.85 o                         
  10   1   2         45.66         45.96         2.08 o                         
  11   1   2        104.70        106.36         3.22 o                         
  12   1   2          7.19          5.26         1.85 o                         
  13   1   2         14.69         22.05         1.85 o                         
   0   2   2        108.71        145.12         1.92 o                         
   1   2   2        262.90        217.56         4.40 o                         
   2   2   2        972.05       1032.68        13.56 o                         
   3   2   2         12.34         10.24         0.88 o                         
   4   2   2       1199.70       1294.25        14.71 o                         
   5   2   2         36.92         37.69         3.32 o                         
   6   2   2         55.93         81.09         1.85 o                         
   7   2   2          2.63          6.05         0.97 o                         
   8   2   2        183.12        180.76         3.52 o                         
   9   2   2          8.09         11.51         1.12 o                         
  10   2   2        384.63        400.03         7.20 o                         
  11   2   2         27.97         30.51         3.48 o                         
  12   2   2          4.99          8.04         1.65 o                         
  13   2   2         53.92         49.92         4.53 o                         
   1   3   2       1947.39       1864.93        19.30 o                         
   2   3   2         58.74         50.80         1.92 o                         
   3   3   2        376.18        394.55         6.04 o                         
   4   3   2        528.36        457.22         6.92 o                         
   5   3   2          5.27         40.24         1.09 o                         
   6   3   2         62.13         60.00         1.51 o                         
   7   3   2        207.90        196.23         3.33 o                         
   8   3   2        236.05        243.50         4.30 o                         
   9   3   2        156.45        167.39         3.04 o                         
  10   3   2          0.03          1.77         0.83 o                         
  11   3   2        702.38        713.99        10.94 o                         
  12   3   2          1.08          5.23         1.70 o                         
  13   3   2         82.13         68.96         3.21 o                         
   0   4   2       3061.24       3222.98        46.77 o                         
   1   4   2        117.84        102.77         2.39 o                         
   2   4   2       2541.36       2475.91        33.89 o                         
   3   4   2         69.98         70.95         1.39 o                         
   4   4   2        663.14        808.56         9.46 o                         
   5   4   2        347.19        343.10         5.98 o                         
   6   4   2         64.44         89.21         2.74 o                         
   7   4   2        228.28        249.23         5.18 o                         
   8   4   2         85.77         74.90         2.02 o                         
   9   4   2         36.94         35.79         1.53 o                         
  10   4   2         30.98         50.54         2.43 o                         
  11   4   2          1.09          2.84         1.13 o                         
  12   4   2         58.53         51.27         2.54 o                         
  13   4   2          2.88          2.53         1.40 o                         
   1   5   2         28.42         59.84         1.01 o                         
   2   5   2          0.01          2.25         0.39 o                         
   3   5   2        450.19        540.81         7.42 o                         
   4   5   2          0.05          1.46         0.38 o                         
   5   5   2         76.43         98.98        11.95 o                         
   6   5   2          4.78          9.45         1.25 o                         
   7   5   2        138.78        164.75         3.20 o                         
   8   5   2          0.01          0.91         0.60 o                         
   9   5   2          0.38          8.46         0.86 o                         
  10   5   2          3.76          9.54         1.35 o                         
  11   5   2          0.00          1.51         1.03 o                         
  12   5   2          1.24         -1.17         1.17 o                         
  13   5   2         15.57          8.14         1.57 o                         
   0   6   2       1196.32       1252.27        18.62 o                         
   1   6   2         73.22         77.27         1.54 o                         
   2   6   2        957.62        860.03        11.00 o                         
   3   6   2         16.48         17.80         1.42 o                         
   4   6   2         51.16         69.71         1.53 o                         
   5   6   2        127.49        132.05         3.32 o                         
   6   6   2        266.28        252.60         4.11 o                         
   7   6   2        107.13        119.24         3.32 o                         
   8   6   2         85.02         78.60         2.02 o                         
   9   6   2          0.00          0.89         0.70 o                         
  10   6   2        442.70        421.26         6.91 o                         
  11   6   2          0.53         -0.17         0.99 o                         
  12   6   2          2.36          7.76         1.77 o                         
  13   6   2         34.88         24.11         2.04 o                         
   1   7   2       2225.85       2115.38        23.81 o                         
   2   7   2         18.52         17.22         0.90 o                         
   3   7   2         77.75         70.56         1.50 o                         
   4   7   2        421.63        453.81         6.88 o                         
   5   7   2        579.63        550.22         7.19 o                         
   6   7   2         25.88         22.82         2.11 o                         
   7   7   2        413.22        451.55        11.62 o                         
   8   7   2        230.31        247.28         8.88 o                         
   9   7   2          7.84         24.69         1.38 o                         
  10   7   2          6.26          6.41         1.06 o                         
  11   7   2        289.28        294.77         5.24 o                         
  12   7   2         13.87         11.53         1.62 o                         
  13   7   2         72.93         57.80         3.74 o                         
   0   8   2        172.73        206.44         5.09 o                         
   1   8   2        266.15        286.43         4.94 o                         
   2   8   2        926.99        880.38        11.39 o                         
   3   8   2          7.71          6.40         0.58 o                         
   4   8   2        793.39        775.43        10.25 o                         
   5   8   2        105.59        110.95         2.79 o                         
   6   8   2         31.29         40.79         1.47 o                         
   7   8   2         47.97         63.01         2.08 o                         
   8   8   2        127.18        114.92         2.77 o                         
   9   8   2          5.05          4.83         0.87 o                         
  10   8   2        623.56        590.35         8.51 o                         
  11   8   2         44.66         56.61         2.84 o                         
  12   8   2          6.77         12.16         2.10 o                         
   1   9   2        129.13        146.38         2.90 o                         
   2   9   2        130.01        121.85         2.34 o                         
   3   9   2        974.00        949.65        13.02 o                         
   4   9   2         30.03         60.66         2.16 o                         
   5   9   2         34.53         45.37         1.41 o                         
   6   9   2        321.96        348.27         5.29 o                         
   7   9   2        153.87        170.78         3.71 o                         
   8   9   2         16.17         19.71         1.36 o                         
   9   9   2        135.97        132.11         3.24 o                         
  10   9   2         53.34         66.30         3.79 o                         
  11   9   2         22.07         26.41         1.92 o                         
  12   9   2          1.35         -0.16         1.72 o                         
   0  10   2       1602.55       1415.61        25.45 o                         
   1  10   2         75.72         70.32         1.89 o                         
   2  10   2        186.16        166.56         3.37 o                         
   3  10   2        465.13        484.60         8.32 o                         
   4  10   2        257.91        270.78         4.26 o                         
   5  10   2         47.31         53.35         1.70 o                         
   6  10   2        147.84        136.20         2.68 o                         
   7  10   2         57.36         74.30         2.85 o                         
   8  10   2        118.72        127.99         3.20 o                         
   9  10   2         98.75         89.26         2.49 o                         
  10  10   2        523.60        536.10         8.37 o                         
  11  10   2         33.29         39.52         2.40 o                         
  12  10   2        514.62        538.52        11.49 o                         
   1  11   2        732.98        702.29        11.74 o                         
   2  11   2        121.18        133.28         3.43 o                         
   3  11   2          2.95         13.88         1.21 o                         
   4  11   2          0.61          2.93         0.64 o                         
   5  11   2         68.65         97.21         2.07 o                         
   6  11   2        272.63        288.10         5.55 o                         
   7  11   2         99.65        114.38         2.83 o                         
   8  11   2          3.08          6.44         1.02 o                         
   9  11   2        192.21        185.15         4.08 o                         
  10  11   2         27.87         24.96         2.71 o                         
  11  11   2        121.93        110.81         3.59 o                         
   0  12   2         46.85         63.94         2.97 o                         
   1  12   2         68.69         66.44         2.12 o                         
   2  12   2          0.06         26.58         1.62 o                         
   3  12   2          6.65          5.85         0.80 o                         
   4  12   2         34.53         36.34         1.58 o                         
   5  12   2         15.57         44.13         2.95 o                         
   6  12   2         38.98         65.75         1.81 o                         
   7  12   2          0.24          0.39         0.76 o                         
   8  12   2         10.84         15.58         1.26 o                         
   9  12   2          4.47          1.11         0.95 o                         
  10  12   2          2.82          2.57         1.28 o                         
  11  12   2         23.90         21.67         1.92 o                         
   1  13   2        999.17        920.86        14.17 o                         
   2  13   2         44.69         64.42         2.40 o                         
   3  13   2        309.36        327.23         7.01 o                         
   4  13   2        121.27        128.56         2.96 o                         
   5  13   2          9.84         16.86         1.06 o                         
   6  13   2         59.25         57.46         1.83 o                         
   7  13   2        148.33        132.61         3.14 o                         
   8  13   2         63.68         76.69         2.47 o                         
   9  13   2          1.86          0.88         1.10 o                         
  10  13   2         10.32          1.03         1.52 o                         
   0  14   2        540.00        491.42        10.46 o                         
   1  14   2          0.46          5.19         1.50 o                         
   2  14   2         24.53         29.62         1.71 o                         
   3  14   2         80.20        101.69         2.91 o                         
   4  14   2         16.72         14.02         1.29 o                         
   5  14   2         88.89         92.67         3.54 o                         
   6  14   2          7.90          4.73         1.03 o                         
   7  14   2         36.02         41.76         2.39 o                         
   8  14   2        151.59        150.02         4.20 o                         
   9  14   2         30.09         17.45         1.97 o                         
  10  14   2         34.31         50.59         4.50 o                         
   1  15   2          2.40          8.45         1.82 o                         
   2  15   2         25.72         17.82         1.58 o                         
   3  15   2         34.34         46.29         2.28 o                         
   4  15   2          8.88          7.88         1.24 o                         
   5  15   2         77.70        105.19         3.90 o                         
   6  15   2         91.31         99.09         3.05 o                         
   7  15   2          3.06         -0.84         1.24 o                         
   8  15   2          1.06         -0.97         2.39 o                         
   9  15   2         51.54         45.77         3.46 o                         
   0  16   2          0.52          0.77         1.63 o                         
   1  16   2        102.45         98.73         3.04 o                         
   2  16   2        328.68        316.75         6.26 o                         
   3  16   2          0.37          3.00         1.05 o                         
   4  16   2         62.26         60.45         2.49 o                         
   5  16   2         54.42         90.75         3.08 o                         
   6  16   2          0.88         11.02         1.60 o                         
   7  16   2         56.10         34.81         2.56 o                         
   8  16   2          9.04         21.20         2.68 o                         
   9  16   2          0.68         -3.99         3.99 o                         
   1  17   2        311.28        303.21         5.49 o                         
   2  17   2          2.82          3.03         1.12 o                         
   3  17   2         70.82         71.15         2.75 o                         
   4  17   2        241.87        245.83         5.61 o                         
   5  17   2         82.09         81.88         3.07 o                         
   6  17   2          3.76          0.35         1.74 o                         
   7  17   2         58.49         73.44         4.22 o                         
   8  17   2        150.29        177.25        13.53 o                         
   0  18   2        240.60        274.61         8.32 o                         
   1  18   2         95.37         98.94         3.64 o                         
   2  18   2        150.84        138.07         3.49 o                         
   3  18   2          0.30          2.00         1.55 o                         
   4  18   2         49.09         54.06         2.66 o                         
   5  18   2         34.91         36.13         3.10 o                         
   6  18   2         42.40         39.46         2.60 o                         
   7  18   2         24.54          7.45         4.51 o                         
   1  19   2         69.79         65.84         2.70 o                         
   2  19   2         10.41          5.39         1.71 o                         
   3  19   2         17.26         20.62         2.01 o                         
   4  19   2          8.50          4.04         1.46 o                         
   5  19   2         15.02         12.29         2.40 o                         
   0  20   2        461.96        476.66        11.42 o                         
   1  20   2          0.03         -0.22         1.47 o                         
   2  20   2         85.83        101.01         3.62 o                         
   3  20   2         63.44         76.43         8.98 o                         
   4  20   2         46.30         55.81         5.60 o                         
   1  21   2        204.94        207.47         8.15 o                         
   1   1   3        448.53        545.59         6.69 o                         
   2   1   3         17.75         19.79         0.99 o                         
   3   1   3        212.50        232.63         3.78 o                         
   4   1   3        238.10        234.89         6.18 o                         
   5   1   3         65.57         82.13         3.19 o                         
   6   1   3         91.14         82.33         1.98 o                         
   7   1   3       2239.15       2173.83        28.77 o                         
   8   1   3        102.95         99.64         2.27 o                         
   9   1   3        282.57        273.11         4.93 o                         
  10   1   3          0.24          4.64         1.47 o                         
  11   1   3         35.50         32.33         1.92 o                         
  12   1   3          4.00          3.43         1.20 o                         
  13   1   3        201.99        187.67         5.65 o                         
   0   2   3         99.20        132.53         2.35 o                         
   1   2   3        189.60        186.08         3.90 o                         
   2   2   3       4581.31       4715.67        86.67 o                         
   3   2   3         77.34         64.45         1.67 o                         
   4   2   3        487.04        594.54         9.53 o                         
   5   2   3        293.81        289.15         4.85 o                         
   6   2   3         26.41         43.65         1.45 o                         
   7   2   3        158.83        171.11         3.91 o                         
   8   2   3         85.53         92.13         2.17 o                         
   9   2   3          7.86          4.07         0.80 o                         
  10   2   3        261.95        245.29         5.55 o                         
  11   2   3         16.75          9.11         1.22 o                         
  12   2   3          8.65          8.12         1.69 o                         
  13   2   3         47.53         36.80         3.66 o                         
   1   3   3        121.44        122.09         1.94 o                         
   2   3   3          0.87          1.29         0.31 o                         
   3   3   3       1915.95       1917.28        28.40 o                         
   4   3   3        165.28        176.16         4.09 o                         
   5   3   3        236.25        234.69         4.15 o                         
   6   3   3         51.52         66.86         1.88 o                         
   7   3   3        701.60        654.90         9.02 o                         
   8   3   3         41.37         59.51         2.96 o                         
   9   3   3          0.32         12.26         0.99 o                         
  10   3   3         11.41          7.97         1.08 o                         
  11   3   3        192.72        201.54         4.58 o                         
  12   3   3          4.10          1.60         1.51 o                         
  13   3   3         27.18         14.81         2.25 o                         
   0   4   3       3934.41       3732.85        58.54 o                         
   1   4   3        114.96        112.10         2.00 o                         
   2   4   3         34.13         26.48         0.92 o                         
   3   4   3        247.47        251.83         6.10 o                         
   4   4   3       1679.19       1773.09        24.82 o                         
   5   4   3         24.84         29.62         1.46 o                         
   6   4   3          2.93         29.91         4.68 o                         
   7   4   3         32.69         47.76         2.71 o                         
   8   4   3        187.77        190.01         3.25 o                         
   9   4   3         65.38         73.95         2.17 o                         
  10   4   3        149.11        148.06         3.41 o                         
  11   4   3         34.06         28.46         2.94 o                         
  12   4   3         91.11         84.76         4.09 o                         
  13   4   3         10.00          4.33         1.87 o                         
   1   5   3        770.58        768.67         9.84 o                         
   2   5   3        307.48        307.26         4.39 o                         
   3   5   3       1501.03       1409.85        21.23 o                         
   4   5   3         34.06         43.81         2.20 o                         
   5   5   3        297.40        285.74         5.05 o                         
   6   5   3        572.31        637.93        10.13 o                         
   7   5   3        122.26        146.93         2.87 o                         
   8   5   3          0.07          0.21         0.67 o                         
   9   5   3        629.91        607.31         8.69 o                         
  10   5   3         95.45        115.35         5.36 o                         
  11   5   3         69.96         72.90         3.28 o                         
  12   5   3          6.43          2.69         1.78 o                         
  13   5   3         34.15         33.45         8.33 o                         
   0   6   3       1168.75        989.52        17.69 o                         
   1   6   3         77.92         79.64         1.62 o                         
   3   6   3        387.23        384.67         6.12 o                         
   4   6   3        511.88        492.08         7.65 o                         
   5   6   3         46.33         55.47         1.73 o                         
   6   6   3         61.77         60.17         2.00 o                         
   7   6   3         46.16         56.84         2.72 o                         
   8   6   3        276.22        261.42         4.40 o                         
   9   6   3         84.67         99.39         3.44 o                         
  10   6   3          8.22         12.87         1.39 o                         
  11   6   3          9.31         10.56         1.48 o                         
  12   6   3        143.64        139.28         6.17 o                         
   1   7   3        857.09        860.80        10.11 o                         
   2   7   3          2.38          3.48         0.44 o                         
   3   7   3         15.85         37.52         1.19 o                         
   4   7   3        127.49        135.04         2.44 o                         
   5   7   3         81.90        119.90         2.33 o                         
   6   7   3         19.31         22.66         1.76 o                         
   7   7   3         57.98         35.94         2.14 o                         
   8   7   3         95.83        134.80         4.40 o                         
   9   7   3         63.21         78.98         2.47 o                         
  10   7   3          0.16          2.72         1.10 o                         
  11   7   3         97.48         95.10         3.48 o                         
  12   7   3         10.71          5.16         2.46 o                         
   0   8   3        359.89        383.82         6.93 o                         
   1   8   3         99.70         91.98         1.80 o                         
   2   8   3        289.04        274.60         4.11 o                         
   3   8   3         32.14         49.63         1.84 o                         
   4   8   3         43.61         59.80         2.22 o                         
   5   8   3        254.49        294.83         5.71 o                         
   6   8   3          3.45         19.42         1.16 o                         
   7   8   3         90.76         84.78         2.27 o                         
   8   8   3        294.77        276.97         4.95 o                         
   9   8   3         19.96         10.05         1.36 o                         
  10   8   3         67.60         90.51         3.06 o                         
  11   8   3         11.79         13.06         2.03 o                         
  12   8   3         74.01         50.51         3.24 o                         
   1   9   3        328.76        334.10         4.62 o                         
   2   9   3         36.75         44.43         1.81 o                         
   3   9   3       2952.22       2806.54        36.85 o                         
   4   9   3        158.96        173.59         3.26 o                         
   5   9   3        136.63        146.79         2.79 o                         
   6   9   3        136.78        167.33         3.21 o                         
   7   9   3         64.50         60.70         2.03 o                         
   8   9   3         74.04         85.29         3.24 o                         
   9   9   3         35.04         29.91         1.88 o                         
  10   9   3          1.36          0.51         1.16 o                         
  11   9   3         10.74         15.08         1.71 o                         
  12   9   3          0.11         -1.92         2.32 o                         
   0  10   3        253.13        241.84         5.76 o                         
   1  10   3          2.91          6.38         0.62 o                         
   2  10   3          0.02         11.16         0.72 o                         
   3  10   3         21.59         32.01         1.32 o                         
   4  10   3        533.95        495.29         7.44 o                         
   5  10   3          6.04          4.75         0.69 o                         
   6  10   3          6.13         22.26         1.20 o                         
   7  10   3          0.76          1.98         1.11 o                         
   8  10   3        125.99        138.14         3.22 o                         
   9  10   3         15.40         10.68         1.45 o                         
  10  10   3        112.22        106.80         3.19 o                         
  11  10   3          6.08          4.05         1.49 o                         
   1  11   3        432.73        430.66         6.66 o                         
   2  11   3          0.29          0.87         0.53 o                         
   3  11   3        291.67        269.10         4.36 o                         
   4  11   3        177.15        201.50         3.92 o                         
   5  11   3        623.03        600.26         8.51 o                         
   6  11   3          7.38          8.76         0.93 o                         
   7  11   3        245.40        228.81         5.35 o                         
   8  11   3        106.86        103.99         3.93 o                         
   9  11   3         18.88         14.41         1.55 o                         
  10  11   3          1.86          2.53         1.38 o                         
  11  11   3          5.46          3.02         1.58 o                         
   0  12   3        142.64        126.33         3.60 o                         
   1  12   3        161.99        170.88         3.16 o                         
   2  12   3        646.50        594.63         8.43 o                         
   3  12   3          1.98          1.11         0.60 o                         
   4  12   3         76.18         75.29         2.08 o                         
   5  12   3        192.17        235.04         5.11 o                         
   6  12   3        113.46        126.56         2.92 o                         
   7  12   3        128.57        117.99         3.09 o                         
   8  12   3        251.05        256.96         5.26 o                         
   9  12   3          0.89         -1.14         1.14 o                         
  10  12   3        154.93        150.88         4.16 o                         
  11  12   3         18.57          4.93         3.24 o                         
   1  13   3        317.05        335.69         5.38 o                         
   2  13   3          0.25          0.15         0.58 o                         
   3  13   3         36.86         44.48         1.98 o                         
   4  13   3        245.18        265.42         4.74 o                         
   5  13   3        196.93        196.19         3.87 o                         
   6  13   3         13.37         10.14         1.06 o                         
   7  13   3         74.60        111.55         2.89 o                         
   8  13   3        118.77        136.44         3.96 o                         
   9  13   3          2.61          1.33         2.39 o                         
  10  13   3          0.05          2.10         1.73 o                         
   0  14   3          0.54          5.51         1.63 o                         
   1  14   3         93.47         84.70         2.42 o                         
   2  14   3         90.86         75.77         2.34 o                         
   3  14   3         74.11         88.67         3.15 o                         
   4  14   3          7.13         34.04         1.98 o                         
   5  14   3          0.34          1.71         0.90 o                         
   6  14   3        141.37        144.07         3.36 o                         
   7  14   3          8.54          9.38         1.70 o                         
   8  14   3         75.87         85.82         4.52 o                         
   9  14   3         22.07         16.94         3.73 o                         
   1  15   3        189.95        207.25         4.62 o                         
   2  15   3         72.78         80.09         4.76 o                         
   3  15   3         69.54         64.66         2.37 o                         
   4  15   3          7.33          6.16         1.06 o                         
   5  15   3          4.47          6.71         1.17 o                         
   6  15   3        202.77        210.32         4.80 o                         
   7  15   3          0.61          0.39         1.75 o                         
   8  15   3          0.48         -0.06         2.55 o                         
   9  15   3        141.87        132.97        11.51 o                         
   0  16   3         91.91         81.19         3.49 o                         
   1  16   3          7.49          4.48         1.04 o                         
   2  16   3         47.39         50.73         2.32 o                         
   3  16   3         79.60         88.60         3.11 o                         
   4  16   3         44.01         42.32         2.20 o                         
   5  16   3         20.71         17.02         1.63 o                         
   6  16   3         37.14         36.75         3.73 o                         
   7  16   3         13.59          6.53         2.37 o                         
   8  16   3         28.71         26.49         3.08 o                         
   1  17   3          4.00          8.68         1.18 o                         
   2  17   3          0.10          0.77         1.09 o                         
   3  17   3         61.13         54.56         2.68 o                         
   4  17   3          0.32          2.82         1.22 o                         
   5  17   3         26.97         29.73         2.06 o                         
   6  17   3          0.77         -0.83         1.76 o                         
   7  17   3         28.62         31.17         2.80 o                         
   0  18   3        244.81        259.79         7.15 o                         
   1  18   3          0.28         -0.61         1.23 o                         
   2  18   3         50.44         52.10         3.33 o                         
   3  18   3         28.74         26.17         2.58 o                         
   4  18   3          1.09          1.06         1.69 o                         
   5  18   3         41.59         26.01         2.18 o                         
   6  18   3          3.32          0.17         2.29 o                         
   1  19   3          0.10         -1.48         1.48 o                         
   2  19   3         26.07         16.57         1.63 o                         
   3  19   3         94.62         85.44         3.27 o                         
   4  19   3          6.88          5.60         1.80 o                         
   5  19   3          7.74          0.00         5.29 o                         
   0  20   3         39.64         48.08         4.04 o                         
   1  20   3         20.86         11.26         1.75 o                         
   2  20   3          6.36         10.21         2.94 o                         
   3  20   3         19.42         10.40         2.57 o                         
   0   0   4      19912.96      19408.52       555.39 o                         
   1   0   4         24.10         22.61         1.22 o                         
   2   0   4        306.89        344.98         6.76 o                         
   3   0   4        502.17        528.10        10.00 o                         
   4   0   4        640.65        581.61        12.27 o                         
   5   0   4        154.09        164.53         6.45 o                         
   6   0   4        512.46        530.19        13.88 o                         
   7   0   4        123.65        131.75         4.26 o                         
   8   0   4         30.53         29.04         2.25 o                         
   9   0   4        141.77        158.29         5.30 o                         
  10   0   4          6.74         11.38         1.81 o                         
  11   0   4          8.84          5.84         2.05 o                         
  12   0   4        345.44        320.28        15.60 o                         
   1   1   4        317.76        322.91         4.43 o                         
   2   1   4        129.82        134.67         2.56 o                         
   3   1   4        530.82        532.22         8.06 o                         
   4   1   4          0.56          1.32         0.52 o                         
   5   1   4        684.20        652.39        10.70 o                         
   6   1   4        298.12        328.63         5.58 o                         
   7   1   4        380.31        382.81         6.46 o                         
   8   1   4          0.43          0.50         0.69 o                         
   9   1   4        355.70        333.48         5.58 o                         
  10   1   4         32.63         26.53         1.50 o                         
  11   1   4         77.77         77.85         3.17 o                         
  12   1   4          4.64          3.40         1.67 o                         
   0   2   4         29.26         51.13         1.25 o                         
   1   2   4        124.61        125.36         2.21 o                         
   2   2   4        456.41        514.14        13.75 o                         
   3   2   4          6.17          6.30         0.51 o                         
   4   2   4        537.52        550.05         7.83 o                         
   5   2   4         25.88         31.44         1.38 o                         
   6   2   4         40.94         64.51         2.00 o                         
   7   2   4          2.37          5.94         1.04 o                         
   8   2   4        121.26        119.42         3.03 o                         
   9   2   4          4.32          4.13         0.98 o                         
  10   2   4        261.09        268.93         5.63 o                         
  11   2   4         18.25         15.33         1.64 o                         
  12   2   4          1.96          1.85         1.48 o                         
   1   3   4       1001.80        989.36        12.01 o                         
   2   3   4         35.85         39.84         1.35 o                         
   3   3   4        104.62        111.98         2.18 o                         
   4   3   4        314.08        337.01         7.40 o                         
   5   3   4          0.47         20.85         1.18 o                         
   6   3   4         49.71         50.46         1.79 o                         
   7   3   4        115.38        111.32         2.63 o                         
   8   3   4        169.62        189.16         5.86 o                         
   9   3   4        114.54        116.85         3.27 o                         
  10   3   4          0.01          0.31         0.91 o                         
  11   3   4        504.63        512.16         9.80 o                         
  12   3   4          0.89         -1.49         1.49 o                         
   0   4   4       1255.65       1363.13        21.97 o                         
   1   4   4         48.61         51.02         1.38 o                         
   2   4   4       1102.76       1056.97        12.86 o                         
   3   4   4         44.47         51.52         1.46 o                         
   4   4   4        327.64        398.33         6.88 o                         
   5   4   4        225.40        239.38         4.53 o                         
   6   4   4         21.84         28.72         1.44 o                         
   7   4   4        156.49        187.32         4.40 o                         
   8   4   4         68.24         57.71         2.16 o                         
   9   4   4         25.77         20.00         1.65 o                         
  10   4   4         28.12         47.43         2.24 o                         
  11   4   4          0.50          0.86         1.39 o                         
  12   4   4         47.01         38.35         2.73 o                         
   1   5   4         38.55         59.67         1.44 o                         
   2   5   4          0.87          2.70         0.42 o                         
   3   5   4        251.79        291.76         4.60 o                         
   4   5   4          0.04          0.30         0.47 o                         
   5   5   4         28.01         37.05         1.60 o                         
   6   5   4          3.66          8.14         0.82 o                         
   7   5   4        115.73        142.67         3.16 o                         
   8   5   4          0.17         -0.29         0.71 o                         
   9   5   4          0.04          6.28         1.09 o                         
  10   5   4          2.10          8.27         1.17 o                         
  11   5   4          0.15          1.81         1.43 o                         
  12   5   4          0.69         -0.10         1.53 o                         
   0   6   4        352.09        354.15         7.01 o                         
   1   6   4         49.50         57.60         1.50 o                         
   2   6   4        583.80        555.72         7.91 o                         
   3   6   4         14.64         17.26         1.55 o                         
   4   6   4         18.89         33.35         1.49 o                         
   5   6   4         86.17         93.75         2.59 o                         
   6   6   4        149.36        144.01         3.30 o                         
   7   6   4         79.83         96.89         2.72 o                         
   8   6   4         59.41         56.51         2.26 o                         
   9   6   4          0.07         -0.64         0.88 o                         
  10   6   4        302.29        284.15         5.93 o                         
  11   6   4          0.23          1.86         1.92 o                         
  12   6   4          2.79          5.00         1.88 o                         
   1   7   4       1302.86       1296.80        17.33 o                         
   2   7   4         13.93         10.89         0.83 o                         
   3   7   4         31.61         28.06         1.33 o                         
   4   7   4        283.28        311.87         5.07 o                         
   5   7   4        343.73        325.17         5.87 o                         
   6   7   4         22.50         20.20         1.40 o                         
   7   7   4        256.87        256.77         5.05 o                         
   8   7   4        161.42        178.41         4.61 o                         
   9   7   4          9.40         18.62         1.55 o                         
  10   7   4          4.06          4.19         1.51 o                         
  11   7   4        213.96        210.57         5.69 o                         
  12   7   4         10.65         10.00         3.01 o                         
   0   8   4         77.41         87.03         2.40 o                         
   1   8   4        151.58        161.02         2.84 o                         
   2   8   4        523.79        491.25         6.54 o                         
   3   8   4          3.83          3.09         0.61 o                         
   4   8   4        511.74        531.50         7.95 o                         
   5   8   4         72.40         86.85         2.50 o                         
   6   8   4         15.06         28.31         1.87 o                         
   7   8   4         32.67         48.48         2.60 o                         
   8   8   4         77.73         74.32         3.83 o                         
   9   8   4          2.77          5.49         1.30 o                         
  10   8   4        447.04        436.21         8.03 o                         
  11   8   4         27.88         31.95         2.85 o                         
   1   9   4         58.39         69.01         1.62 o                         
   2   9   4         78.59         80.67         1.81 o                         
   3   9   4        570.59        582.65         8.65 o                         
   4   9   4         15.54         37.29         1.78 o                         
   5   9   4         28.38         34.02         1.60 o                         
   6   9   4        210.62        255.16         4.69 o                         
   7   9   4         79.03         95.06         2.70 o                         
   8   9   4          9.72         10.86         1.33 o                         
   9   9   4         97.66         96.30         3.33 o                         
  10   9   4         34.37         44.12         6.45 o                         
  11   9   4         12.03         14.97         2.24 o                         
   0  10   4       1191.03       1096.15        18.52 o                         
   1  10   4         38.86         36.99         1.29 o                         
   2  10   4         75.50         64.90         1.70 o                         
   3  10   4        315.90        332.05         5.59 o                         
   4  10   4        155.92        169.56         3.44 o                         
   5  10   4         38.35         45.71         1.78 o                         
   6  10   4         83.80         82.55         2.55 o                         
   7  10   4         45.73         56.79         2.40 o                         
   8  10   4         74.93         85.29         3.02 o                         
   9  10   4         72.20         72.66         2.82 o                         
  10  10   4        390.92        395.77         8.03 o                         
  11  10   4         21.06         28.74         3.30 o                         
   1  11   4        487.07        488.28         7.04 o                         
   2  11   4         79.78         87.07         2.04 o                         
   3  11   4          3.23         10.07         0.84 o                         
   4  11   4          1.35          1.44         0.64 o                         
   5  11   4         51.66         78.06         2.17 o                         
   6  11   4        185.70        209.59         4.61 o                         
   7  11   4         62.86         75.38         2.87 o                         
   8  11   4          1.35          0.47         1.37 o                         
   9  11   4        137.74        134.47         4.11 o                         
  10  11   4         17.97         13.80         1.86 o                         
   0  12   4         32.61         39.99         2.06 o                         
   1  12   4         43.10         40.14         1.66 o                         
   2  12   4          0.01         16.72         1.16 o                         
   3  12   4          3.61          2.71         0.67 o                         
   4  12   4         19.89         21.72         1.21 o                         
   5  12   4         10.40         13.54         2.78 o                         
   6  12   4         28.39         44.94         2.03 o                         
   7  12   4          0.22          0.26         1.22 o                         
   8  12   4          5.91          9.92         1.54 o                         
   9  12   4          3.72         -0.39         1.52 o                         
  10  12   4          1.84          1.54         2.05 o                         
   1  13   4        679.41        638.00         9.07 o                         
   2  13   4         32.81         39.89         2.78 o                         
   3  13   4        198.97        197.93         4.08 o                         
   4  13   4         87.60         98.33         2.78 o                         
   5  13   4          6.09          6.97         1.37 o                         
   6  13   4         43.98         40.02         2.78 o                         
   7  13   4         98.78         86.20         4.06 o                         
   8  13   4         45.53         52.46         4.51 o                         
   9  13   4          2.03         -1.21         2.13 o                         
   0  14   4        420.99        397.25        10.30 o                         
   1  14   4          0.67          0.89         0.74 o                         
   2  14   4         28.94         29.02         1.46 o                         
   3  14   4         60.24         68.83         2.39 o                         
   4  14   4         14.09         13.73         1.39 o                         
   5  14   4         66.27         74.71         2.82 o                         
   6  14   4          3.54          2.48         1.06 o                         
   7  14   4         29.67         28.44         2.70 o                         
   8  14   4         97.69        100.74        11.15 o                         
   9  14   4         22.15         11.32         3.55 o                         
   1  15   4          0.95         -0.03         1.03 o                         
   2  15   4         16.77         12.03         1.30 o                         
   3  15   4         17.00         21.76         1.62 o                         
   4  15   4          5.23          4.32         2.22 o                         
   5  15   4         57.42         77.17         3.13 o                         
   6  15   4         61.95         71.54         3.60 o                         
   7  15   4          0.78         -0.49         1.65 o                         
   8  15   4          0.62         -1.63         1.63 o                         
   0  16   4          0.96          0.18         1.57 o                         
   1  16   4         67.67         66.60         3.43 o                         
   2  16   4        226.58        203.20         4.70 o                         
   3  16   4          0.05         -1.09         1.09 o                         
   4  16   4         49.25         53.65         2.79 o                         
   5  16   4         39.83         65.67         3.58 o                         
   6  16   4          0.58          5.47         1.64 o                         
   7  16   4         39.83         25.86         2.43 o                         
   1  17   4        224.88        214.45         4.63 o                         
   2  17   4          2.97          1.66         1.24 o                         
   3  17   4         54.06         47.94         2.59 o                         
   4  17   4        169.53        168.52         4.81 o                         
   5  17   4         54.19         48.39         2.87 o                         
   6  17   4          4.39         -1.62         2.35 o                         
   0  18   4        205.03        223.74         7.65 o                         
   1  18   4         65.03         72.61         4.11 o                         
   2  18   4        112.69        102.06         3.80 o                         
   3  18   4          0.01          0.16         1.69 o                         
   4  18   4         30.79         28.79         2.15 o                         
   5  18   4         25.10         17.14         3.18 o                         
   1  19   4         46.51         45.76         3.04 o                         
   2  19   4          7.00          3.27         1.74 o                         
   3  19   4         14.81         15.98         3.08 o                         
   4  19   4          4.98          7.45         6.67 o                         
   1   1   5         42.83         71.45         1.68 o                         
   2   1   5         12.90         12.55         0.99 o                         
   3   1   5        137.44        160.97         3.17 o                         
   4   1   5        136.42        145.32         3.81 o                         
   5   1   5         49.77         60.32         2.20 o                         
   6   1   5         62.25         67.71         2.26 o                         
   7   1   5       1273.93       1253.19        19.71 o                         
   8   1   5         67.25         64.62         2.76 o                         
   9   1   5        181.78        174.35         4.03 o                         
  10   1   5          0.06          3.75         1.16 o                         
  11   1   5         19.11         18.40         2.23 o                         
  12   1   5          2.29          2.79         1.76 o                         
   0   2   5         24.81         30.27         1.30 o                         
   1   2   5         83.35         90.41         2.12 o                         
   2   2   5       1809.87       1834.91        30.00 o                         
   3   2   5         41.19         45.75         1.71 o                         
   4   2   5        221.68        260.01         5.42 o                         
   5   2   5        180.97        206.09         4.32 o                         
   6   2   5         30.45         38.74         1.83 o                         
   7   2   5         98.11        119.89         6.06 o                         
   8   2   5         84.48         92.05         3.02 o                         
   9   2   5          5.10          2.07         0.97 o                         
  10   2   5        167.11        167.96         4.53 o                         
  11   2   5          8.43          2.21         1.50 o                         
  12   2   5          2.30          4.92         2.44 o                         
   1   3   5        100.52        109.76         2.63 o                         
   2   3   5          0.18          1.70         0.48 o                         
   3   3   5        641.83        657.14        14.08 o                         
   4   3   5         95.49        156.86        32.69 o                         
   5   3   5        148.00        161.92         3.51 o                         
   6   3   5         23.25         26.90         1.50 o                         
   7   3   5        346.26        341.04         6.59 o                         
   8   3   5         25.92         24.13         2.91 o                         
   9   3   5          0.01          7.34         1.13 o                         
  10   3   5          5.51          4.85         1.13 o                         
  11   3   5        115.80        122.02         5.14 o                         
  12   3   5          2.55          2.94         6.08 o                         
   0   4   5       1671.55       1569.26        27.84 o                         
   1   4   5         50.08         48.62         1.45 o                         
   2   4   5          3.20          4.06         0.52 o                         
   3   4   5        134.21        144.60         2.82 o                         
   4   4   5        848.67        882.37        14.06 o                         
   5   4   5         17.47         16.51         1.10 o                         
   6   4   5          3.39         18.65         1.38 o                         
   7   4   5         23.55         33.48         3.08 o                         
   8   4   5        103.92        104.51         3.20 o                         
   9   4   5         40.37         50.38         3.08 o                         
  10   4   5         87.01         84.28         3.00 o                         
  11   4   5         18.00         15.17         2.71 o                         
   1   5   5        413.84        404.71         6.20 o                         
   2   5   5        157.19        162.77         3.18 o                         
   3   5   5        821.64        828.23        12.50 o                         
   4   5   5         27.57         40.81         1.79 o                         
   5   5   5        132.65        121.63         2.66 o                         
   6   5   5        351.02        419.32        12.14 o                         
   7   5   5         54.16         65.78         2.20 o                         
   8   5   5          0.19         -0.46         0.91 o                         
   9   5   5        375.58        371.74         6.54 o                         
  10   5   5         59.65         63.86         3.80 o                         
  11   5   5         47.86         43.93         3.44 o                         
   0   6   5        510.15        457.69        10.23 o                         
   1   6   5         37.77         39.45         1.32 o                         
   2   6   5          0.74         27.03         1.17 o                         
   3   6   5        207.73        223.36         6.71 o                         
   4   6   5        260.28        249.09         4.91 o                         
   5   6   5         32.74         38.38         1.66 o                         
   6   6   5         52.40         52.89         1.89 o                         
   7   6   5         29.88         33.70         4.18 o                         
   8   6   5        194.86        195.71         4.54 o                         
   9   6   5         49.39         63.35         2.78 o                         
  10   6   5          9.42          9.93         1.60 o                         
  11   6   5          4.98          3.80         2.19 o                         
   1   7   5        341.92        335.56         5.26 o                         
   2   7   5          1.73          2.49         0.58 o                         
   3   7   5         14.59         29.59         1.53 o                         
   4   7   5         69.75         84.40         2.76 o                         
   5   7   5         29.65         57.62         1.94 o                         
   6   7   5          9.69         11.47         1.06 o                         
   7   7   5         32.24         21.32         1.36 o                         
   8   7   5         54.30         76.32         2.92 o                         
   9   7   5         30.95         42.49         2.47 o                         
  10   7   5          0.03         -1.42         1.42 o                         
  11   7   5         65.45         62.87         3.49 o                         
   0   8   5        274.04        285.33         7.00 o                         
   1   8   5         54.57         56.00         1.63 o                         
   2   8   5        211.92        208.06         4.31 o                         
   3   8   5         24.88         34.91         1.55 o                         
   4   8   5         48.15         58.29         2.12 o                         
   5   8   5        165.88        185.69         6.73 o                         
   6   8   5          0.97         10.09         0.98 o                         
   7   8   5         64.43         65.84         2.10 o                         
   8   8   5        171.93        158.60         4.07 o                         
   9   8   5         15.13          9.56         1.34 o                         
  10   8   5         40.49         55.39         3.26 o                         
  11   8   5          8.22         11.13         2.61 o                         
   1   9   5        198.75        203.99         3.38 o                         
   2   9   5         24.29         27.28         1.35 o                         
   3   9   5       1721.54       1742.69        23.52 o                         
   4   9   5        103.42        127.04         2.94 o                         
   5   9   5         92.55        101.19         2.63 o                         
   6   9   5         93.51        108.30         4.86 o                         
   7   9   5         51.57         50.37         2.07 o                         
   8   9   5         47.61         63.47         3.50 o                         
   9   9   5         22.94         22.03         2.46 o                         
  10   9   5          1.03          0.86         1.46 o                         
   0  10   5        116.51        120.08         3.75 o                         
   1  10   5          1.48          2.22         0.63 o                         
   2  10   5          0.24          4.71         0.70 o                         
   3  10   5         13.14         12.64         1.13 o                         
   4  10   5        310.35        295.29         5.17 o                         
   5  10   5          4.08          3.01         0.86 o                         
   6  10   5          2.43         12.29         1.15 o                         
   7  10   5          0.65         -0.87         0.98 o                         
   8  10   5         81.31         81.95         3.04 o                         
   9  10   5          8.79          5.34         2.42 o                         
  10  10   5         66.00         64.23         3.90 o                         
   1  11   5        227.11        224.07         3.95 o                         
   2  11   5          0.06         -0.02         0.56 o                         
   3  11   5        176.62        158.19         3.36 o                         
   4  11   5        107.85        122.82         3.82 o                         
   5  11   5        336.56        323.29         5.48 o                         
   6  11   5          6.97          6.93         1.08 o                         
   7  11   5        160.87        150.49         3.98 o                         
   8  11   5         63.66         56.38         2.74 o                         
   9  11   5          7.16          3.47         1.38 o                         
  10  11   5          1.35          0.03         2.11 o                         
   0  12   5         55.52         48.17         2.41 o                         
   1  12   5         93.89         98.75         2.20 o                         
   2  12   5        432.31        401.63         6.45 o                         
   3  12   5          3.10          0.90         0.76 o                         
   4  12   5         72.05         73.18         2.50 o                         
   5  12   5        129.20        164.56         3.44 o                         
   6  12   5         64.77         72.49         2.55 o                         
   7  12   5         86.49         83.11         3.49 o                         
   8  12   5        165.56        168.68         4.43 o                         
   9  12   5          0.11         -1.49         1.49 o                         
   1  13   5        180.08        190.90         3.98 o                         
   2  13   5          0.01         -0.56         0.88 o                         
   3  13   5         26.45         30.94         1.62 o                         
   4  13   5        147.52        164.41         5.54 o                         
   5  13   5        109.77        114.99         3.14 o                         
   6  13   5          5.66          1.93         1.16 o                         
   7  13   5         45.42         76.36         3.25 o                         
   8  13   5         70.22         76.29         3.66 o                         
   9  13   5          0.52         -3.84         3.84 o                         
   0  14   5          0.09          2.32         1.26 o                         
   1  14   5         51.49         50.35         2.12 o                         
   2  14   5         51.61         43.67         1.97 o                         
   3  14   5         42.05         46.98         2.25 o                         
   4  14   5          2.67         15.69         1.49 o                         
   5  14   5          0.51          1.51         1.27 o                         
   6  14   5         90.75         83.81         3.43 o                         
   7  14   5          6.03          5.50         1.56 o                         
   8  14   5         50.97         63.52         4.25 o                         
   1  15   5        114.09        118.42         3.31 o                         
   2  15   5         44.85         46.29         2.40 o                         
   3  15   5         39.79         44.43         3.73 o                         
   4  15   5          6.93          3.10         1.34 o                         
   5  15   5          3.49          2.54         1.47 o                         
   6  15   5        125.66        123.34         4.53 o                         
   7  15   5          1.89          1.40         2.11 o                         
   0  16   5         65.74         55.74         3.62 o                         
   1  16   5          3.51          1.62         1.20 o                         
   2  16   5         38.83         43.38         2.55 o                         
   3  16   5         50.66         62.32         3.27 o                         
   4  16   5         33.71         32.85         2.42 o                         
   5  16   5         15.88          7.08         1.59 o                         
   6  16   5         20.44         15.00         4.32 o                         
   1  17   5          5.03          8.74         1.71 o                         
   2  17   5          0.02          2.36         1.85 o                         
   3  17   5         38.68         34.38         2.58 o                         
   4  17   5          0.22         -0.39         1.48 o                         
   5  17   5         14.90          7.99         2.65 o                         
   0  18   5        150.85        158.75         7.37 o                         
   1  18   5          0.10         -1.34         1.34 o                         
   2  18   5         31.72         26.62         2.74 o                         
   3  18   5         18.96         11.07         5.80 o                         
   4  18   5          0.29          7.06         5.88 o                         
   0   0   6       7218.20       6907.59       266.47 o                         
   1   0   6          7.37          4.74         1.01 o                         
   2   0   6        127.68        133.97         4.22 o                         
   3   0   6        247.90        279.26         9.91 o                         
   4   0   6        197.26        196.03         6.58 o                         
   5   0   6         83.62        106.96         4.74 o                         
   6   0   6        246.65        260.97         8.34 o                         
   7   0   6         74.69         86.42         5.03 o                         
   8   0   6         17.74         18.56         2.36 o                         
   9   0   6         79.52         92.06         4.99 o                         
  10   0   6         13.83         16.21         2.71 o                         
  11   0   6          4.34          1.90         2.07 o                         
   1   1   6        180.80        190.01         3.45 o                         
   2   1   6         57.49         63.83         1.82 o                         
   3   1   6        279.36        288.39         5.19 o                         
   4   1   6          1.75          4.26         0.92 o                         
   5   1   6        264.01        264.19         5.74 o                         
   6   1   6        164.32        189.66         4.73 o                         
   7   1   6        190.94        207.06         5.26 o                         
   8   1   6          0.03         -0.92         0.92 o                         
   9   1   6        166.23        163.74         4.85 o                         
  10   1   6         18.77         11.39         1.64 o                         
  11   1   6         47.54         42.92         2.87 o                         
   0   2   6         16.52         20.09         1.84 o                         
   1   2   6         52.33         50.98         1.85 o                         
   2   2   6        221.02        241.25         4.00 o                         
   3   2   6          2.38          1.92         0.69 o                         
   4   2   6        212.51        214.12         4.74 o                         
   5   2   6         15.95         16.30         1.32 o                         
   6   2   6         24.20         35.31         1.89 o                         
   7   2   6          1.45          1.14         0.96 o                         
   8   2   6         64.77         62.96         2.90 o                         
   9   2   6          1.48          0.60         1.06 o                         
  10   2   6        140.62        139.65         5.29 o                         
  11   2   6          9.04          7.17         1.68 o                         
   1   3   6        535.19        549.16         8.40 o                         
   2   3   6         20.24         26.29         2.49 o                         
   3   3   6         20.30         25.68         1.31 o                         
   4   3   6        172.45        232.05        13.56 o                         
   5   3   6          0.05         10.66         1.25 o                         
   6   3   6         36.05         39.21         3.48 o                         
   7   3   6         48.32         42.53         2.58 o                         
   8   3   6         97.76        110.57         3.48 o                         
   9   3   6         69.28         65.87         3.03 o                         
  10   3   6          0.16         -1.16         1.25 o                         
  11   3   6        294.98        289.15         9.05 o                         
   0   4   6        627.39        632.71        16.35 o                         
   1   4   6         28.16         30.99         1.51 o                         
   2   4   6        437.40        431.12         6.86 o                         
   3   4   6         29.05         34.00         1.97 o                         
   4   4   6        121.00        157.39         3.92 o                         
   5   4   6        118.67        139.67         5.66 o                         
   6   4   6          7.07          7.62         1.11 o                         
   7   4   6         92.78        121.30         4.37 o                         
   8   4   6         41.81         35.28         1.99 o                         
   9   4   6         15.27          9.13         1.38 o                         
  10   4   6         22.56         31.32         2.75 o                         
  11   4   6          0.09          2.49         3.29 o                         
   1   5   6         33.40         44.25         1.59 o                         
   2   5   6          0.25          0.72         0.53 o                         
   3   5   6        163.00        176.33         3.56 o                         
   4   5   6          0.06          0.66         0.61 o                         
   5   5   6          4.81         12.09         1.00 o                         
   6   5   6          2.85          2.81         0.90 o                         
   7   5   6         71.92         94.42         3.04 o                         
   8   5   6          0.26         -0.86         0.86 o                         
   9   5   6          1.08          3.78         1.34 o                         
  10   5   6          0.80          4.58         1.64 o                         
  11   5   6          0.56          1.76         4.71 o                         
   0   6   6         87.56         82.04         3.64 o                         
   1   6   6         24.55         26.31         1.33 o                         
   2   6   6        318.93        322.00         5.53 o                         
   3   6   6         10.99          9.65         0.93 o                         
   4   6   6          2.79         13.98         1.24 o                         
   5   6   6         53.36         57.23         2.04 o                         
   6   6   6         74.75         71.48         2.27 o                         
   7   6   6         47.76         51.53         4.06 o                         
   8   6   6         37.74         38.95         2.33 o                         
   9   6   6          0.21          0.64         1.47 o                         
  10   6   6        161.93        155.90         5.22 o                         
   1   7   6        694.67        692.86        10.78 o                         
   2   7   6         11.10         14.67         3.49 o                         
   3   7   6          9.40          8.35         0.97 o                         
   4   7   6        155.89        184.13         6.62 o                         
   5   7   6        151.98        145.87         3.43 o                         
   6   7   6         17.53         15.22         1.67 o                         
   7   7   6        119.50        117.09         3.35 o                         
   8   7   6         90.84         99.47         3.15 o                         
   9   7   6         10.16         10.69         1.55 o                         
  10   7   6          2.00          2.66         1.75 o                         
   0   8   6         52.01         47.37         2.59 o                         
   1   8   6         74.21         78.73         2.62 o                         
   2   8   6        224.45        220.32         4.12 o                         
   3   8   6          0.89          0.33         0.84 o                         
   4   8   6        292.67        308.58         6.25 o                         
   5   8   6         38.23         44.61         2.61 o                         
   6   8   6          6.42         14.25         1.31 o                         
   7   8   6         18.03         14.39         1.28 o                         
   8   8   6         37.53         37.85         2.17 o                         
   9   8   6          0.83         -0.20         1.25 o                         
  10   8   6        261.01        253.65         8.70 o                         
   1   9   6         25.85         27.29         1.41 o                         
   2   9   6         42.59         43.42         1.66 o                         
   3   9   6        246.48        267.52         5.22 o                         
   4   9   6          5.92          8.55         1.08 o                         
   5   9   6         15.81         22.51         1.53 o                         
   6   9   6        106.23        132.34         5.43 o                         
   7   9   6         27.95         37.55         1.96 o                         
   8   9   6          3.62          0.12         1.28 o                         
   9   9   6         56.72         64.63         2.99 o                         
  10   9   6         16.71         18.37         5.77 o                         
   0  10   6        695.64        692.27        13.79 o                         
   1  10   6         15.31         10.99         0.84 o                         
   2  10   6         18.74         15.14         1.15 o                         
   3  10   6        173.23        204.65         5.65 o                         
   4  10   6         82.41         81.32         2.78 o                         
   5  10   6         27.75         20.57         1.65 o                         
   6  10   6         38.16         34.80         1.83 o                         
   7  10   6         29.75         28.41         6.09 o                         
   8  10   6         36.74         41.69         2.80 o                         
   9  10   6         42.38         27.07         3.24 o                         
   1  11   6        274.11        281.61         4.87 o                         
   2  11   6         45.10         48.02         2.70 o                         
   3  11   6          5.30          7.39         1.03 o                         
   4  11   6          1.86         -0.88         0.88 o                         
   5  11   6         33.10         42.72         2.05 o                         
   6  11   6         98.20        116.70         3.71 o                         
   7  11   6         31.27         38.18         2.38 o                         
   8  11   6          0.19          1.88         1.44 o                         
   9  11   6         80.31         71.21         3.96 o                         
   0  12   6         19.74         22.34         1.76 o                         
   1  12   6         21.31         15.02         1.55 o                         
   2  12   6          0.10          6.43         1.02 o                         
   3  12   6          1.16          0.34         0.85 o                         
   4  12   6          7.76          7.98         1.18 o                         
   5  12   6          5.30          4.28         1.54 o                         
   6  12   6         16.97         23.79         1.69 o                         
   7  12   6          0.18         -1.25         1.25 o                         
   8  12   6          2.03          0.23         1.77 o                         
   1  13   6        389.90        383.64         7.66 o                         
   2  13   6         21.31         13.26         1.29 o                         
   3  13   6         96.55         95.39         3.07 o                         
   4  13   6         51.40         56.95         2.77 o                         
   5  13   6          3.23          2.96         1.27 o                         
   6  13   6         26.69         18.57         2.30 o                         
   7  13   6         54.21         46.61         2.71 o                         
   0  14   6        259.43        260.65         6.85 o                         
   1  14   6          0.62         -0.82         1.16 o                         
   2  14   6         28.44         26.36         1.89 o                         
   3  14   6         36.87         36.63         4.20 o                         
   4  14   6         10.29          7.13         2.04 o                         
   5  14   6         41.83         34.92         5.98 o                         
   6  14   6          1.12         -1.57         1.57 o                         
   7  14   6         20.70          9.14         3.36 o                         
   1  15   6          0.28         -0.68         1.26 o                         
   2  15   6          8.80          6.16         1.74 o                         
   3  15   6          4.38          3.94         1.55 o                         
   4  15   6          2.23         -1.34         1.34 o                         
   5  15   6         34.20         37.52         2.71 o                         
   6  15   6         32.75         11.00         8.82 o                         
   0  16   6          1.66         -0.54         2.04 o                         
   1  16   6         34.69         25.36         2.41 o                         
   2  16   6        125.11        119.38         4.75 o                         
   3  16   6          0.04         -1.54         1.54 o                         
   4  16   6         33.77         24.09         3.47 o                         
   5  16   6         23.72          9.02         3.73 o                         
   1  17   6        134.80        114.88         6.92 o                         
   2  17   6          2.83          2.60         1.79 o                         
   3  17   6         34.74         27.26         3.47 o                         
   1   1   7          3.17          6.62         0.80 o                         
   2   1   7          9.20          8.57         0.81 o                         
   3   1   7         91.80        103.70         2.84 o                         
   4   1   7         70.32         84.68         3.20 o                         
   5   1   7         27.64         34.78         2.03 o                         
   6   1   7         38.15         42.19         2.50 o                         
   7   1   7        621.86        621.01        11.98 o                         
   8   1   7         35.23         27.32         4.73 o                         
   9   1   7        100.08         91.97         3.98 o                         
  10   1   7          0.01          1.10         1.74 o                         
   0   2   7         10.93         11.52         1.35 o                         
   1   2   7         34.24         34.58         1.33 o                         
   2   2   7        728.24        740.97        12.04 o                         
   3   2   7         23.29         25.58         2.50 o                         
   4   2   7        111.64        114.20         3.02 o                         
   5   2   7         98.70        119.49         3.87 o                         
   6   2   7         27.78         31.48         2.43 o                         
   7   2   7         49.99         66.25         6.79 o                         
   8   2   7         69.47         71.93         3.22 o                         
   9   2   7          2.77         -0.98         1.27 o                         
  10   2   7         84.22         84.02         3.81 o                         
   1   3   7         66.96         65.41         1.99 o                         
   2   3   7          0.02          0.77         0.66 o                         
   3   3   7        207.81        211.06         4.23 o                         
   4   3   7         45.02         59.61         3.76 o                         
   5   3   7         64.27         74.53         3.62 o                         
   6   3   7          8.14          1.72         1.12 o                         
   7   3   7        132.21        132.12         4.13 o                         
   8   3   7         12.35          9.53         1.47 o                         
   9   3   7          0.41          2.34         1.38 o                         
  10   3   7          1.87         -1.37         1.44 o                         
   0   4   7        702.13        676.49        16.93 o                         
   1   4   7         17.99         14.94         1.84 o                         
   2   4   7          1.40          3.38         0.77 o                         
   3   4   7         63.57         74.48         4.77 o                         
   4   4   7        393.35        425.54        13.37 o                         
   5   4   7         11.30         10.79         1.25 o                         
   6   4   7          3.34         15.20         3.59 o                         
   7   4   7         14.76         10.06         1.30 o                         
   8   4   7         44.20         43.83         2.50 o                         
   9   4   7         19.76         13.85         3.11 o                         
  10   4   7         39.51         38.09         6.37 o                         
   1   5   7        217.66        214.21         4.33 o                         
   2   5   7         73.76         78.45         3.70 o                         
   3   5   7        396.00        417.94         7.49 o                         
   4   5   7         21.43         17.04         1.77 o                         
   5   5   7         41.45         37.90         2.21 o                         
   6   5   7        174.17        205.15         6.04 o                         
   7   5   7         15.81         24.34         2.03 o                         
   8   5   7          1.00         -1.25         1.25 o                         
   9   5   7        176.93        179.50         6.02 o                         
   0   6   7        177.70        176.60         6.00 o                         
   1   6   7         14.79         10.12         1.04 o                         
   2   6   7          0.82          8.97         0.96 o                         
   3   6   7         96.31        103.72         3.54 o                         
   4   6   7        113.79        103.70         3.37 o                         
   5   6   7         20.75         14.74         1.49 o                         
   6   6   7         35.39         34.05         2.39 o                         
   7   6   7         16.11         10.79         1.67 o                         
   8   6   7        113.30        114.41         4.26 o                         
   9   6   7         22.77         18.51         2.07 o                         
   1   7   7        131.11        130.52         3.50 o                         
   2   7   7          0.80         -0.70         0.70 o                         
   3   7   7          9.00         18.28         1.37 o                         
   4   7   7         31.51         35.46         5.13 o                         
   5   7   7          7.56         18.78         1.45 o                         
   6   7   7          3.38          1.41         1.06 o                         
   7   7   7         17.42         11.23         1.52 o                         
   8   7   7         24.17         21.39         2.02 o                         
   9   7   7         11.64         11.40         2.11 o                         
   0   8   7        172.67        175.60         5.48 o                         
   1   8   7         25.57         18.37         1.92 o                         
   2   8   7        131.29        133.05         3.11 o                         
   3   8   7         17.06         14.10         1.74 o                         
   4   8   7         40.08         46.22         2.43 o                         
   5   8   7         89.50        103.98         4.08 o                         
   6   8   7          0.09          3.70         1.27 o                         
   7   8   7         38.24         28.00         3.09 o                         
   8   8   7         79.64         70.38         3.82 o                         
   9   8   7          9.71          0.34         2.12 o                         
   1   9   7        102.12        103.52         2.80 o                         
   2   9   7         12.76          7.72         0.99 o                         
   3   9   7        880.19        861.10        14.74 o                         
   4   9   7         57.81         70.37         3.39 o                         
   5   9   7         58.70         57.44         3.06 o                         
   6   9   7         54.74         62.11         5.25 o                         
   7   9   7         35.60         37.20         2.36 o                         
   8   9   7         25.03         21.85         2.31 o                         
   0  10   7         38.79         42.01         2.55 o                         
   1  10   7          0.56         -0.68         0.68 o                         
   2  10   7          1.13          0.98         1.05 o                         
   3  10   7          6.46          4.40         0.98 o                         
   4  10   7        155.53        146.23         3.71 o                         
   5  10   7          2.47          0.38         1.63 o                         
   6  10   7          0.65          6.96         1.38 o                         
   7  10   7          0.53         -1.40         1.40 o                         
   8  10   7         42.15         43.04         3.76 o                         
   1  11   7         94.68         94.81         3.20 o                         
   2  11   7          0.00         -0.89         0.89 o                         
   3  11   7         98.08         81.32         2.87 o                         
   4  11   7         53.18         52.35         2.41 o                         
   5  11   7        142.62        133.75         3.61 o                         
   6  11   7          6.01          3.83         1.80 o                         
   7  11   7         85.53         74.97         3.90 o                         
   0  12   7         14.17         10.72         2.28 o                         
   1  12   7         42.15         38.81         2.76 o                         
   2  12   7        230.83        229.08         4.96 o                         
   3  12   7          3.46          1.67         1.13 o                         
   4  12   7         57.67         52.74         2.70 o                         
   5  12   7         72.02         88.19         3.35 o                         
   6  12   7         30.00         31.08         2.69 o                         
   7  12   7         48.07         30.68         3.66 o                         
   1  13   7         84.58         92.17         3.73 o                         
   2  13   7          0.08         -1.14         1.14 o                         
   3  13   7         18.22         16.90         1.84 o                         
   4  13   7         70.98         73.50         6.99 o                         
   5  13   7         48.60         49.26         2.84 o                         
   6  13   7          1.29         -3.46         3.46 o                         
   0  14   7          0.61         -1.61         1.61 o                         
   1  14   7         21.71         12.04         1.98 o                         
   2  14   7         23.56         16.07         1.70 o                         
   3  14   7         18.08         12.78         1.73 o                         
   4  14   7          0.40          3.49         2.25 o                         
   5  14   7          0.61         -2.21         2.21 o                         
   1  15   7         54.60         54.15         4.09 o                         
   2  15   7         22.17         19.41         3.00 o                         
   3  15   7         17.83         15.79         3.01 o                         
   4  15   7          5.66         -1.38         2.64 o                         
   0  16   7         37.50         27.65         4.90 o                         
   1  16   7          1.05         -2.84         2.84 o                         
   0   0   8       2816.47       2700.17       108.04 o                         
   1   0   8          1.37         -0.48         1.00 o                         
   3   0   8        110.57        120.66         4.20 o                         
   4   0   8         51.25         48.16         3.25 o                         
   5   0   8         42.01         53.51         3.84 o                         
   6   0   8        111.17        109.66         5.23 o                         
   7   0   8         38.36         39.06         4.72 o                         
   8   0   8         11.97          8.12         2.58 o                         
   9   0   8         37.25         42.16         6.47 o                         
   1   1   8        112.24        113.61         3.34 o                         
   2   1   8         25.49         23.55         1.84 o                         
   3   1   8        114.48        129.97         4.47 o                         
   4   1   8          2.41         -0.18         0.90 o                         
   5   1   8         79.03         81.80         3.94 o                         
   6   1   8         72.77         89.43         4.30 o                         
   7   1   8         80.17         91.21         3.53 o                         
   8   1   8          0.60         -0.66         1.56 o                         
   9   1   8         59.87         62.52         5.10 o                         
   0   2   8         17.56         20.10         3.15 o                         
   1   2   8         20.07         14.05         1.89 o                         
   2   2   8         85.56         95.30         2.96 o                         
   3   2   8          0.39         -0.77         0.77 o                         
   4   2   8         82.36         80.43         2.92 o                         
   5   2   8          6.95          3.29         1.56 o                         
   6   2   8         11.91         15.39         1.57 o                         
   7   2   8          0.64         -0.48         1.13 o                         
   8   2   8         28.40         24.52         2.39 o                         
   9   2   8          0.25         -1.67         1.67 o                         
   1   3   8        271.29        284.64         6.38 o                         
   2   3   8         12.09          8.99         1.26 o                         
   3   3   8          4.59          3.78         0.90 o                         
   4   3   8         79.93         93.22         5.46 o                         
   5   3   8          0.13          3.19         1.16 o                         
   6   3   8         21.78         16.94         1.58 o                         
   7   3   8         13.76         10.07         1.50 o                         
   8   3   8         46.49         43.23         5.50 o                         
   9   3   8         35.56         33.14         8.14 o                         
   0   4   8        288.87        288.72         8.72 o                         
   1   4   8         12.72         14.71         5.57 o                         
   2   4   8        177.15        174.10         4.57 o                         
   3   4   8         16.17         12.16         1.31 o                         
   4   4   8         45.32         58.98         4.22 o                         
   5   4   8         56.48         65.24         4.21 o                         
   6   4   8          1.91          1.02         1.11 o                         
   7   4   8         46.75         53.33         4.33 o                         
   8   4   8         19.87          9.66         2.03 o                         
   1   5   8         27.26         31.56         1.82 o                         
   2   5   8          0.14         -0.85         0.85 o                         
   3   5   8         82.20         84.86         4.67 o                         
   4   5   8          0.12         -1.22         1.22 o                         
   5   5   8          0.02          4.65         1.73 o                         
   6   5   8          1.70         -1.21         1.70 o                         
   7   5   8         37.58         50.95         4.56 o                         
   8   5   8          0.30         -1.70         1.70 o                         
   0   6   8         16.82         11.36         1.72 o                         
   1   6   8         10.47          8.87         1.14 o                         
   2   6   8        133.25        130.68         4.03 o                         
   3   6   8          6.81          5.23         1.18 o                         
   4   6   8          0.19          3.86         1.39 o                         
   5   6   8         26.96         16.39         2.49 o                         
   6   6   8         32.85         26.77         2.54 o                         
   7   6   8         23.54         12.56         2.18 o                         
   8   6   8         21.76         19.76         2.36 o                         
   1   7   8        317.91        320.13         6.86 o                         
   2   7   8          7.44          3.65         1.56 o                         
   3   7   8          2.21          0.40         1.16 o                         
   4   7   8         70.18         77.94         4.33 o                         
   5   7   8         48.51         47.55         3.03 o                         
   6   7   8         11.79          9.32         1.70 o                         
   7   7   8         42.10         45.26         3.28 o                         
   8   7   8         41.43         28.33         3.57 o                         
   0   8   8         38.94         28.50         2.59 o                         
   1   8   8         29.35         18.38         1.54 o                         
   2   8   8         74.21         73.91         3.60 o                         
   3   8   8          0.02         -0.67         1.12 o                         
   4   8   8        140.56        142.52         5.09 o                         
   5   8   8         16.29         13.80         1.69 o                         
   6   8   8          2.27          2.91         1.70 o                         
   7   8   8          8.05          3.88         2.45 o                         
   1   9   8          9.51          5.04         1.56 o                         
   2   9   8         17.73         11.15         1.45 o                         
   3   9   8         88.73         96.21         3.68 o                         
   4   9   8          1.21          2.33         1.45 o                         
   5   9   8          5.76          8.44         1.94 o                         
   6   9   8         42.89         38.33         4.00 o                         
   7   9   8          5.68          4.71         2.77 o                         
   0  10   8        336.25        345.96        15.60 o                         
   1  10   8          3.44          1.86         1.20 o                         
   2  10   8          3.10         -0.84         0.96 o                         
   3  10   8         78.44         82.12         7.17 o                         
   4  10   8         44.68         42.07         2.70 o                         
   5  10   8         15.68          9.40         1.95 o                         
   6  10   8         13.54          5.78         2.05 o                         
   1  11   8        128.50        122.57         4.02 o                         
   2  11   8         20.98         12.75         1.53 o                         
   3  11   8          6.32          2.55         1.29 o                         
   4  11   8          1.88          0.14         1.51 o                         
   5  11   8         18.34         22.18         2.34 o                         
   0  12   8         11.18          6.62         1.88 o                         
   1  12   8          8.45          4.91         1.57 o                         
   2  12   8          0.25          2.10         1.77 o                         
   3  12   8          0.16         -1.37         1.52 o                         
   4  12   8          1.98          0.52         2.59 o                         
   1  13   8        189.46        169.05         8.49 o                         
   2  13   8         11.77          2.76         3.68 o                         
   3  13   8         38.34         40.54         3.65 o                         
   0  14   8        131.58        114.56         7.59 o                         
   1  14   8          0.54         -2.01         2.01 o                         
   1   1   9          1.03          0.80         2.07 o                         
   2   1   9          4.15          3.33         1.35 o                         
   3   1   9         56.08         59.82         2.65 o                         
   4   1   9         31.51         24.94         2.83 o                         
   5   1   9         11.12         24.99         8.18 o                         
   6   1   9         20.53         17.71         1.73 o                         
   7   1   9        264.30        261.28         9.39 o                         
   0   2   9          3.51         -0.09         1.59 o                         
   1   2   9         12.54          8.72         1.54 o                         
   2   2   9        249.59        259.22         6.64 o                         
   3   2   9         12.16          6.12         1.20 o                         
   4   2   9         50.35         42.79         2.79 o                         
   5   2   9         44.08         40.93         2.82 o                         
   6   2   9         17.88         13.27         1.68 o                         
   7   2   9         21.57         17.57         2.61 o                         
   1   3   9         27.02         24.14         1.97 o                         
   2   3   9          0.12         -1.00         1.00 o                         
   3   3   9         59.41         52.52         2.88 o                         
   4   3   9         17.32         11.86         2.11 o                         
   5   3   9         17.65         23.14         2.14 o                         
   6   3   9          2.09         -0.81         1.25 o                         
   7   3   9         41.99         40.51         3.45 o                         
   0   4   9        247.10        247.15        10.40 o                         
   1   4   9          5.12          0.62         1.12 o                         
   2   4   9          7.47          4.35         1.36 o                         
   3   4   9         24.36         20.31         2.44 o                         
   4   4   9        162.06        170.31         9.03 o                         
   5   4   9          6.78          4.66         1.71 o                         
   6   4   9          2.26          2.02         1.70 o                         
   7   4   9          7.76          2.95         2.87 o                         
   1   5   9        100.47         96.10         3.67 o                         
   2   5   9         29.85         19.83         1.78 o                         
   3   5   9        160.50        179.07         5.95 o                         
   4   5   9         14.14         12.03         2.25 o                         
   5   5   9          8.08          3.98         1.89 o                         
   6   5   9         70.36         73.14         5.11 o                         
   0   6   9         50.09         58.64         4.77 o                         
   1   6   9          3.80          0.28         1.08 o                         
   2   6   9          1.09          0.56         1.23 o                         
   3   6   9         37.45         47.02         3.63 o                         
   4   6   9         40.63         41.60         3.90 o                         
   5   6   9         10.84          5.99         2.26 o                         
   6   6   9         17.90         12.11         2.76 o                         
   1   7   9         51.93         40.80         2.98 o                         
   2   7   9          0.08         -1.24         1.24 o                         
   3   7   9          4.72          3.37         1.89 o                         
   4   7   9         11.09          3.27         1.83 o                         
   5   7   9          1.40          1.98         6.47 o                         
   0   8   9         83.77         85.70         5.68 o                         
   1   8   9          9.32          3.88         1.59 o                         
   2   8   9         68.94         59.92         4.10 o                         
   3   8   9          9.72          3.82         1.95 o                         
   4   8   9         27.00         24.53         3.52 o                         
   5   8   9         41.14         28.63         3.01 o                         
   1   9   9         44.70         43.63         3.52 o                         
   2   9   9          5.46          1.19         1.81 o                         
   3   9   9        388.47        370.90        10.60 o                         
   4   9   9         27.40         15.86         3.29 o                         
   0  10   9          9.54          8.97         2.04 o                         
   1  10   9          0.15         -1.33         1.33 o                         
   2  10   9          1.88         -0.51         2.04 o                         
   3  10   9          2.58         -1.40         2.49 o                         
   1  11   9         32.73         25.38         3.01 o                         
   2  11   9          0.01         -2.21         2.21 o                         
   0   0  10       1006.77       1020.78        45.88 o                         
   1   0  10          0.02         -2.35         2.35 o                         
   2   0  10         41.91         32.91         4.29 o                         
   3   0  10         42.27         43.73         6.86 o                         
   1   1  10         60.56         64.36         3.70 o                         
   2   1  10          9.89          3.36         1.43 o                         
   3   1  10         36.70         38.53         4.35 o                         
   0   2  10         14.43          6.14         2.56 o                         
   1   2  10          6.51         -0.64         1.47 o                         
   2   2  10         24.23         22.69         2.83 o                         
   3   2  10          0.00         -1.84         1.84 o                         
   1   3  10        116.72        108.82         4.84 o                         
   2   3  10          6.42          0.56         1.39 o                         
   3   3  10          1.18         -0.52         1.78 o                         
   0   4  10        115.38        119.80         7.28 o                         
   1   4  10          4.45          0.63         1.54 o                         
   2   4  10         67.00         63.00         3.84 o                         
   3   4  10          7.49          3.92         3.33 o                         
   1   5  10         17.28         18.78         2.37 o                         
   2   5  10          0.08         -1.27         1.84 o                         
   3   5  10         32.91         31.18         5.69 o                         
   0   6  10          2.16         -2.72         2.72 o                         
   1   6  10          3.61         -2.75         2.75 o                         
   2   6  10         41.79         36.27         6.08 o                         
   1   7  10        120.54        112.82         7.06 o                         
                                                                                
